# Supplementary material for: Do budget deficits cause current account deficits? a re-evaluation utilizing military expenditures as an instrumental variable
Source: PLoS One. 2024 Oct 25;19(10):e0311664. doi: 10.1371/journal.pone.0311664 (PMC11508486; doi:10.1371/journal.pone.0311664)
Supplement: S1 Data — (XLS) [file pone.0311664.s002.xls]

## Sheet: Sheet1
countrycode	year	gov	mil	gdpg	gdpp	tot	yth	old	fd	ka	errcm	open	ca	reer	nfa	tb	govweo	rate	def	bank	crisis	inttot	civtot	actotal	mimpr	terr	oil	adv	ifs	ER	RR	BBR	DR	countryname
AGO	2000	-0.084	0.063926	0.0305462	8.09411	-0.277659	0.939613	0.0510992	0.0201364	-1.21854	14	1.52547	0.07125	3.92474	-1.327	0.219315	0.02289	2.59785	3738.78	0	1	0	7	7	0.152555	3.09104	1	0	0					Angola
AGO	2001	-0.036	0.0452435	0.04206	8.124	-0.245143	0.939147	0.0512473	0.0378129	-1.21854	14	1.50336	-0.13092	4.08463	-1.5206	0.0036145	0.03176	1.19688	4370.44	0	1	0	7	7	0.152555	3.68888	1	0	0					Angola
AGO	2002	-0.116	0.0286993	0.136657	8.23449	-0.248511	0.936996	0.0512348	0.0354024	-1.21854	14	1.05302	-0.00982	4.09017	-1.1902	0.0886825	-0.02542	0.973455	4385.53	0	1	0	7	7	0.152555	1.79176	1	0	0					Angola
AGO	2003	-0.06395	0.0376148	0.0298985	8.24856	-0.290658	0.933744	0.0510351	0.0408838	-1.21854	14	1.03901	-0.0404	4.07771	-1.2116	0.0474145	-0.04685	0.713897	5191.56	0	1	0	1	1	0.152555	0	1	0	0					Angola
AGO	2004	-0.01595	0.0347118	0.109529	8.34453	-0.280263	0.930132	0.0506025	0.0455887	-1.21854	14	1.0358	0.02892	4.22654	-0.854	0.131808	0.01184	0.119763	3760.01	0	1	0	1	1	0.152555	0	1	0	0					Angola
AGO	2005	0.074	0.0369224	0.150289	8.47985	-0.208265	0.926752	0.0499382	0.042949	-1.21854	8.16667	1.06591	0.13897	4.35837	-0.4017	0.244616	0.0717	0.0433052	3259.43	0	1	0	1	1	0.152555	0	1	0	0					Angola
AGO	2006	0.148	0.037615	0.115477	8.58274	-0.186393	0.928731	0.0495299	0.0650175	-1.21854	4	0.946252	0.20408	4.53099	0.0008	0.323106	0.09423	-0.0779157	2823.36	0	1	0	0	0	0.152555	0	1	0	0					Angola
AGO	2007	0.113	0.0311405	0.1401	8.70356	-0.183112	0.929783	0.0488835	0.0983792	-1.92028	4	1.0806	0.16212	4.60517	0.148	0.277515	0.04312	-0.0455645	519.293	0	1	0	0	0	0.152555	0	1	0	0					Angola
AGO	2008	0.08475	0.0357312	0.111661	8.79158	-0.160373	0.930292	0.0481159	0.120579	-1.92028	4	1.21365	0.08126	4.68315	0.1345	0.235853	-0.04235	-0.0218078	353.365	0	1	0	0	0	0.152555	0	1	0	0					Angola
AGO	2009	-0.07889	0.0470961	0.00858713	8.77068	-0.177023	0.930314	0.0473538	0.230522	-1.92028	4	1.22446	-0.10769	4.80925	-0.3118	-0.0493154	-0.07897	0.0572387	405.059	0	1	0	0	0	0.152555	0	1	0	0					Angola
AGO	2010	0.03428	0.0417758	0.0485922	8.793	-0.172553	0.92972	0.0466574	0.198954	-1.92028	4	1.04124	0.08957	4.78607	-0.2054	0.189626	0.03395	0.158551	371.438	0	1	0	0	0	0.152555	0.693147	1	0	0					Angola
AGO	2011	0.081	0.0325566	0.0347198	8.81147	-0.191253	0.933407	0.0464764	0.187942	-1.92028	5.83333	0.999825	0.11705	4.81656	-0.0485	0.213574	0.08081	0.0220773	333.705	0	1	0	0	0	0.152555	0	1	0	0					Angola
AGO	2012	0.041	0.0323666	0.0854215	8.91099	-0.166759	0.935168	0.0462868	0.200523	-1.92028	6	0.918001	0.10818	4.92928	0.0926	0.200802	0.04131	0.016322	321.604	0	1	0	0	0	0.152555	0	1	0	0					Angola
AGO	2013	-0.003	0.0445524	0.0495459	8.9467	-0.149425	0.935283	0.0460214	0.213696	-1.92028	6	0.868119	0.06107	4.97756	0.1711	0.146822	-0.00304	0.0110018	344.648	0	1	0	0	0	0.152555	0	1	0	0					Angola
AGO	2014	-0.062	0.0469845	0.0482263	9.00936	-0.177465	0.933835	0.045587	0.199111	-1.92028	10	0.793329	-0.02572	5.02322	0.1184	0.100571	-0.0572	0.018485	327.182	0	1	0	0	0	0.152555	0	1	0	0					Angola
AGO	2015	-0.05	0.0310543	0.00943576	8.90076	-0.213399	0.930728	0.044964	0.252401	-1.92028	14	0.628885	-0.08841	5.04278	0.027	-0.0337932	-0.02917	0.22134	295.447	0	1	0	0	0	0.152555	0	1	0	0					Angola
AGO	2016	-0.053	0.0273334	-0.025801	8.8683	-0.219748	0.928337	0.0446087	0.210984	-1.92028	14	0.533702	-0.04794	5.00072		0.0287881	-0.0452	0.363114	3389.8	0	1	0	0	0	0.152555	0.693147	1	0	0					Angola
AGO	2017	-0.054	0.0242111	-0.00147207	8.89712	-0.184389	0.92413	0.0440719	0.170007	-1.92028	14	0.522568	-0.00518	5.22041		0.0575139	-0.06304	0.0138065	112.364	0	1	0	0	0	0.152555	1.79176	1	0	0					Angola
AGO	2018	-0.007	0.0180694	-0.0213349	8.86744	-0.221809	0.918278	0.0434799	0.143197	-1.92028	14	0.66378	0.07039	4.93267		0.146375	0.02189	0.523999	3785.08			0	0	0	0.152555	0	1	0	0					Angola
ALB	1995	-0.10558	0.0205359	0.133223	7.88801	0.195078	0.538299	0.105754	0.0381329	-0.148388	13	0.476106	-0.01968	4.1326	-0.0336			-0.0203526	745.262	0	1	0	0	0	0.197468	0	0	0	0					Albania
ALB	1996	-0.09341	0.0137903	0.091	7.99947	0.122494	0.526296	0.107221	0.0329388	-0.148388	13.5833	0.448954	-0.07894	4.09251	-0.0217	-0.216548		0.127311	34.958	0	1	0	0	0	0.197468	1.79176	0	0	0					Albania
ALB	1997	-0.13306	0.0128308	-0.1092	7.90718	0.149715	0.515703	0.108542	0.0400976	-0.148388	14	0.454255	-0.13047	4.09534	-0.0733	-0.250313	-0.11902	0.42521	34.402	0	1	0	2	2	0.197468	3.71357	0	0	0					Albania
ALB	1998	-0.12501	0.0123824	0.0883009	8.01335	0.143864	0.505987	0.109835	0.0397311	-0.148388	8.5	0.481375	-0.06944	4.28923	-0.0712	-0.252032	-0.09926	0.0114173	109.435	0	1	0	0	0	0.197468	1.94591	0	0	0					Albania
ALB	1999	-0.13117	0.0124921	0.128899	8.15239	0.119604	0.495903	0.111227	0.0420904	-0.148388	8	0.510111	-0.01946	4.39581	-0.0519	-0.173275	-0.08841	-0.0859222	34.534	0	1	0	0	0	0.197468	1.09861	0	0	0					Albania
ALB	2000	-0.09973	0.0124636	0.0695004	8.25901	0.158928	0.484501	0.112735	0.0494919	-0.148388	8	0.634541	-0.0707	4.46211	-0.1321	-0.232235	-0.07772	0.0437127	383.268	0	1	0	0	0	0.197468	0.693147	0	0	0					Albania
ALB	2001	-0.07172	0.0130929	0.0829007	8.36669	0.1761	0.470792	0.116073	0.0627968	-0.148388	8	0.66491	-0.06315	4.51119	-0.1073	-0.238242	-0.06837	-0.00156276	271.273	0	1	0	0	0	0.197468	0	0	0	0					Albania
ALB	2002	-0.06212	0.0132003	0.0453996	8.44706	0.207395	0.455818	0.11961	0.0654763	-0.148388	8	0.68525	-0.10179	4.51525	-0.1095	-0.266338	-0.06212	-0.0232102	91.072	0	1	0	0	0	0.197468	0	0	0	0					Albania
ALB	2003	-0.05006	0.0133684	0.0553005	8.51611	0.176673	0.439878	0.123289	0.0772965	-0.148388	8	0.670206	-0.07695	4.49279	-0.1595	-0.253258	-0.05006	-0.130508	15.982	0	1	0	0	0	0.197468	0	0	0	0					Albania
ALB	2004	-0.05163	0.0138116	0.0551	8.59837	0.16063	0.42371	0.127023	0.0972249	-0.148388	8	0.670472	-0.05849	4.57883	-0.1114	-0.226121	-0.05163	-0.156595	19.619	0	1	0	0	0	0.197468	0	0	0	0					Albania
ALB	2005	-0.03504	0.0135	0.0552991	8.67681	0.12942	0.407716	0.130784	0.154655	-0.148388	8	0.708723	-0.09106	4.59492	-0.1642	-0.248464	-0.03458	-0.0283109	15.774	0	1	0	0	0	0.197468	0	0	0	0					Albania
ALB	2006	-0.03366	0.0156777	0.0590008	8.78854	0.121362	0.390279	0.135916	0.224134	-1.21854	8	0.742671	-0.06656	4.60126	-0.1523	-0.238479	-0.03263	-0.0176917	17.651	0	1	0	0	0	0.197468	0	0	0	0					Albania
ALB	2007	-0.03534	0.0182077	0.0597998	8.89231	0.126883	0.374723	0.14132	0.300302	-1.21854	8	0.832021	-0.1058	4.60517	-0.2067	-0.267064	-0.03179	-0.0782387	16.834	0	1	0	0	0	0.197468	0	0	0	0					Albania
ALB	2008	-0.05576	0.0198487	0.0749997	9.01534	0.159224	0.360534	0.146993	0.3544	-1.21854	8	0.774517	-0.15768	4.61581	-0.2646	-0.268469	-0.04884	-0.0722486	8.7	0	1	0	0	0	0.197468	0	0	0	0					Albania
ALB	2009	-0.0707	0.0151722	0.0335007	9.08495	0.16664	0.347511	0.15293	0.382139	-1.21854	8	0.750948	-0.15383	4.55766	-0.3464	-0.246134	-0.06586	0.132112	0.305	0	1	0	0	0	0.197468	0	0	0	0					Albania
ALB	2010	-0.03068	0.0155859	0.0370689	9.17318	0.189703	0.335654	0.159125	0.390836	-0.148388	8	0.765434	-0.11321	4.50447	-0.3391	-0.205845	-0.0352	0.0943222	0	0	0	0	0	0	0.197468	0	0	0	0					Albania
ALB	2011	-0.03516	0.0152827	0.0254532	9.2309	0.167117	0.318029	0.163152	0.411536	-0.148388	8	0.812186	-0.12917	4.49457	-0.4308	-0.227355	-0.03516	-0.0292566	0	0	0	0	0	0	0.197468	0	0	0	0					Albania
ALB	2012	-0.03441	0.0148708	0.0141752	9.26163	0.180627	0.302897	0.167434	0.408044	-0.148388	8	0.765102	-0.10202	4.4901	-0.4383	-0.186352	-0.03441	0.0722362	0	0	0	0	0	0	0.197468	0	0	0	0					Albania
ALB	2013	-0.04958	0.0140898	0.0100199	9.26587	0.186169	0.290411	0.172156	0.397867	-0.148388	8	0.758737	-0.09253	4.50469	-0.3734	-0.180411	-0.05215	-0.0232474	1.232	0	1	0	0	0	0.197468	0	0	0	0					Albania
ALB	2014	-0.0517	0.0134652	0.0177449	9.32894	0.28148	0.280183	0.177564	0.392611	-0.148388	4	0.754079	-0.10797	4.52797	-0.4131	-0.189818	-0.05458	-0.00179018	0	0	0	0	0	0	0.197468	0.693147	0	0	0					Albania
ALB	2015	-0.04058	0.011623	0.0221875	9.36409	0.215922	0.271724	0.18378	0.37151	-0.148388	4	0.71801	-0.08609	4.5326	-0.4452	-0.172662	-0.04318	0.194176	0	0	1	0	0	0	0.197468	1.38629	0	0	0					Albania
ALB	2016	-0.01812	0.0110358	0.033148	9.39291	0.208989	0.267749	0.188701	0.366269	-0.148388	4	0.748099	-0.07572	4.56695		-0.168541	-0.01498	-0.0144422	0	0	0	0	0	0	0.197468	0.693147	0	0	0					Albania
ALB	2017	-0.01993	0.011087	0.0382108	9.47555	0.292933	0.26264	0.194181	0.350698	-0.148388	4	0.781942	-0.07492	4.60667		-0.150547	-0.01392	-0.0406186	0.6	0	1	0	0	0	0.197468	0	0	0	0					Albania
ALB	2018	-0.01609	0.0116806	0.0414524	9.53488	0.302905	0.257688	0.200412	0.330459	-0.148388	4	0.768011	-0.06758	4.67591		-0.136643	-0.01346	-0.0932899	0			0	0	0	0.197468	0	0	0	0					Albania
ARE	2001	-0.06983	0.0561211	0.0139909	11.4796	-0.186142	0.31832	0.0138659	0.344159	2.33358	2	0.898646	0.09072	4.54361	2.3439		0.01205	0	0	0	0	0	0	0	0.365411	0	1	0	0					UAE
ARE	2002	-0.07199	0.0487553	0.0243346	11.4674	-0.157447	0.285796	0.0128605	0.361155	2.33358	2	0.930717	0.03318	4.61957	2.133		-0.01238	0	0	0	0	0	0	0	0.365411	0	1	0	0					UAE
ARE	2003	-0.03119	0.0469231	0.0880054	11.5053	-0.218876	0.260255	0.0120338	0.361795	2.33358	2	1.023	0.05784	4.54542	2.2121		0.02352	0	0	0	0	0	0	0	0.365411	0	1	0	0					UAE
ARE	2004	-0.00277	0.0461148	0.0956644	11.5315	-0.170341	0.241032	0.0114195	0.377235	2.33358	2	1.16623	0.06432	4.51174	2.0394		0.064	0	0	0	0	0	0	0	0.365411	0	1	0	0					UAE
ARE	2005	0.05877	0.0365647	0.0485514	11.4893	-0.205602	0.227077	0.0109891	0.437653	2.33358	2	1.19553	0.1317	4.53453	1.8184		0.15987	0	0	0	0	0	0	0	0.365411	0	1	0	0					UAE
ARE	2006	0.09103	0.0322597	0.0983732	11.4688	-0.215485	0.200128	0.0097184	0.472941	2.33358	2	1.19471	0.17323	4.58507	1.7952		0.2015	0	0	0	0	0	0	0	0.365411	0	1	0	0					UAE
ARE	2007	0.07197	0.0328052	0.0318439	11.3748	-0.194884	0.180687	0.00889015	0.56038	2.33358	2	1.36798	0.07851	4.60517	2.1884		0.17124	0	0	0	0	0	0	0	0.365411	0	1	0	0					UAE
ARE	2008	0.09227	0.0366802	0.0319184	11.2864	-0.151996	0.167954	0.00837761	0.676152	2.33358	2	1.48514	0.07062	4.65234	1.0318		0.17637	0	0	0	0	0	0	0	0.365411	0	1	0	0					UAE
ARE	2009	-0.16578	0.0545711	-0.0524292	11.1297	-0.134214	0.159465	0.00808933	0.844707	2.33358	2	1.53462	0.03095	4.69802	1.4841		-0.06127	0	0	0	0	0	0	0	0.365411	0	1	0	0					UAE
ARE	2010	-0.05827	0.0603859	0.0160281	11.0803	-0.0808263	0.152699	0.00795737	0.74426	2.33358	2	1.43878	0.04209	4.66363	1.4634	0.206073	0.00551	0	0	0	0	0	0	0	0.365411	0.693147	1	0	0					UAE
ARE	2011	-0.05591	0.0546631	0.0693027	11.1226	-0.110161	0.156396	0.00864472	0.63608	2.33358	2	1.51666	0.1241	4.59117	1.2164	0.284872	0.05316	0	0	0	0	0	0	0	0.365411	0	1	0	0					UAE
ARE	2012	-0.04843	0.0507556	0.0448463	11.1433	-0.118998	0.15864	0.0093743	0.605209	2.33358	2	1.64249	0.19515	4.60217	1.3365	0.362436	0.09006	0	0	0	0	0	0	0	0.365411	0	1	0	0					UAE
ARE	2013	-0.05043	0.0603469	0.0505335	11.1616	-0.120629	0.160754	0.0100673	0.600285	2.33358	2	1.65276	0.18767	4.61858	1.6192	0.358196	0.08395	0	0	0	0	0	0	0	0.365411	0	1	0	0					UAE
ARE	2014	-0.02388	0.0564365	0.042843	11.2067	-0.130794	0.163538	0.0106227	0.647776	2.33358	2	1.68492	0.13517	4.64947	1.6653	0.306293	0.01911	0	0	0	0	0	0	0	0.365411	0.693147	1	0	0					UAE
ARG	1993	0.01065	0.014228	0.0820698	9.1625	-0.00181908	0.497585	0.152595	0.182846	1.31149	2	0.162232	-0.03042	5.35342	-0.0618	-0.0213967	-0.00024	0.00838261	28476	0	1	0	0	0	0.0452011	2.70805	0	0	0	0	0	0	0	Argentina
ARG	1994	-0.0003	0.0145704	0.058362	9.2277	-0.0167521	0.491063	0.153617	0.202806	1.56701	2	0.181343	-0.03815	5.35536	-0.1043	-0.0275331	-0.0125	6.2566e-05	10.551	0	1	0	0	0	0.0452011	2.63906	0	0	0	0	0	0	0	Argentina
ARG	1995	-0.00491	0.0147307	-0.0284521	9.2073	-0.0140905	0.485357	0.154439	0.199606	1.82254	2	0.197714	-0.01769	5.31787	-0.1272	-0.00291336	-0.02075	0.000742403	69.225	1	1	0	0	0	0.0452011	2.77259	0	0	0	0	0	0	0	Argentina
ARG	1996	-0.01869	0.0124123	0.0552669	9.2673	-0.003573	0.480192	0.155512	0.20187	1.00791	2	0.215065	-0.02352	5.30673	-0.1356	-0.00497696	-0.02811	-8.75219e-05	0.173	0	1	0	0	0	0.0452011	2.94444	0	0	0	0	0	0	0	Argentina
ARG	1997	-0.0136	0.0114014	0.0811105	9.35079	0.000377965	0.475199	0.156348	0.219335	2.07806	2	0.233362	-0.03753	5.35262	-0.1589	-0.0192493	-0.01838	-0.000162555	0	0	0	0	0	0	0.0452011	2.3979	0	0	0	0	0	0	0	Argentina
ARG	1998	-0.01257	0.0113632	0.0385018	9.38844	-0.00872307	0.470397	0.156951	0.241533	1.82254	2	0.2335	-0.0438	5.39426	-0.1896	-0.0223585	-0.01827	0	0	0	0	0	0	0	0.0452011	0	0	0	0	0	0	0	0	Argentina
ARG	1999	-0.01551	0.0122036	-0.0338546	9.3572	-0.035055	0.465537	0.157298	0.248933	1.56701	2	0.213827	-0.03815	5.37305	-0.206	-0.014817	-0.03705	0	0	0	0	0	0	0	0.0452011	0	0	0	0	0	0	0	0	Argentina
ARG	2000	-0.02204	0.0114882	-0.00788999	9.36038	-0.0309741	0.460485	0.157398	0.238947	1.31149	2	0.226224	-0.02878	5.39685	-0.2097	-0.00481254	-0.03417	0	10.316	0	1	0	0	0	0.0452011	0	0	0	0	1	0	1	0	Argentina
ARG	2001	-0.02993	0.0118423	-0.0440884	9.32607	-0.0226837	0.454656	0.157716	0.208336	-1.21854	3	0.218523	-0.01316	5.40308	-0.3208	0.0131093	-0.05364	0	41000	1	1	0	0	0	0.0452011	0.693147	0	0	0	1	0	1	0	Argentina
ARG	2002	-0.01342	0.0109188	-0.108945	9.21557	-0.00538797	0.449603	0.157767	0.153319	-1.21854	13.5	0.417527	0.07666	4.49301	-0.5075	0.139884	-0.0191	2.06479	103289	1	1	0	0	0	0.0452011	0	0	0	0	1	0	1	0	Argentina
ARG	2003	0.00443	0.010609	0.0883704	9.30794	0.0498105	0.444849	0.157659	0.107627	-0.148388	8	0.406447	0.05597	4.57656	-0.4057	0.106213	0.015	-0.0530897	116644	1	1	0	0	0	0.0452011	0	0	0	0	1	0	1	0	Argentina
ARG	2004	0.02402	0.00883295	0.0902957	9.4104	0.0726978	0.439791	0.157519	0.0968252	-0.148388	8	0.406926	0.01798	4.5341	-0.3524	0.0700258	0.03967	0.00781612	115873	0	1	0	0	0	0.0452011	0	0	0	0	1	0	1	0	Argentina
ARG	2005	0.01617	0.00847155	0.0885166	9.51553	0.0516138	0.434197	0.157434	0.106535	-0.148388	8	0.405513	0.02473	4.58985	-0.0263	0.0594049	0.03341	-0.00671957	109530	0	1	0	0	0	0.0452011	1.09861	0	0	0	1	0	1	0	Argentina
ARG	2006	0.01623	0.00788234	0.0804715	9.61258	0.0656657	0.429667	0.157829	0.119103	-0.850126	8	0.404335	0.02791	4.60637	0.0096	0.0561991	0.0165	0.0518849	34249	0	1	0	0	0	0.0452011	0	0	0	0	1	0	1	0	Argentina
ARG	2007	0.01037	0.00792548	0.0900765	9.71535	0.0798297	0.424129	0.158154	0.130985	-0.850126	8	0.409452	0.021	4.60517	0.0275	0.0438033	0.00757	0.0135335	35984	0	1	0	0	0	0.0452011	0	0	0	0	1	0	1	0	Argentina
ARG	2008	0.01276	0.00762756	0.0405723	9.76446	0.083106	0.418176	0.158519	0.123139	-0.850126	8	0.404027	0.01492	4.59905	0.0394	0.0371913	0.00352	0.0156722	36220	0	1	0	0	0	0.0452011	0	0	0	0	1	0	1	0	Argentina
ARG	2009	-0.00571	0.00886509	-0.0591853	9.70105	0.0907784	0.412738	0.159061	0.124162	-0.850126	8	0.340571	0.02167	4.52904	0.0765	0.0506485	-0.0183	0.179998	36732	0	1	0	0	0	0.0452011	0	0	0	0	1	0	1	0	Argentina
ARG	2010	0.00185	0.00814878	0.101254	9.80156	0.0735711	0.408285	0.159874	0.126901	-0.850126	8	0.34971	-0.00382	4.54638	0.0311	0.0289664	-0.01393	0.0501841	18068	0	1	0	0	0	0.0452011	1.60944	0	0	0	1	0	1	0	Argentina
ARG	2011	-0.01408	0.00764287	0.0600395	9.86901	0.0815931	0.404226	0.161191	0.140087	-0.850126	8	0.352062	-0.01012	4.51645	0.0371	0.0169226	-0.02746	0.054884	17696	0	1	0	0	0	0.0452011	0	0	0	0	1	0	1	0	Argentina
ARG	2012	-0.02106	0.00784825	-0.0102642	9.88539	0.0216104	0.401142	0.16265	0.152128	-1.92028	8	0.305265	-0.00369	4.52418	0.046	0.0194918	-0.03018	0.103839	17750	0	1	0	0	0	0.0452011	0.693147	0	0	0	1	0	1	0	Argentina
ARG	2013	-0.01926	0.00837736	0.0240532	9.91005	0.0715921	0.398701	0.164222	0.157291	-1.92028	8	0.293339	-0.02146	4.42568	0.0582	-0.000995816	-0.03254	0.203313	17839	0	1	0	0	0	0.0452011	0.693147	0	0	0	1	0	1	0	Argentina
ARG	2014	-0.02679	0.00878101	-0.0251262	9.88755	0.0661132	0.396281	0.165841	0.138238	-1.92028	8	0.284068	-0.01628	4.24535	0.0821	0.00404164	-0.04252	0.479164	55874	0	1	0	0	0	0.0452011	0	0	0	0	1	0	1	0	Argentina
ARG	2015	-0.04739	0.00850129	0.0273116	9.90873	0.0189849	0.393555	0.167481	0.144142	-1.92028	8.5	0.224862	-0.02743	4.35658	0.0557	-0.0107492	-0.06001	0.143389	44536	0	1	0	0	0	0.0452011	0	0	0	0	1	0	1	0	Argentina
ARG	2016	-0.05774	0.0081314	-0.0208033	9.91876	0.0223436	0.391496	0.169527	0.136676	-1.21854	14	0.260939	-0.02713	4.19915		-0.010397	-0.06655	0.598384	47301	0	1	0	0	0	0.0452011	0.693147	0	0	0	1	0	1	0	Argentina
ARG	2017	-0.05911	0.00856138	0.0266859	10.0674	0.0353729	0.388973	0.17149	0.159817	1.31149	14	0.252233	-0.04833	4.28496		-0.0264903	-0.06693	0.122273	3411	0	1	0	0	0	0.0452011	1.09861	0	0	0	1	0	1	0	Argentina
ARM	2002	-0.02234	0.0269771	0.131863	8.15017	0.191172	0.366176	0.167411	0.0677653	2.33358	8	0.739845	-0.06219	4.29306	-0.6375	-0.172303		0.0329234	14.142	0	1	0	0	0	0.21616	0	0	0	0	0	0	1	0	Armenia
ARM	2003	-0.01074	0.0272837	0.140408	8.30491	0.23078	0.350859	0.173745	0.0568231	2.33358	8	0.800514	-0.06181	4.19585	-0.5636	-0.178824		0.00943506	46.06	0	1	0	0	0	0.21616	0	0	0	0	0	0	1	0	Armenia
ARM	2004	-0.01976	0.02742	0.104678	8.43704	0.277302	0.33626	0.177866	0.0699065	2.33358	8	0.730706	-0.02204	4.24276	-0.501	-0.155676		-0.0782913	0	0	0	0	0	0	0.21616	0	0	0	0	0	0	1	0	Armenia
ARM	2005	-0.0165	0.0287193	0.138657	8.60436	0.357894	0.322058	0.178575	0.0804804	2.33358	8	0.701397	-0.02529	4.36666	-0.3995	-0.144205	-0.01976	-0.142026	0	0	0	0	0	0	0.21616	0	0	0	0	0	0	1	0	Armenia
ARM	2006	-0.01045	0.0294761	0.13198	8.7659	0.28342	0.311578	0.177244	0.0883746	2.33358	8	0.610301	-0.02395	4.45945	-0.331	-0.158912	-0.0195	-0.0909936	0	0	0	0	0	0	0.21616	0	0	0	0	0	0	1	0	Armenia
ARM	2007	-0.014	0.0304257	0.137492	8.92952	0.249154	0.300739	0.172884	0.135779	2.33358	8	0.56975	-0.07357	4.60517	-0.298	-0.199652	-0.02334	-0.177774	0	0	0	0	0	0	0.21616	0	0	0	0	0	0	1	0	Armenia
ARM	2008	-0.00678	0.0339558	0.069	9.02407	0.194094	0.290783	0.166968	0.193867	2.33358	8	0.545423	-0.14225	4.71034	-0.3806	-0.256087	-0.01757	-0.10556	0	0	0	0	0	0	0.21616	0	0	0	0	0	0	1	1	Armenia
ARM	2009	-0.06831	0.0415705	-0.1415	8.88641	0.196366	0.283505	0.161606	0.248549	2.33358	8	0.572742	-0.16484	4.61095	-0.6036	-0.275299	-0.07686	0.187319	0	0	1	0	0	0	0.21616	0	0	0	0	0	0	1	1	Armenia
ARM	2010	-0.04511	0.0426565	0.022	8.9235	0.145234	0.279827	0.158081	0.284452	2.33358	8	0.64643	-0.13622	4.63512	-0.7452	-0.244871	-0.04979	0.028565	0	0	0	0	0	0	0.21616	0	0	0	0	0	0	1	1	Armenia
ARM	2011	-0.02587	0.0385395	0.047	8.99037	0.236688	0.278926	0.155891	0.353679	2.33358	8	0.694356	-0.1044	4.63773	-0.7764	-0.235972	-0.02875	-0.00310331	0	0	0	0	0	0	0.21616	0	0	0	0	0	0	1	1	Armenia
ARM	2012	-0.01406	0.0382181	0.072	9.14467	0.296166	0.279983	0.155156	0.400601	2.33358	8	0.759667	-0.09962	4.60237	-0.7551	-0.208381	-0.01493	0.0785585	0	0	0	0	0	0	0.21616	0	0	0	0	0	0	1	1	Armenia
ARM	2013	-0.01511	0.0399724	0.033	9.19379	0.311131	0.282861	0.155533	0.423802	2.33358	8	0.765562	-0.07316	4.62527	-0.7998	-0.208481	-0.01593	0.0195681	0	0	0	0	0	0	0.21616	0	0	0	0	0	0	1	1	Armenia
ARM	2014	-0.01876	0.0394338	0.036	9.21402	0.295521	0.286721	0.156428	0.489172	2.33358	8	0.756117	-0.07768	4.65434	-0.6682	-0.186581	-0.01943	0.0153653	0	0	0	0	0	0	0.21616	0	0	0	0	0	0	1	1	Armenia
ARM	2015	-0.04803	0.0423923	0.032	9.2073	0.3556	0.290836	0.157546	0.456308	2.33358	4	0.715933	-0.02698	4.66739	-0.7526	-0.122313	-0.04837	0.149064	0	0	0	0	0	0	0.21616	0.693147	0	0	0	0	0	1	1	Armenia
ARM	2016	-0.05515	0.0409035	0.002	9.27839	0.202083	0.294647	0.159665	0.488756	1.63185	4	0.759179	-0.01023	4.65234		-0.0858941	-0.05632	0.00537716	0	0	0	0	0	0	0.21616	0.693147	0	0	0	0	0	1	1	Armenia
ARM	2017	-0.04759	0.0384973	0.075	9.40221	0.271228	0.298827	0.162116	0.515426	1.63185	4	0.868301	-0.01508	4.63861		-0.107703	-0.04785	0.00463746	0	0	0	0	0	0	0.21616	0	0	0	0	0	0	1	1	Armenia
ARM	2018	-0.01604	0.0489704	0.052	9.47386	0.279296	0.30293	0.165223	0.556127	1.63185	4	0.911145	-0.06903	4.62291		-0.136873	-0.01752	0.000562551	0			0	0	0	0.21616	0	0	0	0	1	0	1	1	Armenia
AUS	1991	-0.02973	0.0216804	-0.00397232	9.78608	-0.000142714	0.327298	0.168358	0.602385	2.33358	13	0.322555	-0.03295	4.49558	-0.4771	0.00363408	-0.02794	0.00210698	0	0	0	0	0	0	0.266743	1.38629	0	1	0	0	0	0	0	Australia
AUS	1992	-0.04559	0.0216875	0.00412529	9.80791	-0.103403	0.326195	0.171234	0.619831	2.33358	13	0.331103	-0.03272	4.39321	-0.4688	-0.00126076	-0.04753	0.0606755	0	0	0	0	0	0	0.266743	1.38629	0	1	0	0	0	0	0	Australia
AUS	1993	-0.03017	0.0217803	0.0402941	9.85843	-0.0460474	0.326174	0.173918	0.633999	2.33358	13	0.354665	-0.03039	4.33677	-0.539	-0.0039464	-0.04735	0.0799852	0	0	0	0	0	0	0.266743	0.693147	0	1	0	0	0	0	0	Australia
AUS	1994	-0.02656	0.021166	0.039827	9.90605	-0.0407686	0.325676	0.176226	0.668923	2.33358	13	0.365261	-0.04538	4.38265	-0.5468	-0.0130256	-0.03801	-0.0699116	0	0	0	0	0	0	0.266743	2.19722	0	1	0	0	0	0	0	Australia
AUS	1995	-0.01663	0.0202131	0.0383606	9.94648	-0.0482565	0.324012	0.178107	0.699542	2.33358	13	0.378016	-0.05005	4.36628	-0.5378	-0.0138873	-0.0261	-0.0136855	0	0	0	0	0	0	0.266743	1.60944	0	1	0	0	0	0	0	Australia
AUS	1996	-0.00613	0.0193044	0.0387862	9.99686	-0.0488274	0.322714	0.179786	0.716824	2.07806	13	0.383323	-0.03474	4.45155	-0.5384	-0.00151742	-0.0146	-0.0527557	0	0	0	0	0	0	0.266743	1.60944	0	1	0	0	0	0	0	Australia
AUS	1997	0.00434	0.0186733	0.039665	10.04	-0.0580877	0.320466	0.181076	0.755051	1.82254	13	0.380748	-0.02924	4.45004	-0.4375	0.00324356	-0.00494	0.0544007	0	0	0	0	0	0	0.266743	1.38629	0	1	0	0	0	0	0	Australia
AUS	1998	0.02251	0.0187112	0.0457669	10.093	-0.0699552	0.317656	0.182125	0.792644	1.56701	13	0.400704	-0.04914	4.36157	-0.5129	-0.0188755	-0.00246	0.181425	0	0	1	0	0	0	0.266743	1.79176	0	1	0	0	1	1	1	Australia
AUS	1999	0.02929	0.0188924	0.0507359	10.1372	-0.0799846	0.314972	0.183196	0.842803	1.31149	13	0.391346	-0.05484	4.36653	-0.5308	-0.025954	0.00667	-0.0263083	0	0	0	0	0	0	0.266743	0	0	1	0	0	1	1	1	Australia
AUS	2000	0.01012	0.0182984	0.039331	10.178	-0.108915	0.31264	0.184503	0.877358	1.05597	13	0.41029	-0.04102	4.32717	-0.4954	-0.011599	0.01254	0.112827	0	0	0	0	0	0	0.266743	0	0	1	0	0	1	1	1	Australia
AUS	2001	-0.00038	0.0187009	0.0193088	10.2167	-0.06595	0.308642	0.185503	0.886518	1.05597	13	0.443652	-0.02253	4.28977	-0.4655	0.00497587	-0.0003	0.120949	0	0	0	0	0	0	0.266743	0.693147	0	1	0	0	1	1	1	Australia
AUS	2002	0.01735	0.0187396	0.0400138	10.2653	-0.0685935	0.304796	0.186671	0.914829	1.05597	13	0.415573	-0.03814	4.34068	-0.5233	-0.0110026	0.00193	-0.0480387	0	0	0	0	0	0	0.266743	0	0	1	0	0	1	1	1	Australia
AUS	2003	0.02619	0.0184629	0.0298594	10.3	-0.0571931	0.301101	0.188031	0.994006	1.05597	13	0.402961	-0.05355	4.44065	-0.6024	-0.0262995	0.01054	-0.162259	0	0	0	0	0	0	0.266743	0	0	1	0	0	1	1	1	Australia
AUS	2004	0.01461	0.0182741	0.0405555	10.3514	-0.0569635	0.297551	0.189538	1.02975	1.05597	13	0.371207	-0.06321	4.51382	-0.5713	-0.0293567	0.01327	-0.11814	0	0	0	0	0	0	0.266743	0	0	1	0	0	1	1	1	Australia
AUS	2005	0.02289	0.0180249	0.0320416	10.3913	-0.0811215	0.294362	0.19121	1.08794	1.05597	13	0.392712	-0.05948	4.54531	-0.5314	-0.0204129	0.01712	-0.0369767	0	0	0	0	0	0	0.266743	0	0	1	0	0	1	1	1	Australia
AUS	2006	0.02554	0.0182233	0.0279458	10.4426	-0.0446515	0.290299	0.191553	1.13961	1.05597	13	0.416042	-0.05869	4.54106	-0.5993	-0.0160068	0.01776	0.0141279	0	0	0	0	0	0	0.266743	0.693147	0	1	0	0	1	1	1	Australia
AUS	2007	0.02123	0.0181534	0.0384431	10.5063	-0.040815	0.286917	0.191991	1.20781	1.05597	13	0.420514	-0.06718	4.60517	-0.5984	-0.0238827	0.01478	-0.100078	0	0	0	0	0	0	0.266743	0	0	1	0	0	1	1	1	Australia
AUS	2008	-2e-05	0.0179855	0.0365791	10.531	-0.0697355	0.284522	0.192938	1.21953	1.05597	13	0.428703	-0.04738	4.58782	-0.4703	-0.0105448	-0.01102	-0.00242175	0	0	0	0	0	0	0.266743	1.09861	0	1	0	0	1	1	1	Australia
AUS	2009	-0.0422	0.0192691	0.0193692	10.6042	-0.075368	0.282879	0.194848	1.22633	1.05597	13	0.457979	-0.04662	4.56237	-0.69	-0.00863421	-0.04572	0.0755009	0	0	0	0	0	0	0.266743	0	0	1	0	1	1	1	1	Australia
AUS	2010	-0.04169	0.0185679	0.0206747	10.579	-0.0564219	0.28158	0.197904	1.25496	1.05597	13	0.406497	-0.03653	4.70809	-0.6083	0.00448746	-0.05127	-0.149767	0	0	0	0	0	0	0.266743	0	0	1	0	1	1	1	1	Australia
AUS	2011	-0.03829	0.0175708	0.0246279	10.6446	-0.0443041	0.282709	0.202429	1.22335	1.05597	13	0.419067	-0.03077	4.78357	-0.5445	0.00749545	-0.04531	-0.110714	0	0	0	0	0	0	0.266743	0	0	1	0	1	1	1	1	Australia
AUS	2012	-0.03051	0.0167096	0.0391816	10.6649	-0.0405562	0.283017	0.207655	1.21284	1.31149	13	0.432103	-0.04296	4.80925	-0.5572	-0.0151467	-0.03511	-0.00377752	0	0	0	0	0	0	0.266743	0	0	1	0	1	1	1	1	Australia
AUS	2013	-0.01997	0.0163986	0.0258488	10.7343	-0.0138342	0.283128	0.213278	1.24782	1.56701	13	0.412084	-0.03383	4.77331	-0.5032	-0.00691591	-0.02813	0.0725223	0	0	0	0	0	0	0.266743	0	0	1	0	1	1	1	1	Australia
AUS	2014	-0.01811	0.0177221	0.0253312	10.7553	-0.0254174	0.283739	0.218858	1.28507	1.82254	13	0.425065	-0.0307	4.73154	-0.5024	-0.00676728	-0.02919	0.0709762	0	0	0	0	0	0	0.266743	2.07944	0	1	0	1	1	1	1	Australia
AUS	2015	-0.01192	0.019506	0.0219264	10.7424	-0.0348792	0.285057	0.224193	1.36317	2.07806	13	0.414944	-0.04616	4.66202	-0.5755	-0.0227966	-0.02787	0.199869	0	0	1	0	0	0	0.266743	2.63906	0	1	0	1	1	1	1	Australia
AUS	2016	-0.01727	0.0208151	0.0277066	10.7653	-0.039956	0.287563	0.229736	1.42423	2.33358	13	0.407776	-0.03275	4.66004		-0.00825615	-0.0242	0.0106106	0	0	0	0	0	0	0.266743	2.19722	0	1	0	1	1	1	1	Australia
AUS	2017	-0.00778	0.0199797	0.0236762	10.7976	-0.0780167	0.290932	0.235065	1.40193	2.33358	13	0.4177	-0.02594	4.69052		0.00503435	-0.01718	-0.030074	0	0	0	0	0	0	0.266743	1.38629	0	1	0	1	1	1	1	Australia
AUS	2018	0.00033	0.0189418	0.0294033	10.8403	-0.0887526	0.294547	0.240304	1.39426	2.33358	13	0.431923	-0.02106	4.65053		0.0118254	-0.01234	0.0257933	0			0	0	0	0.266743	1.09861	0	1	0	1	1	1	1	Australia
AUT	2001	-0.00661	0.0090824	0.0126717	10.2994	0.0158291	0.244606	0.22865	0.897134	2.33358	1	0.875367	-0.00796	4.52829	-0.2568	0.0169845	-0.00658	0.031244	0	0	0	0	0	0	0.0728578	0	0	1	0	0	0	1	1	Austria
AUT	2002	-0.01382	0.00883528	0.0165155	10.3475	0.0184253	0.242255	0.230489	0.885215	2.33358	1	0.869482	0.02102	4.54393	-0.2349	0.036906	-0.01865	-0.0528189	0	0	0	0	0	0	0.0728578	0	0	1	0	0	0	1	1	Austria
AUT	2003	-0.01787	0.0091364	0.00941471	10.3769	0.0117046	0.240627	0.232703	0.878064	2.33358	1	0.863874	0.01548	4.57842	-0.1729	0.0275345	-0.01382	-0.164068	0	0	0	0	0	0	0.0728578	0	0	1	0	0	0	1	1	Austria
AUT	2004	-0.04817	0.0089348	0.0273512	10.4265	0.0120195	0.238547	0.23544	0.877658	2.33358	1	0.907923	0.02076	4.5934	-0.1988	0.0294208	-0.04839	-0.0906357	0	0	0	0	0	0	0.0728578	0	0	1	0	0	0	1	1	Austria
AUT	2005	-0.02511	0.00850143	0.0224407	10.4635	-0.000587837	0.235464	0.23879	0.943241	2.33358	1	0.940338	0.02258	4.59036	-0.216	0.032057	-0.02541	-0.000151079	0	0	0	0	0	0	0.0728578	0	0	1	0	0	0	1	1	Austria
AUT	2006	-0.02532	0.00785813	0.0345404	10.5352	0.00748672	0.232652	0.243401	0.944376	2.33358	1	0.980883	0.03295	4.58802	-0.1532	0.0359503	-0.02563	-0.00916579	0	0	0	0	0	0	0.0728578	0	0	1	0	0	0	1	1	Austria
AUT	2007	-0.01354	0.00900457	0.0372742	10.5813	0.0132581	0.228961	0.248563	0.929199	2.33358	1	1.00733	0.03802	4.60517	-0.1245	0.0438848	-0.01382	-0.0838242	0	0	0	0	0	0	0.0728578	0	0	1	0	0	0	1	1	Austria
AUT	2008	-0.01499	0.00870705	0.0146042	10.629	0.0282509	0.224827	0.25396	0.95813	2.33358	1	1.02074	0.0449	4.62203	-0.1132	0.0442404	-0.01521	-0.0681809	0	1	1	0	0	0	0.0728578	1.94591	0	1	0	0	0	1	1	Austria
AUT	2009	-0.05332	0.0083338	-0.0376458	10.6203	0.0300388	0.221053	0.259105	0.977396	2.33358	1	0.870622	0.02596	4.61868	-0.0773	0.033526	-0.05356	0.0544695	0	1	1	0	0	0	0.0728578	1.09861	0	1	0	0	0	1	1	Austria
AUT	2010	-0.04443	0.00821233	0.0183709	10.6463	0.0362535	0.218073	0.263739	0.985283	2.33358	1	0.990198	0.02855	4.59097	-0.0847	0.0350452	-0.04453	0.0520969	0	1	1	0	0	0	0.0728578	0	0	1	0	0	0	1	1	Austria
AUT	2011	-0.02552	0.00790898	0.029228	10.7022	0.0475517	0.215381	0.267751	0.960611	2.33358	1	1.05103	0.01631	4.59804	-0.0509	0.0279455	-0.02577	-0.0475867	0	1	1	0	0	0	0.0728578	0	0	1	0	0	0	1	1	Austria
AUT	2012	-0.02189	0.00778464	0.00680446	10.7463	0.0625964	0.213284	0.2713	0.942238	2.33358	1	1.05152	0.01483	4.58108	-0.0696	0.0279517	-0.02189	0.0834118	0	1	1	0	0	0	0.0728578	0	0	1	0	1	0	1	1	Austria
AUT	2013	-0.01951	0.00750825	0.000255047	10.7773	0.0724801	0.211886	0.274598	0.925578	2.33358	1	1.04066	0.01943	4.60747	-0.0118	0.0281617	-0.0195	-0.0326246	0	0	0	0	0	0	0.0728578	0	0	1	0	1	0	1	1	Austria
AUT	2014	-0.02728	0.0074778	0.00661273	10.7955	0.0521549	0.211031	0.277812	0.875556	2.33358	1	1.03504	0.02474	4.61799	-0.0041	0.0326962	-0.02729	-0.000288103	0	0	0	0	0	0	0.0728578	0	0	1	0	1	0	1	1	Austria
AUT	2015	-0.0101	0.00698138	0.010145	10.8174	0.0572764	0.210622	0.281035	0.858912	2.33358	1	1.02427	0.01725	4.58619	0.0031	0.0375081	-0.01046	0.197373	0	0	1	0	0	0	0.0728578	0	0	1	0	1	0	1	1	Austria
AUT	2016	-0.01535	0.00732545	0.0208261	10.8711	0.0699127	0.211755	0.282563	0.832461	2.33358	1	1.01069	0.02724	4.59754		0.0383071	-0.01572	0.00235773	0	0	0	0	0	0	0.0728578	1.09861	0	1	0	1	0	1	1	Austria
AUT	2017	-0.00813	0.00756179	0.0247644	10.9085	0.0565527	0.212998	0.283728	0.83934	2.33358	1	1.04773	0.01374	4.61294		0.0316318	-0.00661	-0.0201633	0	0	0	0	0	0	0.0728578	0	0	1	0	1	0	1	1	Austria
AUT	2018	0.00175	0.00743446	0.0241976	10.9485	0.0479254	0.21436	0.284879	0.842582	2.33358	1	1.0779	0.01258	4.62996		0.0327108	0.00175	-0.0434169	0			0	0	0	0.0728578	0	0	1	0	1	0	1	1	Austria
AZE	1996	-0.02902	0.0225423	0.013	7.78705	0.104453	0.544698	0.0889758	0.0116606	-1.21854	4.83333	0.808497	-0.25894	4.45748	-0.2558		-0.02164	-0.0254395	37.981	0	1	0	3	3	0.133242	0.693147	1	0	0	0	0	0	0	Azerbaijan Rep. of
AZE	1997	-0.02397	0.0232405	0.058	7.85088	0.0259444	0.536161	0.0902734	0.0244947	-1.21854	4	0.82079	-0.2311	4.59056	-0.3927		-0.01032	-0.073441	37.981	0	1	0	3	3	0.133242	0	1	0	0	0	0	0	0	Azerbaijan Rep. of
AZE	1998	-0.01825	0.0241236	0.1	7.94789	-0.441971	0.524684	0.0911439	0.030812	-1.21854	4	0.772278	-0.31883	4.60016	-0.5946		0.01631	-0.0292009	0	0	0	0	0	0	0.133242	0	1	0	0	0	0	0	0	Azerbaijan Rep. of
AZE	1999	-0.02434	0.0262511	0.074	8.02484	-0.55073	0.510563	0.0919561	0.0296516	-1.21854	4	0.69826	-0.1309	4.41715	-0.586		-0.01033	0.0649182	0	0	0	0	0	0	0.133242	0	1	0	0	0	0	0	0	Azerbaijan Rep. of
AZE	2000	-0.01047	0.0226786	0.111	8.14399	-0.357973	0.49439	0.0928521	0.0589966	-1.21854	4	0.785486	-0.03539	4.36932	-0.6273		0.00145	0.0859157	0	0	0	0	0	0	0.133242	0	1	0	0	0	0	0	0	Azerbaijan Rep. of
AZE	2001	-0.00427	0.0231206	0.099	8.25234	-0.435871	0.473272	0.0950754	0.0936378	-1.21854	4	0.788152	-0.00945	4.38002	-0.74	0.0418203	0.21764	0.0407741	0	0	0	0	0	0	0.133242	1.38629	1	0	0	0	0	0	0	Azerbaijan Rep. of
AZE	2002	-0.00356	0.0224331	0.0943892	8.35077	-0.602222	0.452722	0.0973169	0.0558494	-0.148388	4	0.928181	-0.12329	4.46049	-0.847	-0.0728247	0.19393	0.0438599	0	0	0	0	0	0	0.133242	0	1	0	0	0	0	0	0	Azerbaijan Rep. of
AZE	2003	-0.0019	0.0242636	0.102083	8.4588	-0.468216	0.432209	0.0989871	0.070121	-0.148388	4	1.07552	-0.27772	4.35401	-1.065	-0.235388	0.01605	0.0102676	0	0	0	0	0	0	0.133242	0	1	0	0	0	0	0	0	Azerbaijan Rep. of
AZE	2004	0.00087	0.0262948	0.092538	8.56511	-0.364753	0.411328	0.0993157	0.0932207	-1.21854	4	1.21507	-0.29824	4.32704	-1.0896	-0.239291	0.01781	0.000559489	74.817	0	1	0	0	0	0.133242	0	1	0	0	0	0	0	0	Azerbaijan Rep. of
AZE	2005	-0.00683	0.0229907	0.279615	8.83212	-0.435285	0.390409	0.0980267	0.0952974	-1.21854	4	1.15842	0.01261	4.41037	-0.7059	0.100403	0.02741	-0.0379309	0	0	0	0	0	0	0.133242	0	1	0	0	0	0	0	0	Azerbaijan Rep. of
AZE	2006	0.00488	0.0341776	0.344662	9.14709	-0.396404	0.373732	0.0960437	0.117158	-1.21854	4	1.05262	0.17632	4.51042	-0.3361	0.277459	0.00663	-0.0549766	0	0	0	0	0	0	0.133242	0	1	0	0	0	0	0	0	Azerbaijan Rep. of
AZE	2007	-0.00187	0.0286419	0.254632	9.38911	-0.389623	0.356986	0.0929585	0.144333	-1.21854	4	0.966418	0.27256	4.60517	0.0195	0.39616	0.02337	-0.0395337	0	0	0	0	0	0	0.133242	0	1	0	0	0	0	0	0	Azerbaijan Rep. of
AZE	2008	0.00204	0.0329121	0.105914	9.48804	-0.247312	0.341528	0.0893391	0.155934	0.241338	4	0.892429	0.33593	4.74875	0.2719	0.423094	0.17194	-0.0425396	0	0	0	0	0	0	0.133242	0.693147	1	0	0	0	0	0	0	Azerbaijan Rep. of
AZE	2009	-0.0068	0.0332542	0.093695	9.56443	-0.28934	0.329087	0.0858258	0.190662	-0.707493	4	0.74744	0.22969	4.82222	0.5602	0.285275	0.05857	-0.0217086	0	0	0	0	0	0	0.133242	0.693147	1	0	0	0	0	0	0	Azerbaijan Rep. of
AZE	2010	-0.00856	0.02791	0.0478883	9.6109	-0.265955	0.320422	0.0827639	0.178848	-0.451969	4	0.74986	0.28423	4.83795	0.6937	0.336235	0.13831	-0.00141	0	0	0	0	0	0	0.133242	0	1	0	0	0	0	0	0	Azerbaijan Rep. of
AZE	2016	-0.00399	0.0369046	-0.030642	9.57297	-0.414007	0.325753	0.082159	0.328689	0.059078	14	0.900773	-0.03604	4.49457		0.0277798	-0.01123	0.557464	0	0	1	0	0	0	0.133242	0.693147	1	0	0	0	0	0	0	Azerbaijan Rep. of
AZE	2017	-0.01623	0.0382146	-0.00282011	9.55545	-0.249739	0.329282	0.0846927	0.220996	0.059078	14	0.904023	0.04071	4.55061		0.0669341	-0.01364	0.078606	0	0	0	0	0	0	0.133242	0.693147	1	0	0	0	0	0	0	Azerbaijan Rep. of
BDI	1990	0.00657	0.0344871	0.0349982	6.42174	-0.000274445	0.971238	0.0558595	0.0861454	-1.21854	10	0.356481	-0.06141	4.94649	-0.5411	-0.206687	0.09472	0.0793409	0.729982	0	1	0	0	0	0	0	0	0	0	0	0	0	0	Burundi
BDI	1991	0.01991	0.0378627	0.0499684	6.48086	-0.0480111	1.00161	0.0561779	0.107485	-1.21854	10	0.384226	-0.02851	4.95089	-0.5175	-0.127926	0.0482	0.059894	0.069691	0	1	0	1	1	0	1.94591	0	0	0	0	0	0	0	Burundi
BDI	1992	-0.08923	0.0359564	0.0101	6.492	-0.076266	1.02633	0.05611	0.10721	-1.21854	10	0.382261	-0.05508	4.79521	-0.533	-0.127902	-0.04846	0.147594	6.1707	0	1	0	0	0	0	0.693147	0	0	0	0	0	0	0	Burundi
BDI	1993	-0.05475	0.0372028	-0.0624	6.43139	0.0595952	1.04554	0.0556801	0.140312	-1.21854	10	0.36543	-0.02997	4.82871	-0.6668	-0.107508	-0.01419	0.165516	13.2713	0	1	0	4	4	0	1.60944	0	0	0	0	0	0	0	Burundi
BDI	1994	-0.05693	0.0392111	-0.0383	6.39621	0.0274973	1.05932	0.0549329	0.147361	-1.21854	10	0.387535	-0.01827	4.87268	-0.6355	-0.144712	-0.0205	0.0407056	12.7051	1	1	0	4	4	0	2.77259	0	0	0	0	0	0	0	Burundi
BDI	1995	-0.02657	0.0420907	-0.0792	6.31963	0.128407	1.06705	0.0538943	0.122657	-1.21854	10	0.402046	0.01045	4.95674	-0.5778	-0.104726	-0.04326	-0.0114976	5.8813	1	1	0	4	4	0	4.41884	0	0	0	0	0	0	0	Burundi
BDI	1996	-0.0804	0.0585688	-0.08	6.24226	-0.0821935	1.07274	0.0543519	0.142334	-1.21854	12.6667	0.215737	-0.04608	5.0026	-0.8133	-0.0887938	-0.10026	0.212162	19.9036	1	1	0	4	4	0	3.55535	0	0	0	0	0	0	0	Burundi
BDI	1997	-0.03031	0.0635965	-0.0159	6.23315	-0.0301323	1.07396	0.0545294	0.118717	-1.21854	11.6667	0.242754	0.00631	5.18251	-0.7818	-0.0376597	-0.05215	0.163847	35.5269	1	1	0	4	4	0	4.36945	0	0	0	0	0	0	0	Burundi
BDI	1998	-0.04845	0.0657227	0.0475	6.28044	-0.209692	1.07072	0.054352	0.135352	-1.21854	10	0.2744	-0.04906	5.08729	-1.0214	-0.104151	-0.0516	0.270795	56.1498	1	1	0	4	4	0	2.56495	0	0	0	0	0	0	0	Burundi
BDI	1999	-0.05892	0.0625764	-0.0101	6.27152	-0.230684	1.06415	0.0537463	0.153902	-1.92028	10	0.235397	-0.04453	4.90134	-1.0646	-0.0681341	-0.06145	0.25861	78.4364	0	1	0	4	4	0	2.56495	0	0	0	0	0	0	0	Burundi
BDI	2000	-0.0324	0.048624	-0.00856864	6.26735	-0.288936	1.05571	0.0526732	0.1708	-1.21854	10	0.225537	-0.07019	4.94996	-1.1622	-0.0991688	-0.06435	0.278782	101.813	0	1	0	4	4	0	2.77259	0	0	0	0	0	0	0	Burundi
BEL	2001	0.00233	0.012765	0.0109962	10.2681	0.0405484	0.266034	0.259463	0.662992	1.82254	1	1.39577	0.03335	4.50579	0.4857	0.0364708	0.00233	0.031244	0	0	0	0	0	0	0.152259	0	0	1	0	0	0	1	1	Belgium
BEL	2002	-0.00044	0.0121571	0.0170689	10.3183	0.0378463	0.26476	0.261278	0.641329	2.07806	1	1.36085	0.04501	4.52472	0.3885	0.0557745	-0.00044	-0.0528189	0	0	0	0	0	0	0.152259	1.09861	0	1	0	0	0	1	1	Belgium
BEL	2003	-0.01864	0.0121499	0.0103795	10.3385	0.0273545	0.263863	0.262662	0.625309	2.33358	1	1.32716	0.03398	4.57265	0.3864	0.0535746	-0.01864	-0.164068	0	0	0	0	0	0	0.152259	2.07944	0	1	0	0	0	1	1	Belgium
BEL	2004	-0.00239	0.0114927	0.0357119	10.3745	0.0267448	0.262871	0.263491	0.618426	2.33358	1	1.36918	0.03098	4.58945	0.2911	0.0489415	-0.00239	-0.0906357	0	0	0	0	0	0	0.152259	0	0	1	0	0	0	1	1	Belgium
BEL	2005	-0.02715	0.0109156	0.0232174	10.4096	0.0235717	0.261598	0.263749	0.635978	2.33358	1	1.44529	0.01995	4.58904	0.2978	0.0403661	-0.02715	-0.000151079	0	0	0	0	0	0	0.152259	0	0	1	0	0	0	1	1	Belgium
BEL	2006	0.0024	0.0105124	0.0255235	10.4693	0.0358234	0.260688	0.263999	0.658336	2.33358	1	1.49568	0.0185	4.59117	0.2802	0.0404248	0.00239	-0.00916579	0	0	0	0	0	0	0.152259	0	0	1	0	0	0	1	1	Belgium
BEL	2007	0.00066	0.0109454	0.0367692	10.512	0.0413491	0.259408	0.263365	0.684438	2.33358	1	1.52468	0.01496	4.60517	0.2879	0.0413516	0.00067	-0.0838242	0	0	0	0	0	0	0.152259	0	0	1	0	0	0	1	1	Belgium
BEL	2008	-0.01095	0.012139	0.00446917	10.5423	0.0331726	0.258073	0.262487	0.627583	2.33358	1	1.61088	-0.01006	4.64353	0.478	0.00672792	-0.01095	-0.0681809	0	1	1	0	0	0	0.152259	0	0	1	0	0	0	1	1	Belgium
BEL	2009	-0.05431	0.0116004	-0.0202073	10.5397	0.0292808	0.257094	0.262331	0.586788	2.33358	1	1.35406	0.01657	4.63986	0.5781	0.0226197	-0.05431	0.0544695	0	1	1	0	0	0	0.152259	0	0	1	0	0	0	1	1	Belgium
BEL	2010	-0.04088	0.0108463	0.0286429	10.5933	0.0331186	0.256642	0.263502	0.568015	2.33358	1	1.49998	0.01624	4.60817	0.6352	0.0170246	-0.04088	0.0520969	0	1	1	0	0	0	0.152259	0	0	1	0	0	0	1	1	Belgium
BEL	2011	-0.0433	0.0104351	0.016945	10.6199	0.0444374	0.257721	0.265566	0.55421	2.33358	1	1.61494	-0.0194	4.61611	0.5445	-0.000989978	-0.0433	-0.0475867	0	1	1	0	0	0	0.152259	0	0	1	0	0	0	1	1	Belgium
BEL	2012	-0.04318	0.0103819	0.0073923	10.6523	0.0528676	0.258719	0.268723	0.547387	2.33358	1	1.60746	-0.00081	4.593	0.5069	0.000629508	-0.04319	0.0834118	0	1	1	0	0	0	0.152259	0	0	1	0	1	0	1	1	Belgium
BEL	2013	-0.03129	0.0101035	0.00459228	10.6844	0.0492676	0.259804	0.272565	0.564081	2.33358	1	1.57851	0.00955	4.61433	0.522	0.00797852	-0.03129	-0.0326246	0	0	0	0	0	0	0.152259	0	0	1	0	1	0	1	1	Belgium
BEL	2014	-0.03056	0.00978038	0.0157852	10.7128	0.0576479	0.260998	0.276376	0.578901	2.33358	1	1.58783	0.00772	4.61314	0.5081	0.00818802	-0.03056	-0.000288103	0	0	0	0	0	0	0.152259	0.693147	0	1	0	1	0	1	1	Belgium
BEL	2015	-0.02414	0.00921668	0.0203279	10.741	0.0640634	0.262193	0.279743	0.606329	2.33358	1	1.54193	0.01383	4.56975	0.5839	0.0141802	-0.02414	0.197373	0	0	1	0	0	0	0.152259	0	0	1	0	1	0	1	1	Belgium
BEL	2016	-0.02364	0.00906255	0.0151111	10.7916	0.0578559	0.26337	0.284344	0.633345	2.33358	1	1.57612	0.00552	4.59441		0.011942	-0.02363	0.00235773	0	0	0	0	0	0	0.152259	1.79176	0	1	0	1	0	1	1	Belgium
BEL	2017	-0.00691	0.00895316	0.0196419	10.8342	0.0597464	0.264626	0.288665	0.649043	2.33358	1	1.63379	0.00698	4.61165		0.0103898	-0.00686	-0.0201633	0	0	0	0	0	0	0.152259	1.09861	0	1	0	1	0	1	1	Belgium
BEL	2018	-0.00808	0.0091031	0.0145841	10.8638	0.0637489	0.265844	0.292861	0.681199	2.33358	1	1.65418	-0.00795	4.63415		-0.00263744	-0.00794	-0.0434169	0			0	0	0	0.152259	1.09861	0	1	0	1	0	1	1	Belgium
BEN	1999	0.01691	0.00663366	0.0534145	7.42371	0.166943	0.879831	0.0641227	0.0714233	-1.21854	1	0.543918	-0.04232	4.47972	-0.356	-0.0667569	0.01944	0.0432604	81.3369	0	1	0	0	0	0	0	0	0	0	0	0	0	0	Benin
BEN	2000	-0.01602	0.00564236	0.0585771	7.47291	0.119292	0.874715	0.0631213	0.0776143	-1.21854	1	0.473482	-0.02295	4.44265	-0.4066	-0.0600439	-0.03692	0.153922	62.9436	0	1	0	0	0	0	0	0	0	0	0	1	1	1	Benin
BEN	2001	-0.01334	0.0048926	0.0533314	7.51633	0.109656	0.87176	0.0625401	0.0513608	-1.21854	1	0.482572	-0.02045	4.47609	-0.3472	-0.0542606	-0.03269	0.031244	24.4062	0	1	0	0	0	0	0	0	0	0	0	1	1	1	Benin
BEN	2002	-0.02109	0.00851158	0.0464303	7.54697	0.162147	0.86725	0.0618809	0.0483319	-1.21854	1	0.437684	-0.03742	4.50524	-0.3425	-0.0746247	-0.0333	-0.0528189	20.8226	0	1	0	0	0	0	0	0	0	0	0	1	1	1	Benin
BEN	2003	-0.01709	0.00884527	0.0344358	7.56883	0.158678	0.861565	0.061223	0.0767128	-1.21854	1	0.416162	-0.06206	4.55755	-0.2667	-0.0673579	-0.01072	-0.164068	65	0	1	0	0	0	0	0	0	0	0	0	1	1	1	Benin
BEN	2004	-0.00938	0.00924056	0.0442968	7.60869	0.137067	0.855054	0.0606563	0.0780447	-1.21854	1	0.39903	-0.04669	4.56809	-0.326	-0.0558293	-0.00705	-0.0906357	23.5548	0	1	0	0	0	0	0	0	0	0	0	1	1	1	Benin
BEN	2005	-0.02289	0.00930658	0.0171316	7.62683	0.0912341	0.847976	0.0602237	0.0903431	-1.21854	1	0.390959	-0.03444	4.58497	-0.2806	-0.056773	-0.01523	-0.000151079	22.9074	0	1	0	0	0	0	0	0	0	0	0	1	1	1	Benin
BEN	2006	-0.00417	0.00909882	0.0394374	7.66634	0.116278	0.845902	0.0605092	0.103351	-1.21854	1	0.397747	-0.03088	4.59502	-0.1293	-0.0633803	-0.00147	-0.00916579	13.807	0	1	0	0	0	0	0	0	0	0	0	1	1	1	Benin
BEN	2008	-0.01609	0.00907451	0.0489658	7.76129	0.132959	0.839061	0.0610562	0.127806	-1.21854	1	0.477754	-0.05499	4.67227	-0.0558	-0.0789386	-0.00041	-0.0681809	22.8866	0	1	0	0	0	0	0	0	0	0	0	1	1	1	Benin
BEN	2012	-0.0044	0.00959469	0.0481122	7.82345	0.0459785	0.820227	0.0608769	0.156476	-1.21854	1	0.507367	-0.05178	4.62654	-0.1322	-0.0637845	-0.00216	0.0834118	110.626	0	1	0	0	0	0	0	0	0	0	0	1	1	1	Benin
BEN	2013	-0.01731	0.00939212	0.0719143	7.88972	0.0819139	0.814318	0.0605972	0.16454	-1.21854	1	0.592002	-0.05379	4.651	-0.092	-0.068596	-0.01365	-0.0326246	115.287	0	1	0	0	0	0	0	0	0	0	0	1	1	1	Benin
BEN	2014	-0.01704	0.00957933	0.0635768	7.94924	0.112894	0.807806	0.0603083	0.167371	-1.21854	1	0.652683	-0.0667	4.63919	-0.1512	-0.0842129	-0.01651	-0.000288103	67.3105	0	1	0	0	0	0	0	0	0	0	0	1	1	1	Benin
BEN	2015	-0.08035	0.010963	0.0177815	7.96791	0.0518221	0.800911	0.0600671	0.167357	-1.21854	1	0.567563	-0.05964	4.58701	-0.1488	-0.066455	-0.05553	0.197373	112.274	0	1	0	0	0	0	0	0	0	0	0	1	1	1	Benin
BEN	2016	-0.05789	0.00928169	0.0333967	8.00797	0.103077	0.795316	0.0600301	0.174824	-1.21854	1	0.589869	-0.02997	4.57862		-0.0444984	-0.04289	0.00235773	103.458	0	1	0	0	0	0	0	0	0	0	0	1	1	1	Benin
BEN	2017	-0.05178	0.0126414	0.0567156	8.0211	0.116879	0.788881	0.059976	0.165779	-1.21854	1	0.614766	-0.04181	4.56456		-0.0553878	-0.04204	-0.0201633	108.827	0	1	0	0	0	0	0	0	0	0	0	1	1	1	Benin
BEN	2018	-0.03996	0.00869007	0.0669726	8.0819	0.0907211	0.781744	0.0599205	0.167598	-1.21854	1	0.618447	-0.04553	4.56819		-0.0576102	-0.02976	-0.0434169	111.24			0	0	0	0	0	0	0	0	0	1	1	1	Benin
BFA	1990	-0.03633	0.0270489	-0.00602929	6.37996	0.00961908	0.955308	0.0663698	0.169069	-0.148388	1	0.354226	-0.02206	4.95941	-0.148	-0.117263	-0.07536	-0.146528	90.52	1	1	0	0	0	0	0	0	0	0	0	0	0	0	Faso
BFA	1991	0.00172	0.0216687	0.0906998	6.47327	0.0980761	0.958187	0.0659019	0.124641	-0.148388	1	0.337962	-0.02568	4.92617	-0.1796	-0.115204	-0.02772	0.0361491	129.297	1	1	0	0	0	0	0.693147	0	0	0	0	0	0	0	Faso
BFA	1992	0.00711	0.0204965	0.00232711	6.47119	-0.00821084	0.958322	0.0651083	0.109261	-0.148388	1	0.28374	-0.00609	4.89687	-0.1863	-0.0966491	-0.02509	-0.0617323	52.438	1	1	0	0	0	0	0	0	0	0	0	0	0	0	Faso
BFA	1993	-0.04285	0.0186253	0.0346138	6.50154	0.0136352	0.955998	0.0640413	0.0977384	-0.148388	1	0.296251	-0.01977	4.86999	-0.2032	-0.10765	-0.0381	0.0697822	91.594	1	1	0	0	0	0	0	0	0	0	0	0	0	0	Faso
BFA	1994	-0.02122	0.0142288	0.0131501	6.50846	0.168711	0.951563	0.0627388	0.0702603	-0.148388	1	0.392292	0.007	4.43959	-0.3696	-0.0988456	-0.01887	0.960728	166.336	1	1	0	0	0	0	0	0	0	0	0	0	0	0	Faso
BFA	1995	-0.02975	0.0138304	0.0571637	6.55734	0.151586	0.945419	0.0612454	0.0678518	-0.148388	1	0.407475	-0.03445	4.50524	-0.2597	-0.11951	-0.02646	-0.100965	63.938	0	1	0	0	0	0	0	0	0	0	0	0	0	0	Faso
BFA	1996	-0.01874	0.0128709	0.110147	6.65233	0.156742	0.945363	0.0602904	0.0691234	-1.21854	1	0.381803	-0.0725	4.54796	-0.2795	-0.140323	-0.01666	0.0248503	111.1	0	1	0	0	0	0	0	0	0	0	0	0	0	0	Faso
BFA	1997	-0.02972	0.0141706	0.0631683	6.70285	0.202167	0.942631	0.0590932	0.115521	-1.21854	1	0.374164	-0.08086	4.52353	-0.3239	-0.135488	-0.02643	0.140977	40.837	0	1	0	0	0	0	0	0	0	0	0	0	0	0	Faso
BFA	1998	-0.02922	0.0127636	0.0730772	6.75654	0.187624	0.938095	0.057731	0.110193	-1.21854	1	0.409398	-0.06605	4.5865	-0.3263	-0.122188	-0.02598	0.0107636	47.257	0	1	0	0	0	0	0	0	0	0	0	0	0	0	Faso
BFA	1999	-0.03694	0.0138553	0.0740418	6.81408	0.190226	0.932659	0.0562795	0.101074	-1.21854	1	0.352548	-0.09957	4.53389	-0.3312	-0.136671	-0.03287	0.0432604	44.013	0	1	0	0	0	0	0	0	0	0	0	0	0	0	Faso
BFA	2000	-0.03405	0.0139216	0.0182024	6.82648	0.150863	0.926773	0.0547877	0.116253	-1.21854	1	0.351229	-0.10766	4.46061	-0.4848	-0.142045	-0.03028	0.153922	232.7	0	1	0	0	0	0	0	0	0	0	0	1	1	1	Faso
BFA	2001	-0.04031	0.0129979	0.066134	6.88363	-0.0276327	0.926654	0.0540837	0.110021	-1.21854	1	0.316582	-0.09129	4.50114	-0.4348	-0.122491	-0.03557	0.031244	68.401	0	1	0	0	0	0	0	0	0	0	0	1	1	1	Faso
BFA	2002	-0.04985	0.0132441	0.04353	6.91317	-0.0604511	0.924781	0.0532546	0.0996339	-1.21854	1	0.313125	-0.08281	4.53142	-0.4606	-0.112787	-0.04433	-0.0528189	137.7	0	1	0	0	0	0	0	0	0	0	0	1	1	1	Faso
BFA	2003	-0.02013	0.0120728	0.0780244	6.97772	0.199683	0.921592	0.0523363	0.127693	-1.21854	1	0.303682	-0.07766	4.57368	-0.4057	-0.116778	-0.0179	-0.164068	81.075	0	1	0	0	0	0	0	0	0	0	0	1	1	1	Faso
BFA	2004	-0.04717	0.0135797	0.0447847	7.01882	0.0704232	0.917493	0.0513681	0.145687	-1.21854	1	0.354809	-0.09758	4.56612	-0.4338	-0.127089	-0.04194	-0.0906357	181.387	0	1	0	0	0	0	0	0	0	0	0	1	1	1	Faso
BFA	2005	-0.05499	0.0135139	0.0866186	7.10297	0.205469	0.912791	0.0503714	0.149542	-1.21854	1	0.341722	-0.10324	4.60046	-0.3935	-0.138101	-0.0489	-0.000151079	94.112	0	1	0	0	0	0	0	0	0	0	0	1	1	1	Faso
BFA	2006	0.16135	0.0124909	0.0625316	7.16355	0.152017	0.913163	0.0501119	0.165082	-1.21854	1	0.351065	-0.08308	4.60607	-0.2596	-0.119671	0.14346	-0.00916579	1329.36	0	1	0	0	0	0	0	0	0	0	0	1	1	1	Faso
BFA	2007	-0.0564	0.0159227	0.0565501	7.20023	0.14956	0.911997	0.0497579	0.143788	-1.21854	1	0.337797	-0.07353	4.60517	-0.3814	-0.126175	-0.05015	-0.0838242	39.273	0	1	0	0	0	0	0	0	0	0	0	1	1	1	Faso
BFA	2008	-0.0408	0.013979	0.072945	7.24563	0.244503	0.909538	0.04931	0.169728	-1.21854	1	0.353853	-0.10232	4.68417	-0.2733	-0.145406	-0.03627	-0.0681809	40.848	0	1	0	0	0	0	0	0	0	0	0	1	1	1	Faso
BFA	2009	-0.04679	0.0152145	0.0296201	7.25214	0.198295	0.905821	0.0487549	0.180887	-1.21854	1	0.40296	-0.04037	4.6747	-0.2797	-0.094424	-0.0416	0.0544695	36.858	0	1	0	0	0	0	0	0	0	0	0	1	1	1	Faso
BFA	2010	-0.04564	0.0137752	0.0537337	7.31462	0.243307	0.900887	0.0480993	0.175841	-1.21854	1	0.490732	-0.01797	4.61264	-0.2263	-0.066103	-0.04058	0.0520969	41.037	0	1	0	0	0	0	0	0	0	0	0	1	1	1	Faso
BFA	2011	-0.02294	0.0129476	0.0662687	7.36933	0.303965	0.899242	0.0479238	0.172915	-1.21854	1	0.574973	-0.01328	4.61085	-0.1241	-0.057775	-0.02039	-0.0475867	34.237	0	1	0	0	0	0	0	0	0	0	0	1	1	1	Faso
BFA	2012	-0.03109	0.0132302	0.064527	7.38981	0.198478	0.895361	0.0476209	0.187226	-1.21854	1	0.612386	-0.01292	4.60367	-0.1208	-0.0466361	-0.02763	0.0834118	34.462	0	1	0	0	0	0	0	0	0	0	0	1	1	1	Faso
BFA	2013	-0.03991	0.0139012	0.0579259	7.4284	0.156471	0.889871	0.0472257	0.234235	-1.21854	1	0.640359	-0.10008	4.63142	-0.3763	-0.118708	-0.03548	-0.0326246	35.1766	0	1	0	0	0	0	0	0	0	0	0	1	1	1	Faso
BFA	2014	-0.01955	0.0143129	0.0432684	7.43385	0.210156	0.883376	0.046773	0.263311	-1.21854	1	0.588236	-0.07165	4.63142	-0.2394	-0.0801529	-0.01737	-0.000288103	35.0963	0	1	0	0	0	0	0	0	0	0	0	1	1	1	Faso
BFA	2015	-0.02372	0.0141977	0.0389455	7.4463	0.205992	0.876116	0.0462891	0.284215	-1.21854	1	0.590892	-0.07568	4.60186	-0.2845	-0.0859813	-0.0209	0.197373	34.6259	0	1	0	0	0	0	1.79176	0	0	0	0	1	1	1	Faso
BFA	2016	-0.03638	0.0132193	0.0590602	7.54629	0.240231	0.869451	0.0461611	0.304594	-1.21854	1	0.57942	-0.06085	4.59117		-0.062081	-0.03085	0.00235773	79.8145	0	1	0	0	0	0	2.30259	0	0	0	0	1	1	1	Faso
BFA	2017	-0.07892	0.0152975	0.0634992	7.6273	0.309287	0.862081	0.0459576	0.312951	-1.21854	1	0.589904	-0.05009	4.58313		-0.0502228	-0.06884	-0.0201633	87.3352	0	1	0	0	0	0	3.46574	0	0	0	0	1	1	1	Faso
BFA	2018	-0.04992	0.0212814	0.0683239	7.68793	0.196746	0.853797	0.0457211	0.305279	-1.21854	1	0.597445	-0.04104	4.59198		-0.0404697	-0.04355	-0.0434169	83.524			0	0	0	0	4.2485	0	0	0	0	1	1	1	Faso
BGD	1990	-0.05462	0.0122317	0.0562226	6.74583	-0.0537305	0.768654	0.0573907	0.160741	-1.92028	7	0.189665	-0.03168	4.75858	-0.3553	-0.0638545	-0.00181	0.0712367	12.52	0	1	0	2	2	0.0937534	3.09104	0	0	0					Bangladesh
BGD	1991	-0.04231	0.0121442	0.0348523	6.79009	-0.287571	0.757181	0.0580088	0.159199	-1.92028	7	0.188898	-0.01792	4.74658	-0.3531	-0.0479616	0.00521	0.0586475	309.22	0	1	0	2	2	0.0937534	3.73767	0	0	0					Bangladesh
BGD	1992	-0.03596	0.013605	0.0544269	6.8433	-0.188309	0.743994	0.0584935	0.145455	-1.21854	7	0.19934	-0.00642	4.66871	-0.3531	-0.0410323	0.00419	0.0643394	14.076	0	1	0	2	2	0.0937534	4.33073	0	0	0					Bangladesh
BGD	1993	-0.03829	0.0142939	0.0471156	6.89107	-0.213469	0.729564	0.0588726	0.152943	-1.21854	7	0.231216	-0.00348	4.71178	-0.3416	-0.0438454	0.00502	0.0158277	17.5	0	1	0	0	0	0.0937534	3.85015	0	0	0					Bangladesh
BGD	1994	-0.05827	0.0152902	0.0389013	6.92896	-0.402703	0.714492	0.0591716	0.162712	-0.148388	7	0.228659	-0.00576	4.7151	-0.3256	-0.0419125	0.00038	0.0162883	27.657	0	1	0	0	0	0.0937534	4.21951	0	0	0					Bangladesh
BGD	1995	-0.04593	0.0156669	0.0512128	6.97831	-0.227198	0.699136	0.0594219	0.208818	-0.148388	7	0.282095	-0.01402	4.73743	-0.3201	-0.0558533	-0.00444	0.00165571	28.227	0	1	0	0	0	0.0937534	4.30407	0	0	0					Bangladesh
BGD	1996	-0.04124	0.0153907	0.0452292	7.01939	-0.0889498	0.684663	0.0606655	0.18912	-1.21854	7	0.260761	-0.02027	4.72002	-0.2809	-0.0655813	-0.02375	0.0376344	3.394	0	1	0	0	0	0.0937534	5.0814	0	0	0					Bangladesh
BGD	1997	-0.03251	0.0157167	0.044899	7.05929	-0.0977465	0.669873	0.0618158	0.199866	-1.21854	7	0.263255	-0.01698	4.76635	-0.2696	-0.0519275	-0.02284	0.0501971	3.214	0	1	0	0	0	0.0937534	2.83321	0	0	0					Bangladesh
BGD	1998	-0.01846	0.0156754	0.0517703	7.10018	-0.134949	0.654876	0.0629151	0.204966	-1.21854	7	0.278801	-0.0111	4.84159	-0.2449	-0.0426542	-0.02571	0.0686578	3.532	0	1	0	0	0	0.0937534	0.693147	0	0	0					Bangladesh
BGD	1999	-0.03324	0.0158483	0.0467016	7.13993	-0.213134	0.63969	0.0640052	0.209872	-1.21854	7	0.283879	-0.00659	4.82663	-0.2552	-0.0471036	-0.01564	0.0464709	4.401	0	1	0	0	0	0.0937534	2.3979	0	0	0					Bangladesh
BGD	2000	-0.04016	0.0135712	0.0529329	7.1941	-0.12171	0.624391	0.0651154	0.217794	-1.21854	7	0.293217	-0.0062	4.81567	-0.2822	-0.0452267	-0.02918	0.0622643	4.401	0	1	0	0	0	0.0937534	3.13549	0	0	0					Bangladesh
BGD	2001	-0.04324	0.0128842	0.0507729	7.24646	-0.0773169	0.612136	0.0662809	0.241796	-1.21854	7	0.32098	-0.01868	4.78949	-0.2889	-0.0527361	-0.0408	0.0702893	78.253	0	1	0	0	0	0.0937534	2.70805	0	0	0					Bangladesh
BGD	2002	-0.02657	0.0118576	0.0383312	7.28157	-0.0608015	0.599419	0.0673183	0.262081	-1.21854	7	0.289674	0.00282	4.76269	-0.3077	-0.041122	-0.02738	0.0372954	102.08	0	1	0	0	0	0.0937534	1.60944	0	0	0					Bangladesh
BGD	2003	-0.02969	0.0113829	0.0473957	7.32896	-0.115458	0.586453	0.0682751	0.260386	-1.21854	7	0.276579	0.00293	4.71088	-0.2864	-0.0501755	-0.02343	0.00452667	117.805	0	1	0	0	0	0.0937534	1.38629	0	0	0					Bangladesh
BGD	2004	-0.02951	0.0112351	0.0523953	7.39044	-0.141354	0.573413	0.069215	0.279134	-1.21854	7	0.268582	0.00268	4.67451	-0.2701	-0.0460995	-0.02624	0.0234328	161.543	0	1	0	0	0	0.0937534	2.3979	0	0	0					Bangladesh
BGD	2005	-0.03229	0.0109089	0.0653595	7.46958	-0.132171	0.560308	0.0701738	0.293438	-1.21854	7	0.343969	-0.00802	4.62781	-0.2728	-0.0557174	-0.02853	0.0809041	17.245	0	1	0	0	0	0.0937534	3.13549	0	0	0					Bangladesh
BGD	2006	-0.02842	0.0110824	0.066719	7.55051	-0.0866773	0.549801	0.0715681	0.311657	-1.21854	7	0.381119	0.00796	4.58843	-0.261	-0.05405	-0.02573	0.0715986	86.393	0	1	0	0	0	0.0937534	3.13549	0	0	0					Bangladesh
BGD	2007	-0.02768	0.0111448	0.070586	7.63296	-0.0824403	0.538967	0.0728419	0.320428	-1.21854	7	0.399424	0.01201	4.60517	-0.2316	-0.0595171	-0.02233	-0.000846592	211.431	0	1	0	0	0	0.0937534	2.19722	0	0	0					Bangladesh
BGD	2008	-0.04562	0.0105953	0.0601379	7.69917	0.00798137	0.52792	0.073945	0.340422	-1.21854	7	0.426209	0.00303	4.63512	-0.226	-0.073032	-0.04031	-0.00401598	536.705	0	1	0	0	0	0.0937534	2.94444	0	0	0					Bangladesh
BGD	2009	-0.03098	0.0115673	0.0504512	7.74481	0.0361261	0.51684	0.0748228	0.36191	-1.21854	7	0.400928	0.02035	4.71061	-0.1768	-0.0621253	-0.0321	0.0064257	8.195	0	1	0	0	0	0.0937534	3.29584	0	0	0					Bangladesh
BGD	2010	-0.02819	0.0132084	0.055718	7.79937	0.052396	0.505792	0.0754543	0.409613	-1.21854	7	0.378028	0.02811	4.75135	-0.1776	-0.0575462	-0.02675	0.00883884	25.757	0	1	0	0	0	0.0937534	3.09104	0	0	0					Bangladesh
BGD	2011	-0.03626	0.0135552	0.0646438	7.87124	0.0895298	0.493133	0.0763705	0.424702	-1.21854	7	0.474208	-0.01731	4.7265	-0.176	-0.075767	-0.03589	0.064654	127.729	0	1	0	0	0	0.0937534	2.56495	0	0	0					Bangladesh
BGD	2012	-0.03237	0.0132442	0.0652144	7.98534	0.0277419	0.481118	0.0771518	0.430007	-1.21854	4.25	0.481109	-0.00335	4.69702	-0.1452	-0.0778775	-0.02977	0.103979	24.965	0	1	0	0	0	0.0937534	2.89037	0	0	0					Bangladesh
BGD	2013	-0.03253	0.012582	0.0601361	8.0531	0.0056861	0.469475	0.0777133	0.417948	-1.21854	4	0.462964	0.01592	4.81031	-0.1228	-0.0722065	-0.03381	-0.0459235	25.41	0	1	0	0	0	0.0937534	4.93447	0	0	0					Bangladesh
BGD	2014	-0.03087	0.0127941	0.0606106	8.12207	-0.0444136	0.457857	0.0779294	0.437361	-1.21854	4	0.445141	0.00813	4.88257	-0.1116	-0.0653476	-0.03077	-0.00591303	25.308	0	1	0	0	0	0.0937534	4.86753	0	0	0					Bangladesh
BGD	2015	-0.037	0.0135097	0.0655265	8.17625	0.0757657	0.446186	0.077773	0.44407	-1.21854	4	0.42086	0.01789	5.02697	-0.0896	-0.0741265	-0.03975	0.00393476	15.514	0	1	0	0	0	0.0937534	6.1506	0	0	0					Bangladesh
BGD	2016	-0.03669	0.0137232	0.0711349	8.2556	0.0300239	0.434919	0.0776813	0.452795	-1.21854	4	0.379543	0.01925	5.07705		-0.0465487	-0.03361	0.00668639	14.547	0	1	0	0	0	0.0937534	4.47734	0	0	0					Bangladesh
BGD	2017	-0.03421	0.0124292	0.0728418	8.33353	0.0680874	0.423628	0.0772893	0.475833	-1.21854	4	0.35304	-0.00533	5.07449		-0.0523178	-0.0334	0.0250987	7.47462	0	1	0	0	0	0.0937534	3.71357	0	0	0					Bangladesh
BGD	2018	-0.0464	0.0128152	0.0786371	8.42205	0.105694	0.412688	0.0768354	0.46939	-1.21854	4	0.382449	-0.03501	5.06209		-0.0864298	-0.04641	0.0376523	7.14445			0	0	0	0.0937534	3.49651	0	0	0					Bangladesh
BGR	1994	-0.04661	0.0249262	0.0181801	8.8993	-0.109359	0.275801	0.220568	0.492479	-1.21854	14	0.907201	-0.00327	3.82647	-0.4092	-0.00624106		0.961821	8110	0	1	0	0	0	0.11193	0.693147	0	0	0	0	0	0	0	Bulgaria
BGR	1995	-0.03653	0.0237413	0.0286019	8.9527	-0.0050039	0.267383	0.225523	0.277075	-1.21854	14	0.552627	-0.01265	3.99342	-0.3815	0.0941633		0.240833	342.4	0	1	0	0	0	0.11193	0.693147	0	0	0	0	0	0	0	Bulgaria
BGR	1996	-0.12249	0.0240293	0.00704681	8.83005	-0.00279039	0.258945	0.230679	0.511634	-0.963017	14	0.858207	0.03591	3.8091	-0.5382	0.111733		1.6483	231.87	1	1	0	0	0	0.11193	2.48491	0	0	0	0	0	0	0	Bulgaria
BGR	1997	-0.004	0.024307	-0.0108882	8.65669	-0.0171489	0.251609	0.235555	0.0862576	-0.963017	2	0.864637	0.13536	4.09167	-0.4657	0.126886		8.45467	514.76	1	1	0	0	0	0.11193	1.09861	0	0	0	0	0	0	0	Bulgaria
BGR	1998	0.01084	0.0245306	0.0634898	8.72868	0.0112789	0.245026	0.239862	0.0899789	-0.963017	2	0.770452	0.01144	4.23309	-0.3803	0.0683749	0.01084	0.0466616	267.48	0	1	0	0	0	0.11193	0.693147	0	0	0	0	0	0	0	Bulgaria
BGR	1999	0.00151	0.0264517	-0.0840813	8.66696	0.0324049	0.238334	0.243092	0.11559	-0.963017	2	0.90075	-0.02918	4.22654	-0.3957	-0.0457539	0.00151	0.0431872	350.39	0	1	0	0	0	0.11193	0	0	0	0	0	0	0	0	Bulgaria
BGR	2000	-0.00605	0.0267117	0.0476577	8.76786	-0.00800018	0.23116	0.244956	0.120399	-0.963017	2	0.777457	-0.03114	4.26465	-0.3561	-0.0530799	-0.00605	0.156226	19.36	0	1	0	0	0	0.11193	0.693147	0	0	0	0	0	0	0	Bulgaria
BGR	2001	-0.00581	0.0288446	0.0377022	8.84821	0.000586455	0.223247	0.247974	0.144479	-1.21854	2	0.790814	-0.03625	4.32849	-0.2899	-0.0931873	-0.0058	0.0289333	226.56	0	1	0	0	0	0.11193	0	0	0	0	0	0	0	0	Bulgaria
BGR	2002	-0.00614	0.0280126	0.0593752	8.96013	0.0582671	0.215785	0.249775	0.189231	-1.21854	2	0.752696	-0.00625	4.37664	-0.2904	-0.07975	-0.00614	-0.0493125	22.75	0	1	0	0	0	0.11193	0	0	0	0	0	0	0	0	Bulgaria
BGR	2003	2e-05	0.0271202	0.0515622	9.03691	0.0637684	0.208755	0.250649	0.260955	-0.963017	2	0.790139	-0.03381	4.41425	-0.3054	-0.1018	3e-05	-0.165757	4.51	0	1	0	0	0	0.11193	0	0	0	0	0	0	0	1	Bulgaria
BGR	2004	0.01601	0.0239199	0.0643536	9.12622	0.0720493	0.202456	0.25105	0.333999	-0.707493	2	0.930639	-0.04277	4.46602	-0.3371	-0.111506	0.01593	-0.090952	38.6	0	1	0	0	0	0.11193	0	0	0	0	0	0	0	1	Bulgaria
BGR	2005	0.02096	0.022529	0.0712351	9.23907	0.0657197	0.197245	0.251341	0.393701	-0.451969	2	0.997142	-0.09428	4.4929	-0.4235	-0.146551	0.02187	-0.000619375	72.17	0	1	0	0	0	0.11193	0	0	0	0	0	0	0	1	Bulgaria
BGR	2006	0.03276	0.0209699	0.0687436	9.34087	0.0543796	0.195808	0.253318	0.42761	2.07806	2	1.11047	-0.1528	4.54255	-0.6086	-0.170917	0.03221	-0.00944435	14.25	0	1	0	0	0	0.11193	0	0	0	0	1	0	1	1	Bulgaria
BGR	2007	0.03328	0.0222961	0.0734442	9.45705	0.081424	0.194803	0.255033	0.584866	2.33358	2	1.2361	-0.23907	4.60517	-0.8398	-0.188342	0.03088	-0.0835115	19.61	0	1	0	0	0	0.11193	0	0	0	0	1	0	1	1	Bulgaria
BGR	2008	0.02749	0.0213454	0.0602188	9.57051	0.158935	0.194603	0.256988	0.670041	2.33358	2	1.24786	-0.22094	4.69957	-0.9168	-0.197488	0.02734	-0.0643318	86.32	0	1	0	0	0	0.11193	0.693147	0	0	0	1	0	1	1	Bulgaria
BGR	2009	-0.00724	0.0174417	-0.0358615	9.56016	0.15376	0.195438	0.259899	0.691433	2.33358	2	0.92736	-0.08315	4.72153	-1.0262	-0.0825495	-0.00856	0.0520336	122.89	0	1	0	0	0	0.11193	0	0	0	0	1	0	1	1	Bulgaria
BGR	2010	-0.03741	0.0164502	0.0132409	9.60726	0.216804	0.197243	0.264211	0.683077	2.33358	2	1.03713	-0.01734	4.70048	-0.967	-0.0286239	-0.03792	0.0502598	0	0	0	0	0	0	0.11193	0	0	0	0	0	0	1	1	Bulgaria
BGR	2011	-0.01961	0.0131998	0.0191491	9.65894	0.224582	0.201148	0.271065	0.655759	2.33358	2	1.17874	0.0033	4.7125	-0.8077	0.00376372	-0.01843	-0.0480125	0	0	0	0	0	0	0.11193	0.693147	0	0	0	0	0	1	1	Bulgaria
BGR	2012	-0.00426	0.0133958	0.000309699	9.69533	0.222502	0.20482	0.279208	0.662663	2.33358	2	1.24535	-0.00851	4.69208	-0.8348	-0.0318492	-0.00436	0.0821863	0	0	0	0	0	0	0.11193	0.693147	0	0	0	1	0	1	1	Bulgaria
BGR	2013	-0.01768	0.0146092	0.00493921	9.71606	0.228226	0.208599	0.288105	0.665	2.33358	2	1.30118	0.01279	4.69993	-0.777	-0.00445637	-0.01758	-0.031854	0.96	0	1	0	0	0	0.11193	1.09861	0	0	0	1	0	1	1	Bulgaria
BGR	2014	-0.03635	0.0131573	0.0183752	9.77312	0.23661	0.212756	0.296809	0.595035	2.33358	2	1.30632	0.01239	4.6838	-0.7078	-0.00978749	-0.03663	0.000418486	0.02	0	1	0	0	0	0.11193	0	0	0	0	1	0	1	1	Bulgaria
BGR	2015	-0.02768	0.0125995	0.0347119	9.81695	0.251081	0.217232	0.304666	0.554109	2.33358	2	1.27025	0.0012	4.63802	-0.6243	0.00955894	-0.02781	0.196866	0	0	1	0	0	0	0.11193	0.693147	0	0	0	1	0	1	1	Bulgaria
BGR	2016	0.01549	0.0125996	0.0393676	9.89776	0.234248	0.219394	0.313073	0.526937	2.33358	2	1.23189	0.0319	4.62683		0.0495068	0.01543	0.00206397	0	0	0	0	0	0	0.11193	0	0	0	0	1	0	1	1	Bulgaria
BGR	2017	0.00826	0.0124205	0.0381125	9.96942	0.238334	0.222921	0.320345	0.506125	2.33358	2	1.30272	0.03488	4.63463		0.0433398	0.00826	-0.0184291	0	0	0	0	0	0	0.11193	0	0	0	0	1	0	1	1	Bulgaria
BGR	2018	0.00125	0.0147602	0.0308116	10.0258	0.246773	0.226699	0.326515	0.512902	1.26343	2	1.29134	0.00986	4.66287		0.0254906	0.00123	-0.045185	0			0	0	0	0.11193	0	0	0	0	1	0	1	1	Bulgaria
BHR	1990	-0.00429	0.0528479	0.04438	10.199	-0.10973	0.501943	0.0335091	0.298424	2.33358	2	2.10161	0.01407	4.79422	0.8465	0.0242668	-0.07076	0	0	0	0	0	0	0	0.45351	0	0	0	0					Bahrain Kingdom of
BHR	1991	0.00519	0.0570375	0.1123	10.3112	0.0162276	0.496627	0.034432	0.352653	2.33358	2	1.80642	-0.11564	4.76771	1.0513	-0.0660735	-0.03615	0	0	0	0	0	0	0	0.45351	0	0	0	0					Bahrain Kingdom of
BHR	1992	-0.02071	0.0587807	0.0669	10.3726	-0.128276	0.486703	0.035166	0.378639	2.33358	2	1.81124	-0.15189	4.71259	1.017	-0.108058	-0.05635	0	0	0	0	0	0	0	0.45351	0	0	0	0					Bahrain Kingdom of
BHR	1993	-0.01631	0.0536986	0.1287	10.4924	-0.077224	0.474068	0.0355955	0.418606	2.33358	2	1.64604	-0.05645	4.76737	0.8952	0.0295884	-0.02883	-2.88121e-08	0	0	0	0	0	0	0.45351	0	0	0	0					Bahrain Kingdom of
BHR	1994	-0.04619	0.051113	-0.00250001	10.4863	-0.0397896	0.460833	0.0357017	0.437088	2.33358	2	1.55178	-0.03977	4.7689	0.6172	0.0493663	-0.05397	-6.42731e-08	0	0	0	0	0	0	0.45351	0	0	0	0					Bahrain Kingdom of
BHR	1995	-0.02964	0.0518323	0.0392999	10.5203	0.0117435	0.44907	0.0356444	0.430936	2.33358	2	1.52464	0.03499	4.72446	0.8502	0.0995011	-0.04158	1.55142e-08	0	0	0	0	0	0	0.45351	2.07944	0	0	0					Bahrain Kingdom of
BHR	1996	0.00275	0.0527394	0.0411001	10.5525	-0.0097653	0.446136	0.036209	0.416118	1.26343	2	1.64115	0.0369	4.72002	0.9317	0.101832	0.00253	-8.86525e-09	0	0	0	0	0	0	0.45351	2.77259	0	0	0					Bahrain Kingdom of
BHR	1997	0.00071	0.0506849	0.03093	10.5723	-0.0272527	0.442151	0.0366002	0.450006	2.33358	2	1.48582	-0.00424	4.81267	0.9313	0.0829703	-0.06658	-6.64894e-09	0	0	0	0	0	0	0.45351	2.3979	0	0	0					Bahrain Kingdom of
BHR	1998	-0.06494	0.053331	0.0479	10.5992	-0.0428501	0.440853	0.0366993	0.50071	2.33358	2	1.28489	-0.11128	4.84812	0.9169	0.00634899	-0.05725	-6.64894e-09	0	0	0	0	0	0	0.45351	0	0	0	0					Bahrain Kingdom of
BHR	1999	-0.02555	0.0550362	0.043	10.6191	-0.118874	0.443029	0.0365966	0.523197	2.33358	2	1.41832	-0.00295	4.81486	0.9578	0.138864	-0.05055	4.43262e-08	0	0	0	0	0	0	0.45351	0	0	0	0					Bahrain Kingdom of
BHR	2000	0.00156	0.0396167	0.0530007	10.6497	-0.0987762	0.447153	0.0363938	0.405118	2.33358	2	1.35809	0.09336	4.84182	0.7457	0.22552	0.07639	5.54078e-08	0	0	0	0	0	0	0.45351	0	0	0	0					Bahrain Kingdom of
BHR	2001	0.00106	0.0414808	0.0249095	10.6477	-0.0103873	0.424046	0.0348566	0.418157	2.33358	2	1.27026	0.0246	4.85367	0.6999	0.197285	0.00725	0	0	0	0	0	0	0	0.45351	0	0	0	0					Bahrain Kingdom of
BHR	2002	-0.00131	0.0461111	0.0334855	10.6438	0.0421407	0.402955	0.0336369	0.445383	2.33358	2	1.31134	-0.00579	4.81697	0.6193	0.138834	-0.03411	0	0	0	0	0	0	0	0.45351	0	0	0	0					Bahrain Kingdom of
BHR	2003	0.01574	0.0465883	0.0629644	10.6657	0.0215242	0.384921	0.0326826	0.421255	2.33358	2	1.28092	0.01775	4.72206	0.4443	0.160345	-0.01775	0	0	0	0	0	0	0	0.45351	0	0	0	0					Bahrain Kingdom of
BHR	2004	0.02937	0.0404493	0.0698096	10.6961	0.0928018	0.369648	0.0318573	0.439429	2.07806	2	1.40737	0.03608	4.66448	0.3877	0.164729	0.00247	0	0	0	0	0	0	0	0.45351	0	0	0	0					Bahrain Kingdom of
BHR	2005	0.06365	0.0321438	0.06769	10.7233	0.0950915	0.356354	0.0310828	0.436844	2.07806	2	1.48314	0.09245	4.65615	0.4811	0.194745	0.02914	0	0	0	0	0	0	0	0.45351	0	0	0	0					Bahrain Kingdom of
BHR	2006	0.0404	0.0310295	0.06467	10.7408	0.0604368	0.328535	0.0295879	0.448778	2.07806	2	1.47104	0.11828	4.64545	0.4332	0.221734	0.02338	0	0	0	0	0	0	0	0.45351	0	0	0	0					Bahrain Kingdom of
BHR	2007	0.02675	0.0295699	0.0829396	10.7692	0.132298	0.306064	0.02841	0.531181	2.07806	2	1.37785	0.13381	4.60517	0.3864	0.21574	0.01586	0	0	0	0	0	0	0	0.45351	0	0	0	0					Bahrain Kingdom of
BHR	2008	0.05662	0.0280016	0.0624184	10.7758	0.0779539	0.288312	0.0275415	0.642134	2.07806	2	1.45883	0.08778	4.578	0.418	0.192722	0.04257	0	0	0	0	0	0	0	0.45351	0	0	0	0					Bahrain Kingdom of
BHR	2009	-0.05171	0.0361054	0.0254052	10.7472	0.182339	0.27391	0.0269889	0.714373	2.33358	2	1.17964	0.02442	4.63967	0.497	0.189675	-0.05586	0	0	0	0	0	0	0	0.45351	0	0	0	0					Bahrain Kingdom of
BHR	2010	-0.04755	0.0327776	0.0433678	10.7552	0.158813	0.261718	0.0267981	0.676973	2.33358	2	1.20472	0.03	4.62517	0.5049	0.186022	-0.0968	0	0	0	0	0	0	0	0.45351	0.693147	0	0	0					Bahrain Kingdom of
BHR	2011	-0.00287	0.035915	0.0198351	10.7659	0.191933	0.262647	0.0276493	0.695526	2.33358	2	1.74155	0.0877	4.55008	0.6442	0.246821	-0.05095	0	0	0	0	0	0	0	0.45351	0	0	0	0					Bahrain Kingdom of
BHR	2012	-0.0196	0.0384457	0.0372821	10.8332	0.0201254	0.263656	0.0284504	0.691435	2.33358	2	1.85885	0.08384	4.58945	0.7301	0.184064	-0.05993	0	0	0	0	0	0	0	0.45351	3.2581	0	0	0					Bahrain Kingdom of
BHR	2013	-0.03352	0.0414145	0.0541683	10.8492	0.0687966	0.265582	0.0291762	0.696305	2.33358	2	1.91873	0.07406	4.61927	0.938	0.17737	-0.08882	0	0	0	0	0	0	0	0.45351	3.95124	0	0	0					Bahrain Kingdom of
BHR	2014	-0.03625	0.0441859	0.0435029	10.8416	0.157777	0.268401	0.0297916	0.638788	2.33358	2	1.75568	0.04562	4.64487	0.6437	0.165337	-0.03456	0	0	0	0	0	0	0	0.45351	3.73767	0	0	0					Bahrain Kingdom of
BHR	2015	-0.12995	0.0463288	0.0286305	10.7295	0.0191292	0.271389	0.0302532	0.737175	2.33358	2	1.54557	-0.02422	4.76029	0.6868	0.107923	-0.1829	0	0	0	0	0	0	0	0.45351	2.89037	0	0	0					Bahrain Kingdom of
BIH	2002	-0.033	0.0390437	0.053	8.54413	0.099924	0.288134	0.177341	0.303358	2.33358	2	0.952785	-0.17742	4.52958	-0.2788		-0.02995	-0.0491793	0	0	0	0	0	0	0	1.09861	0	0	0					Bosnia & Herzegovina
BIH	2003	-0.018	0.024167	0.04	8.58918	0.124238	0.277187	0.185754	0.34723	1.12923	2	1.1346	-0.19241	4.55556	-0.2855		-0.00444	-0.166126	0	0	0	0	0	0	0	0	0	0	0					Bosnia & Herzegovina
BIH	2004	-0.006	0.018896	0.0609997	8.73241	0.129314	0.266524	0.192402	0.3489	0.873706	2	0.94655	-0.16141	4.55335	-0.3464		-0.00184	-0.0910452	0	0	0	0	0	0	0	0	0	0	0					Bosnia & Herzegovina
BIH	2005	0.008	0.0154422	0.0875926	8.77642	0.081606	0.257363	0.19651	0.42083	0.873706	2	1.03265	-0.16867	4.55954	-0.3231		0.0076	-0.00154588	0	0	0	0	0	0	0	0	0	0	0					Bosnia & Herzegovina
BIH	2006	0.011	0.0138653	0.0541727	8.90992	0.14142	0.247218	0.198994	0.477752	0.873706	2	0.980435	-0.0801	4.59724	-0.2899		0.02149	-0.00867926	0	0	0	0	0	0	0	0	0	0	0					Bosnia & Herzegovina
BIH	2007	-0.003	0.0123615	0.0585558	9.01043	0.126026	0.240338	0.199161	0.602238	0.873706	2	0.835519	-0.09464	4.60517	-0.3008	-0.293487	0.00174	-0.0834273	0	0	0	0	0	0	0	0.693147	0	0	0					Bosnia & Herzegovina
BIH	2008	-0.036	0.0122061	0.0542673	9.10818	0.150395	0.235332	0.198165	0.656137	2.07806	2	0.861629	-0.14126	4.61651	-0.3751	-0.324667	-0.03905	-0.0656451	0	0	0	0	0	0	0	1.38629	0	0	0					Bosnia & Herzegovina
BIH	2009	-0.055	0.0137659	-0.0300275	9.10912	0.102624	0.230069	0.197642	0.640683	1.12923	2	0.737475	-0.06428	4.60587	-0.511	-0.237287	-0.05346	0.0544456	0	0	0	0	0	0	0	0	0	0	0					Bosnia & Herzegovina
BIH	2010	-0.041	0.0128034	0.00767249	9.14362	0.163235	0.223845	0.198563	0.618453	1.12923	2	0.809682	-0.06005	4.5777	-0.5189	-0.215771	-0.04061	0.0489017	0	0	0	0	0	0	0	0	0	0	0					Bosnia & Herzegovina
BIH	2011	-0.028	0.0113643	0.00908249	9.20799	0.166223	0.223917	0.199475	0.605488	1.12923	2	0.878363	-0.09487	4.58853	-0.4995	-0.237644	-0.0273	-0.0472683	0	0	0	0	0	0	0	0	0	0	0					Bosnia & Herzegovina
BIH	2012	-0.027	0.0114557	-0.00699622	9.24029	0.21694	0.221651	0.200819	0.617159	-0.196446	2	0.881451	-0.08636	4.56226	-0.5817	-0.23444	-0.02685	0.0819322	0	0	0	0	0	0	0	0	0	0	0					Bosnia & Herzegovina
BIH	2013	-0.019	0.0108706	0.0235104	9.30715	0.195432	0.218262	0.202168	0.608344	-0.451969	2	0.879312	-0.05333	4.56747	-0.5828	-0.204451	-0.01282	-0.0322943	0	0	0	0	0	0	0	0	0	0	0					Bosnia & Herzegovina
BIH	2014	-0.029	0.0102583	0.0114803	9.34427	0.207789	0.216265	0.203687	0.602167	-0.707493	2	0.906139	-0.07365	4.55724	-0.5144	-0.22574	-0.02872	0.000758877	0	0	0	0	0	0	0	1.09861	0	0	0					Bosnia & Herzegovina
BIH	2015	-0.002	0.0100061	0.0308822	9.39382	0.23842	0.216876	0.206047	0.586574	-0.963017	2	0.881983	-0.05096	4.50965	-0.5372	-0.18277	-0.00197	0.196261	0	0	1	0	0	0	0	1.79176	0	0	0					Bosnia & Herzegovina
BIH	2016	0.004	0.00933901	0.0314565	9.47194	0.231522	0.213159	0.215405	0.578607	-1.21854	2	0.879456	-0.04756	4.50048		-0.166247	0.00346	0.00263533	0	0	0	0	0	0	0	0	0	0	0					Bosnia & Herzegovina
BIH	2017	0.018	0.00864183	0.0212765	9.53159	0.245855	0.213027	0.226763	0.583056	-1.21854	2	0.978742	-0.04844	4.5059		-0.162145	0.01814	-0.0185428	0	0	0	0	0	0	0	0	0	0	0					Bosnia & Herzegovina
BIH	2018	0.015	0.00869862	0.0362355	9.61129	0.223164	0.214739	0.239521	0.575644	-1.21854	2	0.992241	-0.03352	4.51568		-0.147378	0.01656	-0.0451593	0			0	0	0	0	0.693147	0	0	0					Bosnia & Herzegovina
BLR	1998	-0.01424	0.014951	0.0839999	8.53188	0.0897568	0.296525	0.195531	0.16142	-1.92028	14	1.22958	-0.06681	4.93426	-0.1122	-0.0377644		0.772738	15.751	0	1	0	0	0	0.126929	0	0	0	0					Belarus
BLR	1999	-0.02906	0.0136676	0.034	8.58385	-0.0432221	0.284892	0.196587	0.0931049	-1.92028	14	1.20835	-0.01597	4.61937	-0.1969	-0.0463614		4.40447	32.846	0	1	0	0	0	0.126929	0	0	0	0					Belarus
BLR	2000	-0.00615	0.0134698	0.058	8.66705	-0.223802	0.272455	0.198233	0.0886848	-1.92028	14	1.41609	-0.04257	4.41884	-0.2301	-0.0347706		2.51691	42.4339	0	1	0	0	0	0.126929	0	0	0	0					Belarus
BLR	2001	-0.01626	0.0143829	0.0472531	8.74005	0.0885494	0.262134	0.202043	0.0822917	-1.92028	14	1.37045	-0.04139	4.45388	-0.25	-0.0445601	-0.04738	0.585401	35.5041	0	1	0	0	0	0.126929	0	0	0	0					Belarus
BLR	2002	-0.00173	0.0140025	0.0504527	8.81133	0.156921	0.251472	0.206303	0.0907794	-1.21854	14	1.31002	-0.02158	4.5159	-0.2357	-0.0346439	-0.07807	0.288429	4.5574	0	1	0	0	0	0.126929	0	0	0	0					Belarus
BLR	2003	-0.0158	0.0129906	0.0704319	8.90479	0.0283995	0.24098	0.210093	0.117459	-1.21854	4	1.34142	-0.02476	4.4856	-0.2181	-0.0385154	-0.06739	0.145375	20.93	0	1	0	0	0	0.126929	0	0	0	0					Belarus
BLR	2004	0.0004	0.0135822	0.114497	9.04658	0.046746	0.231595	0.212006	0.139535	-1.21854	4	1.42137	-0.04981	4.50612	-0.1925	-0.0636381	-0.07063	0.0531313	0.511	0	1	0	0	0	0.126929	0	0	0	0					Belarus
BLR	2005	-0.00665	0.0149845	0.094	9.17393	0.0769475	0.223862	0.21133	0.158988	-1.21854	4	1.18884	0.01468	4.57471	-0.1343	0.00711266	-0.06706	-0.00297997	37.637	0	1	0	0	0	0.126929	0	0	0	0					Belarus
BLR	2006	0.01419	0.0170941	0.0999999	9.30518	0.1137	0.218495	0.21032	0.201851	-1.21854	4	1.24295	-0.03631	4.61482	-0.1865	-0.0417248	-0.07705	-0.0042974	26.318	0	1	0	0	0	0.126929	0	0	0	0					Belarus
BLR	2007	0.00491	0.0164977	0.0860001	9.41877	0.12405	0.214038	0.207077	0.248039	-0.148388	4	1.28154	-0.06435	4.60517	-0.1798	-0.0626777	-0.07821	0.000706049	11.896	0	1	0	0	0	0.126929	0	0	0	0					Belarus
BLR	2008	0.00718	0.0145349	0.102	9.53862	0.0984347	0.210907	0.202724	0.286342	-1.21854	4	1.29599	-0.07896	4.67115	-0.2265	-0.0772397	-0.10906	-0.00451094	5.477	0	1	0	0	0	0.126929	0	0	0	0					Belarus
BLR	2009	0.00342	0.0137258	0.00199995	9.55044	0.143432	0.209321	0.198827	0.359356	-1.21854	4	1.08636	-0.12059	4.56965	-0.3996	-0.112508	-0.07232	0.307364	37.103	0	1	0	0	0	0.126929	0	0	0	0					Belarus
BLR	2010	-0.0236	0.0134138	0.0779827	9.63882	0.13255	0.209386	0.196291	0.428114	-1.21854	4	1.15918	-0.14471	4.56799	-0.497	-0.131722	-0.04187	0.0664008	10.642	0	1	0	0	0	0.126929	0.693147	0	0	0					Belarus
BLR	2011	0.0268	0.012245	0.0537871	9.71372	0.200944	0.212274	0.196625	0.379586	-1.21854	14	1.57974	-0.08233	4.40879	-0.5127	-0.0104353	-0.02806	0.670175	16.1	0	1	0	0	0	0.126929	0	0	0	0					Belarus
BLR	2012	0.00649	0.012439	0.0168714	9.80209	0.180958	0.216618	0.19811	0.217776	-1.21854	14	1.53085	-0.02836	4.38477	-0.5062	0.0446855	0.0036	0.675882	12.227	0	1	0	0	0	0.126929	1.09861	0	0	0					Belarus
BLR	2013	0.00143	0.0128577	0.0100347	9.84948	0.102287	0.222129	0.20049	0.229262	-1.21854	8	1.19816	-0.10023	4.46717	-0.5584	-0.0314881	-0.00982	0.0651506	12.462	0	1	0	0	0	0.126929	0	0	0	0					Belarus
BLR	2014	0.01038	0.0128256	0.0172638	9.84987	0.191519	0.228173	0.203314	0.236327	-1.92028	8	1.10651	-0.0664	4.49256	-0.5709	-0.00769416	0.00092	0.151356	15.216	0	1	0	0	0	0.126929	0	0	0	0					Belarus
BLR	2015	0.01411	0.0128184	-0.0382957	9.80042	0.175373	0.234299	0.20634	0.278828	-1.92028	14	1.15915	-0.03251	4.30528	-0.7769	0.00106707	-0.02964	0.557691	14.519	0	1	0	0	0	0.126929	0	0	0	0					Belarus
BLR	2016	0.01455	0.0126415	-0.0252645	9.78277	0.175591	0.239092	0.208712	0.25717	-1.21854	11	1.25209	-0.03379	4.20185		-0.00190629	-0.01659	0.249255	11.487	0	1	0	0	0	0.126929	0	0	0	0					Belarus
BLR	2017	0.02886	0.0115638	0.0253218	9.81357	0.171219	0.243141	0.212104	0.262361	-1.21854	8	1.33368	-0.0174	4.26381		0.00211446	-0.00337	-0.0287607	11.612	0	1	0	0	0	0.126929	0	0	0	0					Belarus
BLR	2018	0.04057	0.0119871	0.031492	9.86946	0.180516	0.246979	0.217387	0.276141	-1.21854	8	1.39394	0.00038	4.2139		0.0151635	0.01805	0.0544762	12.161			0	0	0	0.126929	0	0	0	0					Belarus
BLZ	1990	-0.02188	0.0117631	0.114434	8.11225	0.106201	0.82923	0.0788028	0.325603	-0.148388	2	1.00242	0.03725	4.707	-0.2171	-0.0395158		0	12.012	0	1	0	0	0	0	0	0	0	0					Belize
BLZ	1991	-0.07004	0.0109405	0.11464	8.23515	-0.0181981	0.823764	0.0798068	0.372258	-0.148388	2	0.436229	-0.05801	4.69382	-0.3157	-0.093017		0	1.76407	0	1	0	0	0	0	1.09861	0	0	0					Belize
BLZ	1992	-0.08387	0.0102155	0.120594	8.35496	0.165603	0.820944	0.0812467	0.358916	-0.148388	2	1.02639	-0.05519	4.66702	-0.341	-0.0319981		0	3.04836	0	1	0	0	0	0	0.693147	0	0	0					Belize
BLZ	1993	-0.08475	0.0109549	0.0627569	8.42242	0.160843	0.81825	0.0829669	0.344724	-0.148388	2	0.968751	-0.08663	4.67292	-0.3574	-0.034937		0	4.72309	0	1	0	0	0	0	0	0	0	0					Belize
BLZ	1994	-0.0771	0.0136044	0.00158363	8.4248	0.193055	0.813746	0.0845617	0.34885	-0.148388	2	1.0227	-0.06924	4.66598	-0.3559	-0.0260629		0	8.26854	0	1	0	0	0	0	0	0	0	0					Belize
BLZ	1995	-0.03587	0.0129885	0.00644238	8.42612	0.305254	0.807591	0.0856981	0.351886	-0.148388	2	0.97072	-0.02791	4.657	-0.4266	-0.0115		0	1.54585	0	1	0	0	0	0	0	0	0	0					Belize
BLZ	1996	-0.02292	0.0124214	0.0142821	8.42658	0.221401	0.790457	0.082294	0.372656	-1.21854	2	1.00269	-0.0104	4.69647	-0.4192	-0.00262452	-0.02481	0	1.17958	0	1	0	0	0	0	0	0	0	0					Belize
BLZ	1997	-0.02415	0.0143567	0.0354467	8.44213	0.210441	0.772381	0.0787469	0.412667	-1.21854	2	1.08486	-0.04897	4.71043	-0.6835	-0.0292787	-0.0242	0	0.014	0	1	0	0	0	0	0	0	0	0					Belize
BLZ	2000	-0.10483	0.00855252	0.130196	8.62312	0.0598451	0.73606	0.0705963	0.408443	-1.21854	2	1.26649	-0.19643	4.68767	-0.7082	-0.207008	-0.09246	0	0	0	0	0	0	0	0	0	0	0	0					Belize
BLZ	2001	-0.09221	0.0085504	0.0501558	8.65972	0.133976	0.724903	0.0686881	0.442175	-1.21854	2	1.20448	-0.21951	4.69738	-0.9616	-0.183048	-0.09778	0	0.012	0	1	0	0	0	0	0	0	0	0					Belize
BLZ	2002	-0.0991	0.00839627	0.0511989	8.69347	0.0962639	0.713911	0.0667816	0.474035	-1.92028	2	1.19655	-0.17895	4.69775	-0.993	-0.136774	-0.07062	0	1.89991	0	1	0	0	0	0	0	0	0	0					Belize
BLZ	2003	-0.15001	0.00863556	0.0932795	8.7746	0.0622684	0.702244	0.0647783	0.510286	-1.92028	2	1.19954	-0.18762	4.66692	-1.223	-0.128401	-0.11384	0	0.983129	0	1	0	0	0	0	0	0	0	0					Belize
BLZ	2004	-0.11056	0.00896739	0.0464809	8.82199	0.0750646	0.689259	0.0626628	0.531703	-1.21854	2	1.09748	-0.14755	4.64015	-1.1618	-0.0800183	-0.0734	0	1.30786	0	1	0	0	0	0	0	0	0	0					Belize
BLZ	2005	-0.08141	0.00961314	0.0257801	8.84585	0.106025	0.67514	0.0603318	0.530684	-1.92028	2	1.1865	-0.13741	4.62889	-1.2479	-0.0812341	-0.04801	0	8.72494	0	1	0	0	0	0	0	0	0	0					Belize
BLZ	2006	-0.05719	0.0100892	0.045816	8.8966	0.040572	0.657702	0.0613376	0.551618	-1.21854	2	1.23526	-0.021	4.63667	-1.1717	-0.00521063	-0.01824	0	555.149	0	1	0	0	0	0	0	0	0	0					Belize
BLZ	2007	0.01379	0.0106614	0.0110559	8.90208	0.0403827	0.640367	0.0624701	0.602204	-1.21854	2	1.24132	-0.04102	4.60517	-1.2694	-0.00125617	-0.012	0	558.267	0	1	0	0	0	0	0	0	0	0					Belize
BLZ	2008	0.01507	0.0136761	0.0322886	8.92992	0.134771	0.62328	0.0637939	0.627572	-1.21854	2	1.33712	-0.10735	4.61016	-1.4053	-0.0737485	0.01495	0	8.18357	0	1	0	0	0	0	0	0	0	0					Belize
BLZ	2009	-0.02945	0.0129324	0.00670801	8.9145	0.187521	0.606631	0.0654915	0.668463	-1.21854	2	1.09457	-0.06374	4.63006	-1.4874	-0.0466779	-0.03031	0	10.7616	0	1	0	0	0	0	0	0	0	0					Belize
BLZ	2010	-0.01855	0.0109808	0.0338347	8.93115	0.108919	0.590509	0.0676341	0.632889	-1.21854	2	1.177	-0.03325	4.60287	-1.4679	0.00407853	-0.02352	0	7.80893	0	1	0	0	0	0	0	0	0	0					Belize
BLZ	2011	-0.01153	0.0103702	0.0216261	8.947	0.0691415	0.571836	0.0676834	0.59709	-1.21854	2	1.26948	-0.01367	4.56289	-1.3941	-0.0170963	-0.0149	0	8.26956	0	1	0	0	0	0	0	0	0	0					Belize
BLZ	2012	-0.01172	0.00973197	0.0293781	8.89191	0.12024	0.554758	0.0679171	0.585107	-1.21854	2	1.28256	-0.02177	4.5713	-1.5335	0.00649225	-0.01468	0	550.2	0	1	0	0	0	0	0	0	0	0					Belize
BLZ	2013	-0.0295	0.0110535	0.00851935	8.88558	0.171989	0.538411	0.0682803	0.578187	-1.21854	2	1.31954	-0.04602	4.56726	-1.5107	-0.0123277	-0.00786	0	565.605	0	1	0	0	0	0	0	0	0	0					Belize
BLZ	2014	-0.03199	0.0117646	0.0369237	8.87773	0.136915	0.522076	0.0688382	0.574738	-1.21854	2	1.27588	-0.0815	4.57327	-1.5001	-0.0295356	-0.02267	0	6.03392	0	1	0	0	0	0	0	0	0	0					Belize
BLZ	2015	-0.08525	0.0111873	0.0343195	8.88798	0.129659	0.505709	0.0695787	0.583853	-1.21854	2	1.25077	-0.10133	4.62576	-1.5112	-0.0744594	-0.06524	0	7.27838	0	1	0	0	0	0	0	0	0	0					Belize
BLZ	2016	-0.03758	0.0120183	-0.00588024	8.87898	0.140002	0.49282	0.0705156	0.564415	-1.21854	2	1.14214	-0.09217	4.64295		-0.0900923	-0.05417	0	4.10313	0	1	0	0	0	0	0	0	0	0					Belize
BLZ	2017	-0.01685	0.0123218	0.0143729	8.8691	0.136882	0.479269	0.0715854	0.547525	-1.21854	2	1.13411	-0.08623	4.63171		-0.0345854	-0.04352	0	532.929	0	1	0	0	0	0	0	0	0	0					Belize
BLZ	2018	-0.00436	0.0120473	0.030354	8.89386	0.150628	0.465959	0.0728868	0.553775	-1.21854	2	1.1571	-0.08011	4.60437		-0.00305572	-0.01855	0	13.5648			0	0	0	0	0	0	0	0					Belize
BOL	1990	-0.04804	0.0281588	0.0463579	7.77262	0.217738	0.714807	0.0835324	0.240256	0.427493	8	0.467033	-0.04021	4.81227	-0.7534	-0.0114931	-0.044	0.178686	560.515	0	1	0	0	0	0.0750274	2.3979	0	0	0					Bolivia
BOL	1991	-0.03524	0.0268832	0.0526653	7.83607	0.291703	0.712548	0.0844619	0.286602	0.427493	7.83333	0.48445	-0.04781	4.80664	-0.6809	-0.0548628	-0.042	0.128586	800.735	0	1	0	0	0	0.0750274	3.3322	0	0	0					Bolivia
BOL	1992	-0.04845	0.0250612	0.016465	7.85384	0.281552	0.708077	0.0853788	0.363046	0.427493	7	0.491109	-0.07197	4.77584	-0.7023	-0.0901933	-0.044	0.0893447	424.431	0	1	0	0	0	0.0750274	3.63759	0	0	0					Bolivia
BOL	1993	-0.05992	0.0191635	0.0426929	7.89807	0.360729	0.702174	0.0862388	0.454982	0.427493	7	0.474671	-0.07308	4.76414	-0.6964	-0.0930559	-0.061	0.0934662	555.675	0	1	0	0	0	0.0750274	3.09104	0	0	0					Bolivia
BOL	1994	-0.02989	0.022503	0.0466727	7.94398	0.327611	0.695778	0.0869766	0.499361	0.427493	7	0.488609	-0.03989	4.71582	-0.7199	-0.0553423	-0.03	0.0833356	168.557	1	1	0	0	0	0.0750274	2.07944	0	0	0					Bolivia
BOL	1995	-0.01809	0.0209616	0.0467827	7.98984	0.353739	0.68932	0.0875652	0.482018	0.427493	7	0.49738	-0.05005	4.71447	-0.698	-0.0463514	-0.01817	0.0389188	1402.92	0	1	0	0	0	0.0750274	0.693147	0	0	0					Bolivia
BOL	1996	-0.01939	0.0198681	0.0436134	8.03029	0.349499	0.68518	0.0886679	0.527372	0.059078	7	0.498563	-0.04511	4.76294	-0.6625	-0.0469255	-0.019	0.0571357	709.128	0	1	0	0	0	0.0750274	0	0	0	0					Bolivia
BOL	1997	-0.03455	0.0227361	0.0495421	8.07561	0.288238	0.680539	0.0896495	0.582754	1.26343	7	0.504697	-0.06986	4.79298	-0.7056	-0.0824846	-0.03281	0.0354009	442.045	0	1	0	0	0	0.0750274	1.38629	0	0	0					Bolivia
BOL	1998	-0.04652	0.0269111	0.0502935	8.116	0.259626	0.675267	0.090524	0.640518	1.26343	7	0.522812	-0.07856	4.84505	-0.8539	-0.128838	-0.051	0.0486986	570.385	0	1	0	0	0	0.0750274	0	0	0	0					Bolivia
BOL	1999	-0.03473	0.0213329	0.0042689	8.11499	0.304132	0.669073	0.0912963	0.6445	1.26343	7	0.441683	-0.05907	4.81218	-0.9779	-0.104065	-0.03837	0.054858	76.1995	0	1	0	0	0	0.0750274	0	0	0	0					Bolivia
BOL	2000	-0.03738	0.0206297	0.0250781	8.14253	0.348932	0.661917	0.0919871	0.587218	1.26343	7	0.455978	-0.05325	4.8117	-1.0038	-0.0904829	-0.03728	0.0638519	67.1021	0	1	0	0	0	0.0750274	0	0	0	0					Bolivia
BOL	2001	-0.06821	0.0226491	0.016838	8.16187	0.312309	0.655976	0.0928856	0.535566	1.26343	7	0.452278	-0.03359	4.77449	-1.086	-0.0660867	-0.0682	0.068468	685	0	1	0	0	0	0.0750274	0	0	0	0					Bolivia
BOL	2002	-0.08835	0.0202945	0.0248556	8.18335	0.275362	0.649244	0.0937008	0.510017	1.26343	7	0.493503	-0.0442	4.76482	-1.2061	-0.0807008	-0.08788	0.0852263	65.3256	0	1	0	0	0	0.0750274	0	0	0	0					Bolivia
BOL	2003	-0.07882	0.0214579	0.0271134	8.21003	0.396533	0.641877	0.0945292	0.478805	1.26343	7	0.519678	0.01042	4.64506	-1.0563	-0.0212886	-0.07875	0.0682241	55.6605	0	1	0	0	0	0.0750274	0	0	0	0					Bolivia
BOL	2004	-0.05543	0.0192498	0.0417329	8.25932	0.38867	0.633996	0.0954772	0.426507	1.26343	7	0.574643	0.03694	4.58446	-0.9558	0.0306882	-0.05543	0.0361789	68.8244	0	1	0	0	0	0.0750274	0	0	0	0					Bolivia
BOL	2005	-0.02254	0.0177254	0.0442143	8.31541	0.323442	0.625628	0.0966043	0.450255	1.26343	7	0.676419	0.06502	4.5713	-0.824	0.0254002	-0.02245	0.0163548	68.0878	0	1	0	0	0	0.0750274	0	0	0	0					Bolivia
BOL	2006	0.0447	0.0156766	0.0479701	8.37457	0.409884	0.617893	0.0977403	0.378001	1.26343	7	0.745378	0.11436	4.58446	-0.3682	0.0567256	0.0447	-0.00674999	44.3628	0	1	0	0	0	0.0750274	0	0	0	0					Bolivia
BOL	2007	0.01733	0.0168658	0.0456438	8.42851	0.425078	0.609168	0.0989585	0.369684	1.00791	7	0.760619	0.1204	4.60517	-0.1132	0.0359294	0.01741	-0.0200174	440.888	0	1	0	0	0	0.0750274	1.09861	0	0	0					Bolivia
BOL	2008	0.03245	0.0196227	0.061485	8.49053	0.198966	0.599798	0.10025	0.346926	0.752386	6.5	0.82867	0.11867	4.74806	0.0785	0.0387331	0.03569	-0.0780672	16.8409	0	1	0	0	0	0.0750274	0	0	0	0					Bolivia
BOL	2009	0.0009	0.0199411	0.03357	8.51448	0.176065	0.590228	0.101596	0.370182	0.496862	4	0.686271	0.04658	4.84655	0.1165	-0.0155039	0.00014	-0.0301618	12.2753	0	1	0	0	0	0.0750274	1.09861	0	0	0					Bolivia
BOL	2010	0.0168	0.0166625	0.0412672	8.55007	0.233979	0.580697	0.102994	0.403423	0.241338	4	0.755116	0.04416	4.82919	0.0776	0.0191695	0.01666	-0.000474834	0	0	0	0	0	0	0.0750274	0	0	0	0					Bolivia
BOL	2011	0.00831	0.0168412	0.052041	8.60525	0.1472	0.570927	0.104599	0.407931	-0.0141852	4	0.824804	0.02226	4.87336	0.0767	0.0077766	0.00831	-0.0113593	0	0	0	0	0	0	0.0750274	0	0	0	0					Bolivia
BOL	2012	0.01757	0.0184559	0.0512227	8.68637	0.0848704	0.561549	0.106205	0.441369	-0.0141852	4	0.849488	0.07221	4.9191	0.0968	0.0715495	0.01757	-0.00388679	0	0	0	0	0	0	0.0750274	0	0	0	0					Bolivia
BOL	2013	0.0065	0.0184091	0.0679601	8.79858	0.0472018	0.552273	0.107816	0.466797	-0.0141852	4	0.812309	0.03413	4.97818	0.0892	0.0415528	0.00656	0	0	0	0	0	0	0	0.0750274	0	0	0	0					Bolivia
BOL	2014	-0.03364	0.0189684	0.0546057	8.86175	0.0769254	0.54268	0.109428	0.503224	-0.0141852	4	0.852645	0.01716	5.05765	0.0901	0.00167978	-0.03364	0	0.442	0	1	0	0	0	0.0750274	0	0	0	0					Bolivia
BOL	2015	-0.06899	0.0174384	0.0485719	8.87261	0.0462516	0.532635	0.11105	0.580661	-0.0141852	4	0.679328	-0.05825	5.17632	0.0185	-0.0719934	-0.06904	0	0	0	0	0	0	0	0.0750274	0	0	0	0					Bolivia
BOL	2016	-0.07198	0.0162793	0.0426392	8.92263	0.0278478	0.523324	0.11291	0.639738	-0.0141852	4	0.56401	-0.05579	5.22575		-0.0770991	-0.07243	0	0	0	0	0	0	0	0.0750274	0	0	0	0					Bolivia
BOL	2017	-0.07824	0.0153628	0.0419521	9.0388	0.152721	0.51343	0.114717	0.645347	-0.0141852	4	0.567047	-0.05024	5.21537		-0.0649809	-0.07824	0	0.86552	0	1	0	0	0	0.0750274	0	0	0	0					Bolivia
BOL	2018	-0.08143	0.015366	0.0422362	9.08928	0.138122	0.503342	0.116498	0.65925	-0.0141852	4	0.5711	-0.04493	5.23159		-0.0571595	-0.08144	0	0			0	0	0	0.0750274	0.693147	0	0	0					Bolivia
BRA	1998	-0.05759	0.0166229	0.00338098	9.05671	-0.0316934	0.486684	0.0789145	0.295323	-1.21854	6	0.164386	-0.03921	4.74641	-0.2707	-0.0237758	-0.07221	0.0765544	3561.11	1	1	0	0	0	0.0323444	0.693147	0	0	0	0	0	1	0	Brazil
BRA	1999	-0.05037	0.0164547	0.00467938	9.0609	-0.0771786	0.474034	0.0798329	0.298269	-1.21854	12.6667	0.209822	-0.04314	4.33651	-0.4191	-0.0185237	-0.05175	0.563039	10647.5	0	1	0	0	0	0.0323444	0	0	0	0	0	0	1	0	Brazil
BRA	2000	-0.03397	0.0173073	0.0438795	9.11171	-0.0686909	0.461919	0.0809903	0.31141	-1.21854	12	0.226398	-0.03783	4.42041	-0.3977	-0.0226366	-0.0332	0.00853961	14955.6	0	1	0	0	0	0.0323444	0.693147	0	0	0	1	0	1	0	Brazil
BRA	2001	-0.03908	0.0195188	0.013899	9.13354	-0.0440137	0.451761	0.0826603	0.29004	-1.21854	12	0.269363	-0.04236	4.24864	-0.4462	-0.0219286	-0.03172	0.284357	0	0	1	0	0	0	0.0323444	1.09861	0	0	0	1	0	1	0	Brazil
BRA	2002	-0.05239	0.0189577	0.0305346	9.16619	-0.0251307	0.441257	0.0845225	0.296451	-0.148388	12	0.276184	-0.01588	4.17285	-0.4276	0.0084282	-0.0442	0.242902	0	0	1	0	0	0	0.0323444	0	0	0	0	1	0	1	0	Brazil
BRA	2003	-0.05632	0.0150348	0.0114083	9.18336	0.00977919	0.430756	0.0864764	0.276857	-0.148388	13	0.281404	0.00674	4.15466	-0.4667	0.0222118	-0.05177	0.0537988	0.2	0	1	0	0	0	0.0323444	0	0	0	0	1	0	1	0	Brazil
BRA	2004	-0.03224	0.0146127	0.0575996	9.25391	0.0337149	0.420536	0.0883665	0.293728	-0.148388	13	0.296783	0.01695	4.20021	-0.4188	0.0341327	-0.02876	-0.0495067	0.019	0	1	0	0	0	0.0323444	0	0	0	0	1	0	1	0	Brazil
BRA	2005	-0.03037	0.0152401	0.0320213	9.30465	0.0315764	0.410634	0.090128	0.318398	0.107136	13	0.270868	0.01519	4.4066	-0.3368	0.0340086	-0.03539	-0.167764	4274.21	0	1	0	0	0	0.0323444	0	0	0	0	1	0	1	0	Brazil
BRA	2006	-0.03397	0.0148108	0.0396199	9.36241	0.022738	0.400404	0.0920103	0.354252	0.362659	13	0.260417	0.01176	4.52526	-0.3157	0.0270693	-0.0357	-0.106418	104.844	0	1	0	0	0	0.0323444	1.09861	0	0	0	1	0	1	0	Brazil
BRA	2007	-0.02837	0.0146629	0.0606987	9.43747	0.0181332	0.39081	0.0937862	0.406909	0.362659	13	0.252926	0.00029	4.60517	-0.3484	0.0136274	-0.02737	-0.104935	24.1	0	1	0	0	0	0.0323444	0	0	0	0	1	0	1	0	Brazil
BRA	2008	-0.01839	0.0144192	0.050942	9.49648	0.00878654	0.381577	0.0955776	0.457823	0.362659	12.75	0.272576	-0.01807	4.65425	-0.141	-0.00189568	-0.01533	-0.0581861	112.634	0	1	0	0	0	0.0323444	0	0	0	0	1	0	1	0	Brazil
BRA	2009	-0.03144	0.0153863	-0.00125812	9.4932	0.00407124	0.372375	0.0975432	0.474943	0.362659	12	0.22106	-0.01573	4.65501	-0.334	-0.00403233	-0.03188	0.0903395	47.895	0	1	0	0	0	0.0323444	0	0	0	0	1	0	1	0	Brazil
BRA	2010	-0.01406	0.0153941	0.0752823	9.56798	0.00750641	0.363149	0.0997839	0.527647	0.107136	12	0.227722	-0.03577	4.80082	-0.4077	-0.0104101	-0.03824	-0.120135	83.765	0	1	0	0	0	0.0323444	0	0	0	0	1	0	1	0	Brazil
BRA	2011	-0.01221	0.0141185	0.0397443	9.61847	0.00610879	0.354163	0.10241	0.580785	-0.148388	12	0.239344	-0.02918	4.85234	-0.3106	-0.0076938	-0.02467	-0.0491113	1.867	0	1	0	0	0	0.0323444	0	0	0	0	1	0	1	0	Brazil
BRA	2012	-0.00383	0.0137866	0.0192115	9.61889	0.0134986	0.345572	0.105224	0.625193	-0.148388	12	0.251143	-0.03401	4.75849	-0.3294	-0.013592	-0.0252	0.167525	1.458	0	1	0	0	0	0.0323444	0	0	0	0	1	0	1	0	Brazil
BRA	2013	-0.01638	0.0132945	0.0300485	9.6543	0.0343918	0.33734	0.108262	0.642306	-0.148388	12	0.25786	-0.03228	4.71761	-0.3015	-0.023015	-0.02955	0.10395	102.702	0	1	0	0	0	0.0323444	1.09861	0	0	0	1	0	1	0	Brazil
BRA	2014	-0.04733	0.0133024	0.00503956	9.6626	0.0247191	0.329547	0.11157	0.660285	-0.148388	12	0.246854	-0.0413	4.70827	-0.3203	-0.0266152	-0.06021	0.0913055	1229.62	0	1	0	0	0	0.0323444	1.09861	0	0	0	1	0	1	0	Brazil
BRA	2015	-0.0825	0.0136552	-0.0354576	9.5986	0.0151324	0.322295	0.115186	0.668297	-1.21854	12	0.269536	-0.03026	4.53077	-0.2708	-0.0115324	-0.10253	0.413928	40.775	0	1	0	0	0	0.0323444	1.60944	0	0	0	1	0	1	0	Brazil
BRA	2016	-0.075	0.0135015	-0.0327592	9.56494	0.01737	0.316582	0.119194	0.621696	-1.21854	12	0.245337	-0.01349	4.58538		0.00399676	-0.08991	0.049418	6.017	0	1	0	0	0	0.0323444	0.693147	0	0	0	1	0	1	0	Brazil
BRA	2017	-0.089	0.0141953	0.0132287	9.58327	0.00871736	0.311055	0.123446	0.595038	-1.21854	12	0.243277	-0.00728	4.67376		0.00718201	-0.07858	-0.0859058	3.297	0	1	0	0	0	0.0323444	0.693147	0	0	0	1	0	1	0	Brazil
BRA	2018	-0.069	0.0150768	0.0131722	9.61184	0.0268574	0.305895	0.127939	0.612233	-1.21854	12	0.293978	-0.02167	4.56341		0.00393796	-0.07103	0.144901	0			0	0	0	0.0323444	2.3979	0	0	0	1	0	1	0	Brazil
BWA	1990	-0.07827	0.0444516	0.0677282	8.64507	0.154166	0.868931	0.0634829	0.0938453	-0.0141852	7	1.04847	-0.00507	4.5355	0.414			-0.0766396	7.266	0	1	0	0	0	0.0722429	0	0	0	0	0	0	0	0	Botswana
BWA	1991	0.09652	0.0460347	0.0745871	8.71998	0.0750529	0.850513	0.0631783	0.118594	-0.0141852	7	0.995584	0.07959	4.50712	0.5289			0.0865863	9.121	0	1	0	0	0	0.0722429	0	0	0	0	0	0	0	0	Botswana
BWA	1992	0.10976	0.0448281	0.0291707	8.74358	-0.0738901	0.832935	0.0625852	0.146873	-0.0141852	7	0.897513	0.05028	4.53464	0.5079			0.0436141	12.696	0	1	0	0	0	0.0722429	0	0	0	0	0	0	0	0	Botswana
BWA	1993	0.13802	0.0493349	0.0191611	8.76024	-0.0514087	0.814973	0.0617874	0.142281	-1.21854	7	0.862082	0.1078	4.5868	0.715			0.148526	13.59	0	1	0	0	0	0.0722429	0	0	0	0	0	0	0	0	Botswana
BWA	1994	0.02479	0.0400812	0.0362792	8.79233	-0.0143396	0.794886	0.0608164	0.139903	-1.21854	7	0.881806	0.05201	4.56975	0.721	0.074642		0.10795	22.056	0	1	0	0	0	0.0722429	0	0	0	0	0	0	0	0	Botswana
BWA	1995	0.02789	0.0350648	0.0703041	8.85683	0.00613782	0.772184	0.059631	0.118934	-0.148388	7	0.945952	0.06333	4.56871	0.7703	0.0707814		0.0326155	16.858	0	1	0	0	0	0.0722429	0	0	0	0	0	0	0	0	Botswana
BWA	1996	0.08203	0.0289952	0.058298	8.90773	0.0969922	0.753261	0.0588631	0.1009	-1.92028	7	0.909556	0.1014	4.54191	0.8294	0.167014		0.199116	1.633	0	1	0	0	0	0.0722429	0	0	0	0	0	0	0	0	Botswana
BWA	1997	0.04856	0.031972	0.0832589	8.98135	0.131413	0.731305	0.0579993	0.0968551	-0.850126	7	1.08604	0.14359	4.53486	0.8661	0.131573		0.0982393	2.055	0	1	0	0	0	0.0722429	0	0	0	0	0	0	0	0	Botswana
BWA	1998	-0.0656	0.037794	0.00443663	8.97425	0.0930029	0.707944	0.0572046	0.121559	0.609753	7.41667	1.01841	0.03522	4.52851	0.9547	-0.0326242		0.157533	4.186	0	1	0	0	0	0.0722429	0	0	0	0	0	0	0	0	Botswana
BWA	1999	0.06701	0.0309207	0.0966724	9.05925	0.11501	0.685566	0.0565556	0.138732	0.865277	8	0.989291	0.10638	4.54616	0.8816	0.114654		0.0943035	4.198	0	1	0	0	0	0.0722429	0	0	0	0	0	0	0	0	Botswana
BWA	2000	0.08835	0.0319124	0.019877	9.08071	0.112818	0.66543	0.0560233	0.147111	1.1208	8	0.919247	0.09395	4.59915	0.746	0.117392	0.08601	0.103332	4.858	0	1	0	0	0	0.0722429	0	0	0	0	0	0	0	0	Botswana
BWA	2001	-0.03122	0.0383122	0.00250574	9.08601	0.0627684	0.649844	0.0552359	0.165862	1.37632	8	0.875251	0.12299	4.63677	0.9147	0.0979004	-0.02896	0.144873	3.827	0	1	0	0	0	0.0722429	0	0	0	0	0	0	0	0	Botswana
BWA	2002	-0.04197	0.0411021	0.0606953	9.1429	-0.0273323	0.637121	0.0543057	0.192802	1.63185	8	0.918358	0.05246	4.68914	1.0321	0.124791	-0.03912	0.0832632	1.44	0	1	0	0	0	0.0722429	0	0	0	0	0	0	0	0	Botswana
BWA	2003	0.02086	0.0400737	0.0462589	9.18922	0.00187813	0.626246	0.0533793	0.199774	1.63185	8	0.85834	0.09066	4.73163	0.8317	0.118197	-0.00174	-0.217789	2.84	0	1	0	0	0	0.0722429	0	0	0	0	1	0	1	0	Botswana
BWA	2004	0.02177	0.0350587	0.0270582	9.22469	0.0563014	0.61581	0.0526246	0.219357	1.63185	8	0.909978	0.03913	4.70682	0.7657	0.0822973	0.01328	-0.051687	1.006	0	1	0	0	0	0.0722429	0	0	0	0	1	0	1	0	Botswana
BWA	2005	0.09132	0.02858	0.0455665	9.2811	0.0283831	0.605344	0.0521322	0.197636	1.63185	8	0.885054	0.16318	4.66419	0.7817	0.173417	0.10198	0.0901005	5.49	0	1	0	0	0	0.0722429	0	0	0	0	1	0	1	1	Botswana
BWA	2006	0.1296	0.0269512	0.0836387	9.37097	0.0755385	0.597339	0.0523738	0.204844	2.33358	8	0.863346	0.19234	4.63967	0.9482	0.181744	0.12978	0.139454	32.033	0	1	0	0	0	0.0722429	0	0	0	0	1	0	1	1	Botswana
BWA	2007	0.07638	0.0280146	0.0827676	9.45569	0.120027	0.588596	0.0527744	0.226643	2.33358	8	0.951046	0.15097	4.60517	1.0434	0.139275	0.05561	0.0530176	2.6	0	1	0	0	0	0.0722429	0	0	0	0	1	0	1	1	Botswana
BWA	2008	-0.08028	0.0303697	0.0624544	9.51434	0.187587	0.579938	0.0532118	0.257872	2.33358	8	0.967159	-0.01093	4.63754	0.8894	-0.0536798	-0.07474	0.111973	457.64	0	1	0	0	0	0.0722429	0	0	0	0	1	0	1	1	Botswana
BWA	2009	-0.12885	0.0321559	-0.0765231	9.42275	0.26856	0.572505	0.0535513	0.289315	2.33358	8	0.86686	-0.0631	4.66899	0.764	-0.170841	-0.13592	0.048087	0.525	0	1	0	0	0	0.0722429	0	0	0	0	1	0	1	1	Botswana
BWA	2010	-0.07492	0.0272686	0.0856363	9.49944	0.280454	0.566613	0.0537446	0.271936	2.33358	8	0.948998	-0.02785	4.6624	0.526	-0.0762887	-0.07848	-0.0505254	0.29	0	1	0	0	0	0.0722429	0	0	0	0	1	0	1	1	Botswana
BWA	2011	-0.00174	0.0236665	0.0604832	9.5647	0.243515	0.565443	0.0554875	0.274158	2.33358	8	1.03546	0.03088	4.67245	0.3876	-0.0364451	-0.00114	0.0065662	0.29	0	1	0	0	0	0.0722429	0	0	0	0	1	0	1	1	Botswana
BWA	2012	0.00842	0.0226676	0.0445617	9.51713	0.185819	0.566128	0.0571553	0.318291	2.33358	8	1.10655	0.00284	4.68444	0.3224	-0.121534	0.00855	0.117324	0.27	0	1	0	0	0	0.0722429	0	0	0	0	1	0	1	1	Botswana
BWA	2013	0.0577	0.020564	0.113434	9.59613	0.212767	0.567846	0.0588363	0.317911	2.33358	8	1.22554	0.08865	4.70429	0.3681	0.0048155	0.05583	0.099258	0.27	0	1	0	0	0	0.0722429	0	0	0	0	1	0	1	1	Botswana
BWA	2014	0.03661	0.0213086	0.0414929	9.69897	0.240375	0.569374	0.0606498	0.310184	2.33358	8	1.13885	0.15352	4.71007	0.3665	0.0675827	0.03696	0.0687202	0.24	0	1	0	0	0	0.0722429	0	0	0	0	1	0	1	1	Botswana
BWA	2015	-0.04786	0.0266028	-0.0169797	9.65163	0.231743	0.570097	0.0626413	0.337732	2.33358	8	1.05935	0.07758	4.7333	0.4652	-0.0145804	-0.04559	0.128442	0.19	0	1	0	0	0	0.0722429	0	0	0	0	1	0	1	1	Botswana
BWA	2016	0.00659	0.0328728	0.0430374	9.75616	0.278563	0.566041	0.0645229	0.315128	2.33358	8	0.967624	0.07686	4.75186		0.0658788	0.00681	0.0762333	0	0	0	0	0	0	0.0722429	0	0	0	0	1	0	1	1	Botswana
BWA	2017	-0.011	0.030057	0.0290753	9.75575	0.122152	0.560215	0.0664804	0.314157	2.33358	8	0.756024	0.05326	4.7383		-0.000202849	-0.01054	-0.0507966	0.0042724	0	1	0	0	0	0.0722429	0	0	0	0	1	0	1	1	Botswana
BWA	2018	-0.04665	0.0267592	0.0445358	9.80091	0.211283	0.553214	0.0684988	0.31786	2.33358	8	0.795078	0.00626	4.73576		0.0116764	-0.04588	-0.0142491	7.30695			0	0	0	0.0722429	0	0	0	0	1	0	1	1	Botswana
CAF	2002	-0.0123	0.0110913	0.0361654	6.58702	0.0208294	0.819998	0.0653847	0.058405	-1.21854	1	0.361086	-0.0166	4.50557	-1.0337	-0.0491182	-0.01163	-0.0528189	187.795	0	1	0	1	1	0	0	0	0	0	0	0	1	1	Central African Rep.
CAF	2003	-0.03276	0.013531	-0.0539749	6.52936	0.0482517	0.820049	0.0644321	0.0618348	-1.21854	1	0.362312	-0.02129	4.57656	-0.88	-0.0432657	-0.03047	-0.164068	287.8	0	1	0	1	1	0	0	0	0	0	0	0	1	1	Central African Rep.
CAF	2004	-0.02221	0.0120169	0.0599488	6.59407	0.141991	0.819078	0.0632157	0.0716059	-1.21854	1	0.33244	-0.01706	4.55177	-0.8051	-0.0631583	-0.01719	-0.0906357	347.384	0	1	0	0	0	0	0	0	0	0	0	0	1	1	Central African Rep.
CAF	2005	-0.04593	0.0115124	0.00908211	6.61415	0.103893	0.817453	0.0617577	0.0689891	-1.21854	1	0.350709	-0.06235	4.55461	-0.7479	-0.0768881	-0.04343	-0.000151079	386.537	0	1	0	3	3	0	0	0	0	0	0	0	1	1	Central African Rep.
CAF	2007	0.0091	0.0112588	0.0460753	6.72336	0.0347269	0.829344	0.0608261	0.0678526	-1.21854	1	0.375809	-0.06025	4.60517	-0.6416	-0.0904462	0.01044	-0.0838242	300.737	0	1	0	3	3	0	0	0	0	0	0	0	1	1	Central African Rep.
CAF	2008	-0.00382	0.0158718	0.0205413	6.74517	0.0987172	0.833098	0.059933	0.0702011	-1.21854	1	0.344375	-0.0971	4.68139	-0.5833	-0.121381	-0.01231	-0.0681809	292.053	0	1	0	3	3	0	0.693147	0	0	0	0	0	1	1	Central African Rep.
CAF	2009	-0.00545	0.0181621	0.0858726	6.82022	0.0816182	0.834353	0.0587065	0.0696253	-1.21854	1	0.314942	-0.08714	4.70836	-0.3649	-0.120796	-0.00553	0.0544695	348.455	0	1	0	3	3	0	1.60944	0	0	0	0	0	1	1	Central African Rep.
CAF	2010	-0.02915	0.0259743	0.0463082	6.86581	0.0936912	0.832512	0.0571521	0.0830898	-1.21854	1	0.344305	-0.09418	4.66983	-0.4109	-0.136414	-0.01347	0.0520969	259.565	0	1	0	3	3	0	2.56495	0	0	0	0	0	1	1	Central African Rep.
CAF	2011	-0.01871	0.0227156	0.0419462	6.92033	0.145847	0.84506	0.0572301	0.0918047	-1.21854	1	0.344756	-0.06819	4.65615	-0.3548	-0.0988968	-0.02135	-0.0475867	193.828	0	1	0	3	3	0	1.09861	0	0	0	0	0	1	1	Central African Rep.
CAF	2012	-0.00421	0.0197013	0.0505376	7.00491	0.0729209	0.855115	0.0569533	0.107719	-1.21854	1	0.330594	-0.05585	4.66561	-0.3975	-0.099489	0.00353	0.0834118	199.405	0	1	0	3	3	0	1.38629	0	0	0	0	0	1	1	Central African Rep.
CAF	2013	-0.03639	0.0315582	-0.36392	6.60459	-0.0375227	0.862351	0.0563603	0.135768	-1.21854	1	0.383993	-0.02935	4.74066	-0.5184	-0.0846056	-0.05935	-0.0326246	212.915	0	1	0	3	3	0	2.99573	0	0	0	0	0	1	1	Central African Rep.
CAF	2014	-0.0046	0.0225539	0.000810705	6.5797	0.0235709	0.867127	0.0555238	0.12791	-1.21854	1	0.530951	-0.13335	4.84867	-0.5528	-0.197514	-0.03935	-0.000288103	212.504	0	1	0	3	3	0	4.54329	0	0	0	0	0	1	1	Central African Rep.
CAF	2015	-0.02883	0.0168609	0.0433712	6.66824	0.167228	0.869923	0.05448	0.117154	-1.21854	1	0.531451	-0.09109	4.84961		-0.19019	-0.00588	0.197373	226.354	0	1	0	3	3	0	3.8712	0	0	0	0	0	1	1	Central African Rep.
CAF	2016	0.01294	0.0152833	0.0475032	6.7465	-0.0181342	0.860993	0.0542605	0.123148	-1.21854	1	0.505306	-0.05342	4.89298		-0.16396	0.01053	0.00235773	235.356	0	1	0	3	3	0	3.63759	0	0	0	0	0	1	1	Central African Rep.
CAF	2017	-0.01953	0.0143597	0.0452728	6.81652	0.11635	0.850045	0.0539124	0.11215	-1.21854	1	0.571435	-0.07822	4.91881		-0.164486	-0.01063	-0.0201633	251.86	0	1	0	3	3	0	3.7612	0	0	0	0	0	1	1	Central African Rep.
CAF	2018	-0.03737	0.0143276	0.0378944	6.86184	0.0103439	0.83764	0.0534375	0.123443	-1.21854	1	0.658636	-0.07962	4.9321		-0.177834	-0.00972	-0.0434169	222.867			0	3	3	0	3.82864	0	0	0	0	0	1	1	Central African Rep.
CAN	1992	-0.09199	0.0186169	0.0090026	9.93065	-0.00314987	0.304296	0.170498	0.937524	2.33358	8	0.529161	-0.03607	4.5632	-0.1633	-0.00339766	-0.09199	0.0549844	0	0	0	0	0	0	0.251094	1.09861	0	1	0	0	0	0	0	Canada
CAN	1993	-0.08935	0.0182175	0.0266086	9.96945	0.0498889	0.304289	0.172699	0.924127	2.33358	8	0.584408	-0.03837	4.50059	-0.1137	0.000344026	-0.08935	0.0673148	0	0	0	0	0	0	0.251094	1.94591	0	1	0	0	0	0	0	Canada
CAN	1994	-0.06936	0.0169668	0.0449447	10.0237	0.0485251	0.303329	0.174732	0.910022	2.33358	8	0.645926	-0.02376	4.4134	-0.156	0.0117163	-0.06936	0.0585895	0	0	0	0	0	0	0.251094	1.38629	0	1	0	0	0	0	0	Canada
CAN	1995	-0.0549	0.0155409	0.0269398	10.0606	0.041574	0.301131	0.176668	0.901014	2.33358	8	0.692824	-0.00823	4.39457	-0.1346	0.0313436	-0.0549	0.0049587	0	0	0	0	0	0	0.251094	1.60944	0	1	0	0	0	0	0	Canada
CAN	1996	-0.03053	0.0140375	0.0161917	10.0843	0.0552792	0.299371	0.178468	0.949799	2.33358	8	0.704905	0.00415	4.39778	-0.2801	0.0393681	-0.03053	-0.0065021	0	0	0	0	0	0	0.251094	0	0	1	0	0	0	0	0	Canada
CAN	1997	0.00039	0.0124624	0.0428004	10.1333	0.0474034	0.295786	0.180094	0.989091	2.33358	8	0.745829	-0.01337	4.39802	-0.3453	0.0192926	0.00039	0.0154573	0	0	0	0	0	0	0.251094	0.693147	0	1	0	0	0	0	0	Canada
CAN	1998	0.00143	0.0125629	0.0279654	10.1743	0.0258478	0.290934	0.181562	0.976904	2.33358	8	0.783514	-0.01338	4.3464	-0.3877	0.0197715	0.00143	0.0714339	0	0	0	0	0	0	0.251094	1.38629	0	1	0	1	0	1	1	Canada
CAN	1999	0.01656	0.012417	0.0397048	10.2308	0.00250831	0.285733	0.182866	0.970384	2.33358	8	0.803909	0.00179	4.33611	-0.4527	0.036073	0.01656	0.00148265	0	0	0	0	0	0	0.251094	0.693147	0	1	0	1	0	1	1	Canada
CAN	2000	0.0264	0.0111808	0.0491776	10.2842	-0.00231032	0.280699	0.184045	0.934351	2.33358	8	0.830416	0.0255	4.35041	-0.5574	0.0565307	0.0264	-0.000209143	0	0	0	0	0	0	0.251094	1.60944	0	1	0	1	0	1	1	Canada
CAN	2001	0.00529	0.0113737	0.0140553	10.3125	0.018992	0.275036	0.185031	1.73232	2.33358	8	0.78621	0.02213	4.32453	-0.6096	0.0573565	0.00529	0.0427132	0	0	0	0	0	0	0.251094	0	0	1	0	1	0	1	1	Canada
CAN	2002	-0.00234	0.0112085	0.0342215	10.337	0.0149598	0.270024	0.185883	1.67856	2.33358	10.9167	0.759766	0.01735	4.31482	-0.6809	0.0441026	-0.00234	0.0138832	0	0	0	0	0	0	0.251094	0	0	1	0	1	0	1	1	Canada
CAN	2003	-0.00406	0.0111588	0.0381109	10.3803	0.00854357	0.265295	0.186776	1.62069	2.33358	13	0.700873	0.01231	4.40648	-0.6912	0.0389186	-0.00127	-0.107829	0	0	0	0	0	0	0.251094	0	0	1	0	1	0	1	1	Canada
CAN	2004	0.00646	0.0110797	0.0391403	10.4281	0.0111103	0.260411	0.187932	1.64874	2.33358	13	0.704321	0.02345	4.45528	-0.6664	0.044631	0.00768	-0.0711862	0	0	0	0	0	0	0.251094	0.693147	0	1	0	1	0	1	1	Canada
CAN	2005	0.01464	0.0111067	0.0499586	10.4971	0.0109166	0.255409	0.189542	1.72746	2.33358	13	0.699829	0.01927	4.51492	-0.5979	0.0395423	0.01553	-0.0690676	0	0	0	0	0	0	0.251094	0	0	1	0	1	0	1	1	Canada
CAN	2006	0.01726	0.0112583	0.0416582	10.5452	0.00176328	0.250986	0.191383	1.88754	2.33358	13	0.682513	0.01445	4.5712	-0.612	0.027527	0.01828	-0.0636124	0	0	0	0	0	0	0.251094	0.693147	0	1	0	0	0	0	0	Canada
CAN	2007	0.01727	0.011889	0.0686861	10.5828	-0.00682327	0.246813	0.193534	1.23858	2.33358	13	0.664573	0.00823	4.60517	-0.6745	0.0217569	0.0182	-0.0531577	0	0	0	0	0	0	0.251094	0	0	1	0	0	0	0	0	Canada
CAN	2008	0.00079	0.0124862	0.0100762	10.6035	-0.0280988	0.243129	0.19621	1.24407	2.33358	13	0.671905	0.00147	4.58731	-0.7304	0.017664	0.00184	-0.00647896	0	0	0	0	0	0	0.251094	1.60944	0	1	0	0	0	0	0	Canada
CHE	1996	-0.0205	0.0128434	0.0053992	10.3263	0.0154359	0.262546	0.219344	1.49064	2.33358	11	0.796702	0.05525	4.73074	0.8947	0.0350669	-0.02011	0.0452788	0	0	0	0	0	0	0.180833	1.38629	0	1	1	0	0	0	0	Switzerland
CHE	1997	-0.02365	0.0122095	0.0234017	10.3674	0.00599096	0.263061	0.221556	1.50459	2.33358	11	0.893729	0.08659	4.6467	0.9335	0.0478921	-0.02329	0.174192	0	0	1	0	0	0	0.180833	0	0	1	1	0	0	0	0	Switzerland
CHE	1998	-0.01323	0.0118432	0.0298988	10.4018	-0.00741425	0.262363	0.223578	1.48607	2.33358	11	0.888663	0.07857	4.66786	1.0691	0.0410293	-0.01304	-0.00103299	0	0	0	0	0	0	0.180833	0	0	1	1	0	0	0	0	Switzerland
CHE	1999	-0.01607	0.010854	0.0169475	10.4286	-0.0163793	0.260982	0.225357	1.55334	2.33358	11	0.900752	0.08885	4.64535	1.1289	0.0420414	-0.01569	0.0361024	0	0	0	0	0	0	0.180833	0.693147	0	1	1	0	0	0	0	Switzerland
CHE	2000	0.00424	0.0102928	0.0393693	10.4847	-0.0133064	0.259235	0.226905	1.45598	2.33358	11	0.981056	0.11024	4.6166	1.0535	0.0546173	0.00281	0.12428	0	0	0	0	0	0	0.180833	1.38629	0	1	1	0	0	0	0	Switzerland
CHE	2001	0.0028	0.0099188	0.0131227	10.5127	-0.00869256	0.255911	0.228056	1.40561	2.33358	11	0.961637	0.07254	4.64497	1.1811	0.0497412	0.00207	-0.000726829	0	0	0	0	0	0	0.180833	0.693147	0	1	1	0	0	0	0	Switzerland
CHE	2002	-0.01784	0.00956389	0.00162613	10.5379	-0.00897528	0.25228	0.228925	1.41105	2.33358	11	0.91153	0.07516	4.68666	1.2951	0.0610434	-0.0174	-0.0764437	0	0	0	0	0	0	0.180833	0	0	1	1	0	0	0	0	Switzerland
CHE	2003	-0.01386	0.00926631	0.00039569	10.5378	-0.0196064	0.248346	0.229741	1.44544	2.33358	11	0.895299	0.11623	4.69135	1.2051	0.0596891	-0.01354	-0.135991	0	0	0	0	0	0	0.180833	0	0	1	1	0	0	1	0	Switzerland
CHE	2004	-0.01425	0.00888924	0.027763	10.5757	-0.0230341	0.244126	0.230816	1.46233	2.33358	11	0.939926	0.13638	4.68333	1.2005	0.0819848	-0.01387	-0.0766011	0	0	0	0	0	0	0.180833	0	0	1	1	0	0	1	0	Switzerland
CHE	2005	-0.00673	0.00852623	0.031152	10.6108	-0.0270848	0.239806	0.23236	1.49812	2.33358	11	1.0033	0.12504	4.66711	1.0578	0.0665263	-0.00643	0.0013517	0	0	0	0	0	0	0.180833	0	0	1	1	0	0	1	0	Switzerland
CHE	2006	0.00855	0.0077255	0.0398872	10.7166	-0.0218311	0.235446	0.234517	1.53917	2.33358	11	1.04518	0.13589	4.64237	1.0632	0.0810165	0.00842	0.00696019	0	0	0	0	0	0	0.180833	0	0	1	1	0	0	1	0	Switzerland
CHE	2007	0.01604	0.00734436	0.0411177	10.8146	-0.0190108	0.23123	0.237126	1.5707	2.33358	11	1.11311	0.09556	4.60517	1.2943	0.109384	0.01566	-0.0426509	0	0	0	0	0	0	0.180833	0.693147	0	1	1	0	0	1	0	Switzerland
CHE	2008	0.01931	0.00739302	0.0215474	10.8702	-0.0112235	0.227354	0.240248	1.49262	2.33358	11	1.14779	0.02424	4.65472	1.0732	0.105959	0.01924	-0.0977001	0	1	1	0	0	0	0.180833	0	0	1	1	0	0	1	0	Switzerland
CHE	2009	0.00503	0.00748965	-0.0222211	10.8553	-0.0193256	0.223993	0.243935	1.58832	2.33358	11	1.0693	0.07124	4.69043	1.3289	0.0751855	0.00494	0.00466415	0	1	1	0	0	0	0.180833	0	0	1	1	0	0	1	0	Switzerland
CHE	2010	0.00356	0.00704958	0.030028	10.8801	-0.0104105	0.221283	0.248219	1.57911	2.33358	11	1.17252	0.14584	4.7376	1.3764	0.109136	0.00352	-0.0415718	0	0	0	0	0	0	0.180833	0	0	1	1	0	0	1	0	Switzerland
CHE	2011	0.00735	0.00710979	0.0169275	10.9364	-0.016658	0.220153	0.25168	1.59965	2.33358	8	1.22496	0.07928	4.82911	1.1879	0.0870423	0.00678	-0.148492	0	0	0	0	0	0	0.180833	1.09861	0	1	1	0	0	1	0	Switzerland
CHE	2012	0.00382	0.00687405	0.0100608	10.9656	-0.0177283	0.219294	0.255603	1.66693	2.33358	2	1.23682	0.10854	4.79711	1.1787	0.107427	0.00233	0.055901	0	0	0	0	0	0	0.180833	0	0	1	1	0	0	1	0	Switzerland
CHE	2013	-0.00429	0.00730988	0.0185204	11.0039	-0.0159971	0.218997	0.259868	1.68286	2.33358	2	1.31797	0.11394	4.78465	1.006	0.118714	-0.00428	-0.0114974	0	0	0	0	0	0	0.180833	0.693147	0	1	1	0	0	1	0	Switzerland
CHE	2014	-0.00214	0.00650436	0.0244918	11.0333	-0.00412846	0.219331	0.264048	1.69165	2.33358	2	1.1686	0.08115	4.79289	0.8798	0.113286	-0.00244	-0.0116005	0	0	0	0	0	0	0.180833	0	0	1	1	0	0	1	0	Switzerland
CHE	2015	0.00645	0.00665028	0.0133339	11.0657	-0.00347791	0.220108	0.26778	1.70282	2.33358	10.25	1.1273	0.10265	4.86522	0.8719	0.116713	0.00539	0.0504614	0	0	0	0	0	0	0.180833	0	0	1	1	0	0	1	0	Switzerland
CHE	2016	0.00328	0.00681175	0.0172265	11.0932	-0.0165464	0.221585	0.272323	1.74595	2.33358	11	1.19972	0.09002	4.84174		0.116192	0.00236	0.0239126	0	0	0	0	0	0	0.180833	0	0	1	1	0	0	1	0	Switzerland
CHL	1990	0.02337	0.0340165	0.0333357	8.41431	0.0874882	0.470978	0.092724	0.431787	-1.92028	9	0.617457	-0.01468	4.46671	-0.3806	0.0269653	0.02266	0.142156	6494	0	1	0	0	0	0.0948549	5.0814	0	0	0	0	0	0	0	Chile
CHL	1991	0.01527	0.0284984	0.0780439	8.50765	0.143765	0.468475	0.0953563	0.410531	-1.92028	9	0.580943	-0.0026	4.46706	-0.4037	0.0388938	0.01552	0.145333	0	0	0	0	0	0	0.0948549	4.84419	0	0	0	0	0	0	0	Chile
CHL	1992	0.02054	0.0262851	0.111667	8.63458	-0.00749171	0.465301	0.0982823	0.437341	-1.92028	9.91667	0.562541	-0.02071	4.51174	-0.3611	0.0112974	0.02123	0.0382571	0	0	0	0	0	0	0.0948549	4.75359	0	0	0	0	0	0	0	Chile
CHL	1993	0.01371	0.0270692	0.0658878	8.71922	0.0391151	0.461651	0.101326	0.476375	-1.92028	10	0.536091	-0.05158	4.53142	-0.3849	-0.0249464	0.01425	0.114707	0	0	0	0	0	0	0.0948549	4.40672	0	0	0	0	0	0	0	Chile
CHL	1994	0.01452	0.0259754	0.050302	8.79008	0.0226225	0.457685	0.104231	0.465107	-1.92028	10	0.53215	-0.02776	4.56404	-0.3968	0.0111922	0.01448	0.0396145	0	0	0	0	0	0	0.0948549	2.70805	0	0	0	0	0	0	0	Chile
CHL	1995	0.03014	0.0256206	0.089333	8.9027	0.0535542	0.453269	0.106863	0.482894	0.354229	10	0.549672	-0.01827	4.64285	-0.2998	0.0155045	0.03123	-0.0556988	0	0	0	0	0	0	0.0948549	2.83321	0	0	0	0	0	0	0	Chile
CHL	1996	0.02132	0.0244932	0.0680292	8.98864	0.0538468	0.448604	0.109448	0.525277	-1.92028	10	0.54768	-0.03965	4.66617	-0.3207	-0.0147689	0.02085	0.0390483	0	0	0	0	0	0	0.0948549	2.07944	0	0	0	0	0	0	0	Chile
CHL	1997	0.01993	0.024982	0.0742789	9.06385	0.0365866	0.442817	0.111767	0.556797	-1.92028	10	0.549466	-0.04351	4.74667	-0.4032	-0.0200571	0.02059	0.017048	0	0	0	0	0	0	0.0948549	1.79176	0	0	0	0	0	0	0	Chile
CHL	1998	0.00402	0.0258984	0.0432458	9.10451	-0.00160287	0.436079	0.113874	0.579584	-1.92028	9.5	0.543212	-0.04869	4.739	-0.4026	-0.032789	0.00392	0.0977653	0	0	0	0	0	0	0.0948549	0	0	0	0	0	0	0	0	Chile
CHL	1999	-0.02069	0.0271363	-0.00412096	9.10243	0.0629787	0.428569	0.115828	0.607203	-1.21854	10	0.553473	0.00134	4.65634	-0.3959	0.02185	-0.02031	0.105345	0	0	0	0	0	0	0.0948549	1.09861	0	0	0	0	0	0	0	Chile
CHL	2000	-0.00636	0.0270328	0.0532694	9.16467	-0.00177377	0.420371	0.117673	0.636983	-1.21854	12	0.593158	-0.01149	4.66079	-0.423	0.0174758	-0.00697	0.0605587	0	0	0	0	0	0	0.0948549	0.693147	0	0	0	0	0	0	0	Chile
CHL	2001	-0.00517	0.026675	0.0330305	9.2076	0.00199792	0.410065	0.119459	0.736348	1.31149	12	0.631431	-0.01616	4.54648	-0.4529	0.0165413	-0.00498	0.176711	0	0	1	0	0	0	0.0948549	1.09861	0	0	0	0	0	1	0	Chile
CHL	2002	-0.01197	0.0255209	0.0310697	9.2431	0.0362512	0.400038	0.121104	0.749411	1.56701	12	0.633937	-0.00836	4.50524	-0.4457	0.0221414	-0.0118	0.085045	0	0	0	0	0	0	0.0948549	0	0	0	0	0	0	1	0	Chile
CHL	2003	-0.00012	0.0273384	0.0409105	9.29112	0.0526164	0.389921	0.122696	0.766983	1.82254	12	0.663163	-0.00198	4.42461	-0.4953	0.050018	-0.0042	0.00357193	0	0	0	0	0	0	0.0948549	0.693147	0	0	0	0	0	1	0	Chile
CHL	2004	0.02328	0.0270798	0.0720954	9.37692	0.0734829	0.379426	0.124326	0.766485	2.07806	12	0.697337	0.0304	4.48886	-0.3063	0.0987108	0.02048	-0.11841	0	0	0	0	0	0	0.0948549	0	0	0	0	0	0	1	0	Chile
CHL	2005	0.04518	0.025215	0.0574283	9.45302	0.0467815	0.368674	0.126066	0.772243	2.33358	12	0.716168	0.01711	4.56122	-0.2671	0.0870287	0.04543	-0.0816395	0	0	0	0	0	0	0.0948549	0	0	0	0	0	0	1	0	Chile
CHL	2006	0.07139	0.0249083	0.0631718	9.66485	0.0475437	0.358497	0.127828	0.776349	2.33358	12	0.730987	0.04592	4.61591	-0.1031	0.144916	0.07459	-0.0526871	0	0	0	0	0	0	0.0948549	0	0	0	0	0	0	1	0	Chile
CHL	2007	0.08188	0.023188	0.0490532	9.73754	0.0588244	0.34842	0.129686	0.835715	2.33358	12	0.764074	0.0432	4.60517	0.0038	0.137306	0.07909	-0.0147298	0	0	0	0	0	0	0.0948549	2.07944	0	0	0	0	0	1	0	Chile
CHL	2008	0.04719	0.0258583	0.0352953	9.71123	0.132921	0.338739	0.131711	1.00221	2.07806	12	0.807898	-0.03881	4.62429	-0.1666	0.0205856	0.03934	-5.99244e-06	0	0	0	0	0	0	0.0948549	1.38629	0	0	0	0	0	1	0	Chile
CHL	2009	-0.04337	0.0226704	-0.0156424	9.69027	0.128369	0.329887	0.133979	1.02229	1.82254	12	0.663372	0.0192	4.60817	-0.1318	0.0774434	-0.04241	0.0734961	0	0	0	0	0	0	0.0948549	2.07944	0	0	0	0	0	1	0	Chile
CHL	2010	-0.0028	0.0224224	0.0584418	9.80708	0.148049	0.322097	0.13656	0.989815	1.56701	12	0.690637	0.01443	4.67991	-0.1366	0.0642651	-0.00361	-0.0902377	0	0	0	0	0	0	0.0948549	1.60944	0	0	0	0	0	1	0	Chile
CHL	2011	0.01471	0.0225604	0.0611092	9.92047	0.12705	0.316262	0.13925	1.01294	1.31149	12	0.722057	-0.02742	4.69975	-0.1267	0.0331825	0.01422	-0.0520955	0	0	0	0	0	0	0.0948549	1.79176	0	0	0	0	0	1	0	Chile
CHL	2012	0.0056	0.0204694	0.0531863	9.97617	0.0460352	0.3109	0.142187	1.04285	1.05597	12	0.682718	-0.04429	4.7326	-0.159	-0.00028129	0.00681	0.00579696	0	0	0	0	0	0	0.0948549	0.693147	0	0	0	0	0	1	0	Chile
CHL	2013	-0.00597	0.0198642	0.04045	10.0186	0.0761989	0.306211	0.145511	1.05713	1.05597	12	0.649735	-0.04779	4.72845	-0.1374	-0.0057453	-0.0047	0.0180927	0	0	0	0	0	0	0.0948549	1.60944	0	0	0	0	0	1	0	Chile
CHL	2014	-0.01623	0.0195853	0.0176674	10.0339	0.0578525	0.302209	0.149393	1.08577	1.05597	12	0.652726	-0.02036	4.64362	-0.1404	0.00948912	-0.01491	0.151584	0	0	1	0	0	0	0.0948549	2.83321	0	0	0	0	0	1	0	Chile
CHL	2015	-0.02139	0.0189849	0.0230377	10.0296	0.0479675	0.298781	0.153936	1.09251	1.05597	12	0.589723	-0.02375	4.64506	-0.1878	-0.00219578	-0.02077	0.146885	0	0	0	0	0	0	0.0948549	0	0	0	0	0	0	1	0	Chile
CHL	2016	-0.02711	0.0191616	0.0167054	10.0306	0.0539376	0.294954	0.158065	1.1065	1.05597	12	0.55688	-0.01976	4.66032		0.00609214	-0.0265	0.0349072	0	0	0	0	0	0	0.0948549	2.89037	0	0	0	0	0	1	0	Chile
CHL	2017	-0.02753	0.0193094	0.0127918	10.0717	0.0612969	0.291117	0.162711	1.12878	1.05597	12	0.556557	-0.0231	4.69272		0.0121967	-0.02622	-0.0415446	0	0	0	0	0	0	0.0948549	2.48491	0	0	0	0	0	1	0	Chile
CHL	2018	-0.01653	0.0185981	0.0402465	10.1172	0.052096	0.28747	0.167788	1.16649	1.05597	12	0.573516	-0.03911	4.70402		-0.00307256	-0.01469	-0.011647	0			0	0	0	0.0948549	3.80666	0	0	0	0	0	1	0	Chile
CHN	1997	-0.00734	0.016748	0.0923077	7.72718	-0.121392	0.384839	0.0951735	0.967258	-1.21854	4	0.34533	0.03858	4.62497	-0.049	0.0447009	-0.00733	-0.00292974	0	0	0	0	2	2	0.0377292	2.89037	0	0	0					China, PR
CHN	1998	-0.01087	0.017033	0.0783761	7.80423	-0.147566	0.382182	0.0968948	1.05193	-1.21854	4	0.324247	0.03073	4.6825	-0.0176	0.0428028	-0.01088	-0.00130984	0	1	1	0	2	2	0.0377292	0.693147	0	0	0					China, PR
CHN	1999	-0.01936	0.0192205	0.0766749	7.88378	-0.152742	0.375574	0.0983925	1.10384	-1.21854	4	0.335246	0.0194	4.61996	-0.0013	0.0281541	-0.02323	-8.55583e-05	0	0	0	0	0	0	0.0377292	0.693147	0	0	0					China, PR
CHN	2000	-0.02497	0.0188735	0.0849151	7.97952	-0.163727	0.362411	0.0995893	1.11123	-1.21854	4	0.394105	0.01695	4.62762	0.0347	0.0238781	-0.02846	3.07029e-05	0	0	0	0	0	0	0.0377292	1.38629	0	0	0					China, PR
CHN	2001	-0.0228	0.0207394	0.0833991	8.07405	-0.158521	0.351721	0.100802	1.10045	-1.21854	4	0.385274	0.01305	4.67358	0.0246	0.0210593	-0.02596	-0.000173441	0	0	0	0	0	0	0.0377292	2.48491	0	0	0					China, PR
CHN	2002	-0.02595	0.0217514	0.0913065	8.17042	-0.163446	0.334293	0.1017	1.17499	-1.21854	4	0.427474	0.02417	4.65072	0.0632	0.0255027	-0.02884	-1.33904e-05	0	0	0	0	0	0	0.0377292	0.693147	0	0	0					China, PR
CHN	2003	-0.0214	0.0210203	0.100356	8.27823	-0.17092	0.313668	0.102394	1.25671	-1.21854	4	0.51804	0.02598	4.57502	0.0832	0.0216186	-0.02394	9.56471e-06	0	0	0	0	0	0	0.0377292	1.09861	0	0	0					China, PR
CHN	2004	-0.01296	0.0205227	0.101112	8.39518	-0.158448	0.29541	0.103018	1.18636	-1.21854	4	0.595055	0.03536	4.54521	0.1346	0.0262501	-0.01512	-2.84925e-05	0	0	0	0	0	0	0.0377292	0.693147	0	0	0					China, PR
CHN	2005	-0.01216	0.0198886	0.113958	8.52789	-0.251195	0.282044	0.103687	1.11843	-1.21854	3.58333	0.622079	0.0578	4.54138	0.1629	0.0544026	-0.01401	-0.00996571	0	0	0	0	0	0	0.0377292	0	0	0	0					China, PR
CHN	2006	-0.00757	0.0199465	0.127195	8.67185	-0.217007	0.271361	0.104654	1.09158	-1.21854	3	0.644789	0.08418	4.56153	0.173	0.0758415	-0.01144	-0.0269551	0	0	0	0	0	0	0.0377292	0	0	0	0					China, PR
CHN	2007	0.0057	0.0190431	0.142314	8.82619	-0.169641	0.264461	0.105677	1.05788	-1.21854	3	0.621934	0.09933	4.60517	0.2396	0.0865919	0.00059	-0.0458906	0	0	0	0	0	0	0.0377292	0	0	0	0					China, PR
CHN	2008	-0.00397	0.0187569	0.0965429	8.93249	-0.0900308	0.26056	0.106875	1.02004	-1.21854	3	0.576127	0.09188	4.68666	0.305	0.0761686	-0.00025	-0.0866086	0	0	0	0	0	0	0.0377292	2.99573	0	0	0					China, PR
CHN	2009	-0.02238	0.0206269	0.0939981	9.02495	-0.0186939	0.257658	0.108355	1.24408	-1.21854	3	0.451849	0.0478	4.71385	0.2443	0.0432535	-0.01751	-0.0168722	0	0	0	0	1	1	0.0377292	1.94591	0	0	0					China, PR
CHN	2010	-0.01658	0.0190744	0.106361	9.13279	-0.0717187	0.254689	0.110208	1.26579	-1.21854	3	0.507171	0.03941	4.71277	0.237	0.0368591	-0.00362	-0.00895086	0	0	0	0	1	1	0.0377292	0	0	0	0					China, PR
CHN	2011	-0.0111	0.0183416	0.0955091	9.23989	-0.0609414	0.25276	0.112782	1.23096	-1.21854	3	0.507409	0.01816	4.74057	0.1972	0.0241443	-0.00098	-0.0456123	0	0	0	0	1	1	0.0377292	1.38629	0	0	0					China, PR
CHN	2012	-0.01614	0.0183645	0.0785963	9.32345	-0.0786223	0.25103	0.115519	1.28923	-1.21854	3	0.482675	0.02522	4.79372	0.1842	0.027152	-0.00302	-0.0230797	0	0	0	0	1	1	0.0377292	1.38629	0	0	0					China, PR
CHN	2013	-0.01845	0.0186694	0.0776862	9.38629	-0.0308188	0.249588	0.118759	1.34319	-1.21854	3	0.467444	0.0154	4.86252	0.1792	0.0244022	-0.00836	-0.0184677	0	0	0	0	1	1	0.0377292	2.48491	0	0	0					China, PR
CHN	2014	-0.01766	0.0190585	0.0729952	9.43746	-0.0610133	0.248759	0.122997	1.40736	-1.21854	3	0.449052	0.02243	4.89717	0.1498	0.0210514	-0.00885	-0.00844517	0	0	0	0	1	1	0.0377292	3.61092	0	0	0					China, PR
CHN	2015	-0.03403	0.0191046	0.0690532	9.47107	-0.0641909	0.248626	0.128512	1.53232	-1.21854	3	0.394642	0.02737	4.98778	0.14	0.0322882	-0.02792	0.013682	0	0	0	0	1	1	0.0377292	2.83321	0	0	0					China, PR
CHN	2016	-0.03792	0.0193004	0.0673667	9.51581	-0.0361473	0.249223	0.135765	1.57567	-1.21854	3	0.368944	0.01801	4.93649		0.0227561	-0.03703	0.0669594	0	0	0	0	0	0	0.0377292	1.60944	0	0	0					China, PR
CHN	2017	-0.03711	0.0189603	0.0675701	9.57112	-0.0671949	0.250111	0.144248	1.57024	-1.21854	3	0.376324	0.01591	4.91713		0.0175859	-0.03835	0.0171988	0	0	0	0	0	0	0.0377292	1.79176	0	0	0					China, PR
CHN	2018	-0.04101	0.0189634	0.0656697	9.65521	-0.0522607	0.251074	0.153379	1.61138	-1.21854	3	0.374562	0.00184	4.92675		0.00770295	-0.04655	-0.0211278	0			0	0	0	0.0377292	0	0	0	0					China, PR
CIV	2003	-0.02361	0.0139161	-0.0135954	7.69617	0.0727149	0.830216	0.0542664	0.125032	-1.21854	1	0.752675	0.01387	4.56268	-0.8806	0.0632179	-0.01261	-0.164068	3717.89	0	1	0	2	2	0.0986468	0	0	0	0	0	1	1	1	Cote D"Ivoire
CIV	2004	-0.01727	0.0151507	0.0123177	7.71412	0.0992276	0.832276	0.05438	0.134436	-1.21854	1	0.846067	0.01051	4.57831	-0.8207	0.053673	-0.01038	-0.0906357	4620.29	0	1	0	2	2	0.0986468	0	0	0	0	0	1	1	1	Cote D"Ivoire
CIV	2005	-0.00783	0.0146253	0.0172125	7.74072	0.0991883	0.832745	0.054309	0.124527	-1.21854	1	0.939226	0.00168	4.58497	-0.6826	0.0423937	-0.01025	-0.000151079	5193.49	0	1	0	2	2	0.0986468	0	0	0	0	0	1	1	1	Cote D"Ivoire
CIV	2006	5e-05	0.0150195	0.0151584	7.764	0.0752992	0.83249	0.0545784	0.144017	-1.21854	1	0.950697	0.01947	4.58589	-0.7253	0.0635912	-0.01034	-0.00916579	6126.38	0	1	0	0	0	0.0986468	1.09861	0	0	0	0	1	1	1	Cote D"Ivoire
CIV	2007	0.00239	0.0159076	0.0176504	7.78604	0.107709	0.830128	0.0546507	0.171613	-1.21854	1	0.894376	-0.00494	4.60517	-0.7317	0.0299329	-0.00389	-0.0838242	7230.64	0	1	0	0	0	0.0986468	0	0	0	0	0	1	1	1	Cote D"Ivoire
CIV	2008	-0.00561	0.0152286	0.0254284	7.80802	0.193514	0.826064	0.0545011	0.168581	-1.21854	1	0.872749	0.01349	4.65425	-0.5791	0.0443377	-0.0021	-0.0681809	6893.36	0	1	0	0	0	0.0986468	0	0	0	0	0	1	1	1	Cote D"Ivoire
CIV	2009	-0.01493	0.0173024	0.0325145	7.82474	0.0933689	0.820882	0.0540855	0.176548	-1.21854	1	0.907792	0.0482	4.65224	-0.4851	0.0731834	-0.01001	0.0544695	8296.47	0	1	0	0	0	0.0986468	0	0	0	0	0	1	1	1	Cote D"Ivoire
CIV	2010	-0.02119	0.0155797	0.0201764	7.83295	0.145772	0.815035	0.0534076	0.183567	-1.21854	1	0.939594	0.0135	4.60287	-0.4412	0.0463826	-0.01337	0.0520969	4147.78	0	1	0	0	0	0.0986468	1.94591	0	0	0	0	1	1	1	Cote D"Ivoire
CIV	2011	-0.04031	0.0139203	-0.0438725	7.78491	0.085632	0.808391	0.0532441	0.19012	-1.21854	1	0.911548	0.07504	4.62566	-0.3794	0.112813	-0.02889	-0.0475867	4682.54	0	1	0	2	2	0.0986468	1.09861	0	0	0	0	1	1	1	Cote D"Ivoire
CIV	2012	-0.03161	0.0152142	0.107065	7.87324	0.0740694	0.801615	0.0528274	0.185427	-1.21854	1	0.936745	-0.00866	4.58772	-0.061	0.023519	-0.02277	0.0834118	4149.86	0	1	0	0	0	0.0986468	2.77259	0	0	0	0	1	1	1	Cote D"Ivoire
CIV	2013	-0.01618	0.0137539	0.0888942	7.94747	0.107845	0.794565	0.0522753	0.195767	-1.21854	1	0.801268	-0.00978	4.62879	-0.0681	0.0154054	-0.01621	-0.0326246	645.999	0	1	0	0	0	0.0986468	1.38629	0	0	0	0	1	1	1	Cote D"Ivoire
CIV	2014	-0.01613	0.0147597	0.0879408	8.04798	0.105863	0.786996	0.0517253	0.202903	-1.21854	1	0.736452	0.01045	4.63308	-0.0581	0.0299314	-0.01568	-0.000288103	202.629	0	1	0	0	0	0.0986468	0	0	0	0	0	1	1	1	Cote D"Ivoire
CIV	2015	-0.02104	0.0171945	0.0884286	8.44524	0.069754	0.778959	0.0512475	0.231418	-1.21854	1	0.527158	-0.0044	4.59542	-0.0959	0.0199543	-0.02042	0.197373	396.809	0	1	0	0	0	0.0986468	1.38629	0	0	0	0	1	1	1	Cote D"Ivoire
CIV	2016	-0.04004	0.0165745	0.0797175	8.46104	0.0786566	0.7734	0.0514676	0.242162	-1.21854	1	0.475156	-0.00864	4.60247		0.0167453	-0.03006	0.00235773	17.2028	0	1	0	0	0	0.0986468	0	0	0	0	0	1	1	1	Cote D"Ivoire
CIV	2017	-0.04507	0.0125272	0.0770209	8.48276	0.098163	0.76677	0.0516533	0.264993	-1.21854	1	0.485408	-0.02034	4.59562		0.0129947	-0.03333	-0.0201633	23.4965	0	1	0	0	0	0.0986468	2.56495	0	0	0	0	1	1	1	Cote D"Ivoire
CIV	2018	-0.0395	0.0133171	0.0743307	8.54628	0.0653554	0.759672	0.0517886	0.262157	-1.21854	1	0.456757	-0.03581	4.5865		-0.00483423	-0.0293	-0.0434169	23.4934			0	0	0	0.0986468	0.693147	0	0	0	0	1	1	1	Cote D"Ivoire
CMR	1990	-0.05733	0.0147457	-0.061057	7.52586	-0.0905751	0.926183	0.0677515	0.263774	-1.21854	1	0.374964	-0.04067	4.95864	-0.4034	0.0414576		-0.146528	833.863	1	1	0	0	0	0.0452519	0	0	0	0	0	0	0	0	Cameroon
CMR	1991	-0.05145	0.0151455	-0.038086	7.49037	0.165183	0.929311	0.0675387	0.264187	-1.21854	1	0.346388	-0.02221	4.89268	-0.4274	0.0577673		0.0361491	1093.21	1	1	0	0	0	0.0452519	1.38629	0	0	0	0	0	0	0	Cameroon
CMR	1992	-0.02502	0.0153261	-0.031	7.45205	-0.186375	0.929865	0.0671231	0.125203	-1.21854	1	0.388626	-0.02641	4.90823	-0.4284	0.0594346		-0.0617323	1739.46	0	1	0	0	0	0.0452519	1.79176	0	0	0	0	0	0	0	Cameroon
CMR	1993	-0.01282	0.0132612	-0.0793207	7.36407	-0.0542019	0.927853	0.0665354	0.0896757	-0.148388	1	0.264527	-0.03545	4.84608	-0.489	0.0207497		0.0697822	1256.64	0	1	0	0	0	0.0452519	1.38629	0	0	0	0	0	0	0	Cameroon
CMR	1994	-0.0212	0.0131034	0.0212394	7.3781	0.0031251	0.923118	0.0657986	0.080263	-0.148388	1	0.40037	-0.0057	4.26014	-0.4381	0.0546548		0.960728	3396.31	0	1	0	0	0	0.0452519	1.79176	0	0	0	0	0	0	0	Cameroon
CMR	1995	0.00225	0.0125164	0.0346979	7.40545	0.0794899	0.915673	0.0649388	0.0742535	-0.148388	1	0.382501	0.00963	4.4987	-0.4157	0.0696735		-0.100965	2016.69	1	1	0	0	0	0.0452519	0.693147	0	0	0	0	0	0	0	Cameroon
CMR	1997	-0.03391	0.0130124	0.0523132	7.48108	0.184593	0.903242	0.0638397	0.059388	-1.21854	1	0.498427	-0.0554	4.50303	-0.3145	0.0456802		0.140977	1941.06	1	1	0	0	0	0.0452519	0	0	0	0	0	0	0	0	Cameroon
CMR	1998	0.02895	0.0139651	0.0450229	7.51021	0.112056	0.893457	0.0630042	0.0671083	-1.21854	1	0.450164	-0.01437	4.55061	-0.2181	0.0509749		0.0107636	1041.54	0	1	0	0	0	0.0452519	0	0	0	0	0	0	0	0	Cameroon
CMR	1999	0.05713	0.0144385	0.0429202	7.5405	0.0171801	0.882506	0.0620409	0.073065	-1.21854	1	0.403669	-0.04765	4.53163	-0.1145	0.0588497		0.0432604	1064.11	0	1	0	0	0	0.0452519	0	0	0	0	0	0	0	0	Cameroon
CMR	2000	-0.00543	0.0132475	0.0355337	7.57132	0.00583696	0.871234	0.0609862	0.0757641	-1.21854	1	0.508529	-0.02228	4.4713	-0.0568	0.0247541	0.01614	0.153922	929.325	0	1	0	0	0	0.0452519	0	0	0	0	0	0	0	0	Cameroon
CMR	2001	0.01198	0.0129036	0.0436808	7.60937	0.128516	0.864785	0.060515	0.0827362	-1.21854	1	0.541251	-0.0335	4.50656	-0.0821	-0.00825794	0.00909	0.031244	1993.25	0	1	0	0	0	0.0452519	0	0	0	0	0	0	0	0	Cameroon
CMR	2002	0.02146	0.0133851	0.042372	7.64001	0.0264944	0.858042	0.0598651	0.0860619	-1.21854	1	0.518428	-0.03791	4.53988	-0.1383	-0.0109309	0.01608	-0.0528189	1065.52	0	1	0	0	0	0.0452519	0	0	0	0	0	0	1	1	Cameroon
CMR	2003	0.0129	0.0138381	0.045672	7.67633	-0.0125541	0.8511	0.0590571	0.0902321	-1.21854	1	0.466415	-0.04107	4.57296	-0.1743	0.00512052	0.00614	-0.164068	1270.77	0	1	0	0	0	0.0452519	0	0	0	0	0	0	1	1	Cameroon
CMR	2004	-0.00218	0.014016	0.0678096	7.74158	-0.0151022	0.84391	0.0581046	0.0840432	-1.21854	1	0.469351	-0.02386	4.57368	-0.1323	-0.0161265	-0.00491	-0.0906357	1559.45	0	1	0	0	0	0.0452519	0	0	0	0	0	0	1	1	Cameroon
CMR	2005	0.03296	0.0124322	0.0202066	7.76516	-0.0945195	0.836572	0.0570294	0.0913245	-1.21854	1	0.509686	-0.02757	4.56549	-0.132	-0.0178079	0.03292	-0.000151079	1610.81	0	1	0	0	0	0.0452519	0	0	0	0	0	0	1	1	Cameroon
CMR	2006	0.05839	0.0132738	0.0345767	7.8017	-0.0800175	0.834034	0.0564984	0.0876813	-1.21854	1	0.519471	0.00999	4.59269	-0.0408	0.014498	0.30453	-0.00916579	3396.73	0	1	0	0	0	0.0452519	0	0	0	0	0	0	1	1	Cameroon
CMR	2007	0.0491	0.0132661	0.049022	7.84865	0.0025987	0.830202	0.0558048	0.0885238	-1.21854	1	0.584932	0.01277	4.60517	-0.127	0.0136145	0.04139	-0.0838242	332.504	0	1	0	0	0	0.0452519	0	0	0	0	0	0	1	1	Cameroon
CMR	2008	0.0428	0.0131234	0.034888	7.8747	0.0517221	0.825751	0.0549938	0.0965732	-1.21854	1	0.619796	-0.01703	4.6441	-0.0778	-0.0184439	0.0209	-0.0681809	92.549	0	1	0	0	0	0.0452519	0	0	0	0	0	0	1	1	Cameroon
CMR	2009	0.02557	0.0131934	0.0219866	7.87652	0.245307	0.821348	0.0541107	0.103123	-1.21854	1	0.477725	-0.04304	4.6607	-0.1544	-0.0441241	-0.00044	0.0544695	79.5137	0	1	0	0	0	0.0452519	0	0	0	0	0	0	1	1	Cameroon
CMR	2010	-0.00154	0.0135426	0.0342251	7.89428	0.142658	0.817174	0.0531858	0.113291	-1.21854	1	0.491239	-0.03273	4.61591	-0.1865	-0.028435	-0.0098	0.0520969	141.587	0	1	0	0	0	0.0452519	1.09861	0	0	0	0	0	1	1	Cameroon
CMR	2011	-0.03099	0.0118444	0.0412928	7.92801	0.279329	0.815288	0.0528035	0.128532	-1.21854	1	0.569363	-0.02551	4.62144	-0.1657	-0.0261405	-0.02355	-0.0475867	0.003071	0	1	0	0	0	0.0452519	1.09861	0	0	0	0	0	1	1	Cameroon
CMR	2012	-0.02228	0.0121785	0.0454326	7.95698	0.0222508	0.812796	0.0523201	0.128608	-1.21854	1	0.563871	-0.03283	4.59684	-0.1801	-0.0265886	-0.01446	0.0834118	64.0955	0	1	0	0	0	0.0452519	0	0	0	0	0	0	1	1	Cameroon
CMR	2013	-0.03723	0.0121441	0.0540427	8.00724	0.0245641	0.809557	0.0517598	0.135104	-1.21854	1	0.556055	-0.03486	4.63337	-0.0069	-0.0252613	-0.03705	-0.0326246	178.766	0	1	0	0	0	0.0452519	1.09861	0	0	0	0	0	1	1	Cameroon
CMR	2014	-0.03182	0.0114909	0.0588406	8.06632	0.0587757	0.805191	0.0511444	0.14276	-1.21854	1	0.550648	-0.04006	4.65205	0.0182	-0.0308019	-0.04251	-0.000288103	27.1286	0	1	0	0	0	0.0452519	4.21951	0	0	0	0	0	1	1	Cameroon
CMR	2015	-0.0235	0.0114443	0.0565146	8.08964	0.018094	0.799509	0.0504929	0.150607	-1.21854	1	0.498692	-0.03794	4.63444	0.2001	-0.034085	-0.04422	0.197373	2.99069	0	1	0	1	1	0.0452519	4.41884	0	0	0	0	0	1	1	Cameroon
CMR	2016	-0.06339	0.0118754	0.0464848	8.13302	0.0164128	0.794458	0.0503939	0.154291	-1.21854	1	0.432045	-0.03179	4.63957		-0.0252094	-0.06092	0.00235773	0.199073	0	1	0	1	1	0.0452519	4.02535	0	0	0	0	0	1	1	Cameroon
CMR	2017	-0.03976	0.0117379	0.0354909	8.17598	0.0506748	0.787984	0.0502083	0.145009	-1.21854	1	0.4119	-0.02714	4.63162		-0.0198304	-0.04872	-0.0201633	1082.71	0	1	0	2	2	0.0452519	4.54329	0	0	0	0	0	1	1	Cameroon
CMR	2018	-0.02733	0.011116	0.0406241	8.213	-0.0354584	0.780233	0.0499433	0.151677	-1.21854	1	0.430113	-0.03641	4.62674		-0.0288136	-0.02488	-0.0434169	168.57			0	2	2	0.0452519	5.45959	0	0	0	0	0	1	1	Cameroon
COG	2001	-0.008	0.0194849	0.038026	8.17368	-0.141636	0.762627	0.0490277	0.0489743	-1.21854	1	1.30732	-0.01213	4.43569	-1.6739	0.217714	-0.00706	0.031244	2699.29	0	1	0	0	0	0.0670921	0	1	0	0	0	0	0	0	Congo Rep. of
COG	2002	-0.081	0.023412	0.0458187	8.20585	-0.124684	0.759806	0.0487045	0.0286607	-1.21854	1	1.35456	0.05772	4.47449	-1.6592	0.26356	-0.07342	-0.0528189	3123.59	0	1	0	1	1	0.0670921	1.09861	1	0	0	0	0	1	1	Congo Rep. of
COG	2003	0.004	0.026825	0.00813264	8.20361	-0.132992	0.757007	0.0482829	0.0363584	-1.21854	1	1.56862	0.13683	4.5385	-1.6633	0.294089	0.00366	-0.164068	3680.51	0	1	0	1	1	0.0670921	0	1	0	0	0	0	1	1	Congo Rep. of
COG	2004	0.036	0.0267387	0.0347663	8.23441	-0.129024	0.754847	0.0477813	0.0293265	-1.21854	1	1.31368	0.13201	4.58282	-1.5419	0.322413	0.03326	-0.0906357	7913.49	0	1	0	0	0	0.0670921	0	1	0	0	0	0	1	1	Congo Rep. of
COG	2005	0.146	0.0165789	0.0775576	8.30829	-0.168049	0.753649	0.0472079	0.0241383	-1.21854	1	1.38664	0.06067	4.57533	-1.0792	0.304573	0.13403	-0.000151079	3415.87	0	1	0	0	0	0.0670921	0	1	0	0	0	0	1	1	Congo Rep. of
COG	2006	0.166	0.0163711	0.06236	8.36538	-0.10117	0.751546	0.0469118	0.0209724	-1.21854	1	1.4978	0.1387	4.58006	-0.9612	0.301138	0.15957	-0.00916579	3487.91	0	1	0	0	0	0.0670921	0	1	0	0	0	0	1	1	Congo Rep. of
COG	2007	0.094	0.022605	-0.0158222	8.34156	-0.0661359	0.750157	0.0465379	0.0226732	-1.21854	1	1.32053	-0.24	4.60517	-0.9833	-0.0791084	0.08986	-0.0838242	3926.23	0	1	0	0	0	0.0670921	0	1	0	0	0	0	1	1	Congo Rep. of
COG	2008	0.234	0.020413	0.0557223	8.38072	-0.052664	0.74918	0.0461144	0.031439	-1.21854	1	1.22154	0.07462	4.66032	-0.7965	0.19738	0.23897	-0.0681809	2252.35	0	1	0	0	0	0.0670921	0	1	0	0	0	0	1	1	Congo Rep. of
COG	2010	0.17	0.0177828	0.087516	8.49251	-0.0678771	0.745574	0.0451772	0.0654132	-1.21854	1	1.39818	0.06854	4.61016	-0.8444	0.129914	0.15517	0.0520969	2813.25	0	1	0	0	0	0.0670921	0	1	0	0	0	0	1	1	Congo Rep. of
COG	2013	-0.036	0.026178	0.0344071	8.46833	-0.0629628	0.760504	0.0460939	0.113166	-1.21854	1	1.42604	0.1077	4.65795	-1.3432	0.128658	-0.02849	-0.0326246	248.077	0	1	0	0	0	0.0670921	0	1	0	0	0	0	1	1	Congo Rep. of
COG	2014	-0.135	0.0500737	0.0677992	8.45543	-0.0567604	0.762232	0.0462927	0.140865	-1.21854	1	1.43239	0.01042	4.66918	-1.3506	0.0207082	-0.10732	-0.000288103	237.212	0	1	0	0	0	0.0670921	0	1	0	0	0	0	1	1	Congo Rep. of
COG	2016	-0.176	0.0638323	-0.0280002	8.13081	-0.0850736	0.760604	0.0471027	0.216881	-1.21854	1	1.52142	-0.48678	4.66608		-0.397759	-0.15643	0.00235773	1101	0	1	0	0	0	0.0670921	2.70805	1	0	0	0	0	1	1	Congo Rep. of
COG	2017	-0.049	0.0431213	-0.031	8.1457	0.0916927	0.756943	0.0476996	0.214151	-1.21854	1	1.53701	-0.03258	4.65072		0.0693374	-0.05932	-0.0201633	1320	0	1	0	0	0	0.0670921	0	1	0	0	0	0	1	1	Congo Rep. of
COG	2018	0.01	0.0256934	0.0102555	8.15908	-0.0469504	0.751754	0.0482716	0.170605	-1.21854	1	1.55288	0.01471	4.6511		0.151191	0.05759	-0.0434169	907			0	0	0	0.0670921	0	1	0	0	0	0	1	1	Congo Rep. of
COL	1990	-0.00619	0.0186016	0.04282	8.51963	-0.157506	0.602762	0.069574	0.259106	-1.21854	10	0.347778	0.0097	4.24348	-0.1762	0.0440376	-0.00406	0.312862	411.331	0	1	0	4	4	0.0423959	5.85507	0	0	0	0	0	0	0	Colombia
COL	1991	0.00137	0.0185348	0.0200161	8.5531	0.0910674	0.595857	0.0708119	0.234043	-1.21854	10	0.335299	0.04051	4.22508	-0.1174	0.0602692	0.0035	0.260395	253.608	0	1	0	4	4	0.0423959	6.04025	0	0	0	0	0	0	0	Colombia
COL	1992	0.01629	0.0210668	0.0404493	8.5958	-0.101772	0.589253	0.072054	0.252422	-1.21854	10	0.336116	0.01277	4.22683	-0.089	0.0117728	-0.00067	0.199412	145.411	0	1	0	4	4	0.0423959	6.25958	0	0	0	0	0	0	0	Colombia
COL	1993	0.00214	0.0252527	0.0538541	8.65243	-0.0474971	0.582507	0.0733147	0.286714	-1.92028	10	0.361775	-0.02859	4.29946	-0.1127	-0.0290738	-0.0024	0.136685	227.196	0	1	0	4	4	0.0423959	5.4161	0	0	0	0	0	0	0	Colombia
COL	1994	0.00089	0.0250841	0.0581466	8.71123	-0.0914458	0.57517	0.0746116	0.310736	-1.92028	10	0.359175	-0.03761	4.48987	-0.128	-0.0635858	-0.00138	-0.021121	178.863	0	1	0	4	4	0.0423959	5.3033	0	0	0	0	0	0	0	Colombia
COL	1995	-0.00261	0.0283163	0.0520244	8.76434	-0.107197	0.567029	0.0759591	0.336634	-1.92028	10	0.354972	-0.04161	4.55472	-0.1615	-0.0682712	-0.00999	0.0804778	177.343	0	1	0	4	4	0.0423959	4.81218	0	0	0	0	0	0	0	Colombia
COL	1996	-0.01424	0.0444539	0.0205585	8.78501	-0.052764	0.560105	0.077468	0.353235	-1.21854	10	0.360441	-0.03999	4.60297	-0.2078	-0.0610256	-0.02495	0.135688	9.96	0	1	0	4	4	0.0423959	6.01372	0	0	0	0	0	0	0	Colombia
COL	1997	-0.02362	0.0280179	0.0343029	8.81852	-0.0409921	0.551347	0.0789921	0.364758	-1.21854	10	0.355971	-0.04513	4.69665	-0.2724	-0.06345	-0.03227	0.100586	8.791	0	1	0	4	4	0.0423959	6.39359	0	0	0	0	0	0	0	Colombia
COL	1998	-0.03081	0.0344099	0.00569784	8.81856	-0.105983	0.541669	0.0805311	0.352186	-1.21854	10	0.359089	-0.04128	4.66561	-0.2769	-0.0633335	-0.03864	0.249854	9.347	1	1	0	4	4	0.0423959	4.54329	0	0	0	0	0	0	0	Colombia
COL	1999	-0.03425	0.0376274	-0.0420402	8.77352	-0.121859	0.532246	0.0820744	0.316542	-1.21854	10.5	0.361493	0.00651	4.55703	-0.2685	-0.00293037	-0.05367	0.231546	7.991	1	1	0	4	4	0.0423959	4.75359	0	0	0	0	0	0	0	Colombia
COL	2000	-0.0355	0.0303168	0.0292486	8.80842	-0.0657196	0.523503	0.0836248	0.209475	-1.21854	12	0.326671	0.00852	4.48594	-0.2156	-0.0221626	-0.02937	0.188855	7.518	1	1	0	4	4	0.0423959	4.91998	0	0	0	1	0	0	0	Colombia
COL	2001	-0.03647	0.0332387	0.016779	8.83109	-0.094787	0.513263	0.0851737	0.242494	-1.21854	12	0.339011	-0.01066	4.45783	-0.2498	-0.0467392	-0.02709	0.101408	6.596	0	1	0	4	4	0.0423959	5.33272	0	0	0	1	0	0	0	Colombia
COL	2002	-0.0299	0.0341713	0.0250398	8.85624	-0.0765306	0.504301	0.086727	0.252896	-1.21854	12	0.329826	-0.01325	4.4151	-0.2743	-0.0487249	-0.03452	0.0889743	0.194	0	1	0	4	4	0.0423959	5.01064	0	0	0	1	0	0	0	Colombia
COL	2003	-0.02218	0.0346399	0.0391827	8.8983	-0.0845668	0.495692	0.0882875	0.248795	-1.21854	12	0.365162	-0.01017	4.26577	-0.3069	-0.0503188	-0.02702	0.149111	0.219	0	1	0	4	4	0.0423959	4.58497	0	0	0	1	0	0	0	Colombia
COL	2004	-0.00534	0.0346502	0.0533302	8.96265	-0.00441163	0.486086	0.0898451	0.272771	-0.148388	12	0.358634	-0.00708	4.35221	-0.2801	-0.0390813	-0.01311	-0.0865426	0	0	0	0	4	4	0.0423959	3.61092	0	0	0	1	0	0	0	Colombia
COL	2005	-0.00217	0.0335287	0.0470656	9.02699	-0.0472553	0.474933	0.0914131	0.295464	-0.148388	12	0.374227	-0.01286	4.48717	-0.2641	-0.0349141	-0.00021	-0.117088	0	0	0	0	4	4	0.0423959	3.73767	0	0	0	1	0	0	0	Colombia
COL	2006	-0.00839	0.0327613	0.0677941	9.10892	-0.0432595	0.463791	0.0928505	0.336522	-0.148388	12	0.396414	-0.01809	4.4804	-0.2653	-0.0419528	-0.00993	0.0173667	0	0	0	0	4	4	0.0423959	3.7612	0	0	0	1	0	0	0	Colombia
COL	2007	-0.01009	0.0326674	0.0684865	9.1883	-0.0446911	0.45098	0.0942815	0.379517	-0.148388	12	0.370989	-0.02945	4.60517	-0.2451	-0.0424259	-0.0082	-0.119793	0	0	0	0	4	4	0.0423959	3.4012	0	0	0	1	0	0	0	Colombia
COL	2008	0.00039	0.0370974	0.0325705	9.22811	-0.0960616	0.437352	0.095802	0.380758	1.05597	12	0.391676	-0.02639	4.6641	-0.2279	-0.0295411	0.00042	-0.0532074	0	0	0	0	4	4	0.0423959	4.89035	0	0	0	1	0	0	0	Colombia
COL	2009	-0.02417	0.0386329	0.0120542	9.23591	-0.0947851	0.424226	0.0975363	0.401929	-0.148388	12	0.351561	-0.01988	4.64005	-0.268	-0.0230616	-0.02674	0.0968357	0	0	0	0	4	4	0.0423959	4.93447	0	0	0	1	0	0	0	Colombia
COL	2010	-0.03113	0.0363115	0.0434755	9.28095	-0.113243	0.412253	0.0995754	0.438427	-0.148388	12	0.342646	-0.03079	4.75909	-0.2622	-0.0158577	-0.03303	-0.120322	0	0	0	0	4	4	0.0423959	4.91265	0	0	0	1	0	0	0	Colombia
COL	2011	-0.01828	0.0308161	0.0736253	9.35911	-0.143166	0.400059	0.101786	0.448471	-0.148388	12	0.394704	-0.02959	4.75978	-0.2461	-0.00918774	-0.01993	-0.0265622	0	0	0	0	4	4	0.0423959	4.54329	0	0	0	1	0	1	0	Colombia
COL	2012	0.00449	0.0315896	0.0390305	9.39419	-0.114859	0.389431	0.104222	0.488024	-0.148388	12	0.388352	-0.0314	4.82052	-0.2688	-0.0121392	0.00155	-0.0277271	0	0	0	0	4	4	0.0423959	4.74493	0	0	0	1	0	1	0	Colombia
COL	2013	-0.00937	0.032744	0.0456687	9.4515	-0.0713862	0.37989	0.106946	0.497759	-0.148388	12	0.379866	-0.03294	4.79099	-0.2603	-0.0181487	-0.01021	0.0400076	0	0	0	0	4	4	0.0423959	5.00395	0	0	0	1	0	1	0	Colombia
COL	2014	-0.01772	0.0310826	0.0472831	9.49605	-0.125075	0.370777	0.110034	0.522607	-0.148388	12	0.374875	-0.05307	4.75005	-0.2769	-0.0421802	-0.01744	0.0711669	0	0	0	0	4	4	0.0423959	5.44242	0	0	0	1	0	1	0	Colombia
COL	2015	-0.03412	0.0310996	0.0295595	9.49295	-0.121898	0.361925	0.113532	0.469054	-0.148388	12	0.383608	-0.06577	4.55703	-0.3669	-0.0706034	-0.0352	0.369721	0	0	1	0	4	4	0.0423959	4.91265	0	0	0	1	0	1	0	Colombia
COL	2016	-0.02312	0.0307113	0.0208738	9.54339	-0.107581	0.353521	0.116679	0.470542	-0.148388	12	0.362027	-0.04521	4.52732		-0.0676837	-0.02274	0.113878	0	0	0	0	4	4	0.0423959	4.69135	0	0	0	1	0	1	0	Colombia
COL	2017	-0.02666	0.0320906	0.0135133	9.56917	-0.0677289	0.345187	0.120144	0.498204	-0.148388	12	0.352829	-0.03444	4.5779		-0.0507458	-0.02496	-0.0336576	0	0	0	0	0	0	0.0423959	4.76217	0	0	0	1	0	1	0	Colombia
COL	2018	-0.02642	0.030697	0.0256922	9.61353	-0.0986421	0.337179	0.123868	0.500391	-0.148388	12	0.365619	-0.04081	4.57811		-0.0489934	-0.04668	0.00148292	0			0	0	0	0.0423959	5.32301	0	0	0	1	0	1	0	Colombia
CPV	1996	-0.11343	0.00844175	0.113465	7.56836	0.0216471	0.907862	0.0915773	0.269265	-1.21854	4	0.7549	-0.06341	4.60657	-0.2611		-0.12403	0.0746634	27.9212	0	1	0	0	0	0	0	0	0	0	0	0	0	0	Verde
CPV	1997	-0.10324	0.00831007	0.111184	7.66907	0.189468	0.89254	0.0928302	0.322218	-1.21854	4	0.859793	-0.05507	4.65358	-0.1967		-0.1149	0.128163	24.2985	0	1	0	0	0	0	0	0	0	0	0	0	0	0	Verde
CPV	1998	-0.03405	0.0085854	0.125173	7.77798	0.163993	0.87241	0.0939082	0.321673	-1.21854	4	0.818814	-0.10088	4.65757	-0.2052		-0.03564	0.0534558	16.4882	0	1	0	0	0	0	0	0	0	0	0	0	1	1	Verde
CPV	1999	-0.10716	0.00838543	0.112226	7.87962	0.297447	0.849818	0.0950528	0.413394	-1.21854	2	0.80969	-0.12558	4.66089	-0.2121		-0.11463	0.0462777	88.9407	0	1	0	0	0	0	0	0	0	0	0	0	1	1	Verde
CPV	2000	-0.17006	0.0115403	0.142849	8.01702	0.0477513	0.825858	0.0963794	0.401315	-1.21854	2	0.875206	-0.09938	4.5818	-0.2153		-0.1784	0.128301	90.0755	0	1	0	0	0	0	0	0	0	0	0	0	1	1	Verde
CPV	2001	-0.03906	0.00753615	0.0223165	8.04338	0.114943	0.792052	0.0976766	0.310541	-1.21854	2	0.921637	-0.09711	4.59411	-0.1839		-0.06465	0.0633155	36.5829	0	1	0	0	0	0	0	0	0	0	0	0	1	1	Verde
CPV	2002	-0.0245	0.0066548	0.0525089	8.09376	0.0754092	0.760856	0.0989856	0.339523	-1.21854	2	1.0109	-0.10182	4.59613	-0.1516		-0.07838	-0.0483511	22.4832	0	1	0	0	0	0	0	0	0	0	0	0	1	1	Verde
CPV	2003	-0.03044	0.00648754	0.0417626	8.13744	0.0875305	0.7302	0.100049	0.356403	-1.21854	2	0.987684	-0.10181	4.60966	-0.1812		-0.04499	-0.166033	15.6344	0	1	0	0	0	0	0	0	0	0	0	0	1	1	Verde
CPV	2004	0.00525	0.00630978	0.101971	8.24636	0.0606049	0.69795	0.100448	0.378395	-1.21854	2	1.01567	-0.12951	4.5777	-0.1717		-0.03677	-0.092441	3.60842	0	1	0	0	0	0	0	0	0	0	0	0	1	1	Verde
CPV	2005	-0.03647	0.00649497	0.0691246	8.32992	0.105028	0.663953	0.100066	0.391008	-1.21854	2	1.04344	-0.03119	4.55482	-0.1909		-0.06003	-0.00114658	4.05067	0	1	0	0	0	0	0	0	0	0	0	0	1	1	Verde
CPV	2006	-0.04696	0.00564741	0.0798375	8.42337	0.20442	0.632505	0.0976774	0.44856	-1.21854	2	1.17817	-0.04837	4.57574	-0.1985		-0.05067	-0.00812335	3.157	0	1	0	0	0	0	0	0	0	0	0	0	1	1	Verde
CPV	2007	-0.00701	0.00524703	0.151707	8.57865	0.169571	0.60017	0.0948144	0.455498	-1.21854	2	1.02224	-0.12943	4.60517	-0.1333		-0.00941	-0.0831498	6.123	0	1	0	0	0	0	0	0	0	0	0	0	1	1	Verde
CPV	2008	-0.01134	0.00601269	0.0665052	8.65021	0.226254	0.568755	0.0917369	0.522966	-1.21854	2	0.999844	-0.13714	4.65434	-0.1762		-0.01551	-0.0654844	3.87754	0	1	0	0	0	0	0	0	0	0	0	0	1	1	Verde
CPV	2009	-0.05853	0.00490878	-0.0127043	8.63297	0.150512	0.541013	0.0885728	0.57964	-1.21854	2	0.880372	-0.14629	4.66664	-0.0395		-0.05804	0.0623794	3.936	0	1	0	0	0	0	0	0	0	0	0	0	1	1	Verde
CPV	2010	-0.10588	0.00495062	0.0146679	8.64689	0.223263	0.518172	0.0853937	0.619294	-1.21854	2	0.944383	-0.12427	4.649	-0.046		-0.10524	0.040523	3.936	0	1	0	0	0	0	0	0	0	0	0	0	1	1	Verde
CPV	2011	-0.07704	0.00523241	0.0396889	8.69398	0.176112	0.499045	0.0812587	0.657418	-1.21854	2	0.998492	-0.16287	4.66589	-0.0941		-0.07652	-0.0480532	3.936	0	1	0	0	0	0	0	0	0	0	0	0	1	1	Verde
CPV	2012	-0.12372	0.00555765	0.0108192	8.66888	0.209843	0.484725	0.0771485	0.643243	-1.21854	2	1.00277	-0.12593	4.64957	-0.1287		-0.10285	0.0888288	3.936	0	1	0	0	0	0	0	0	0	0	0	0	1	1	Verde
CPV	2013	-0.09317	0.00530304	0.00802798	8.66438	0.178812	0.474096	0.0734287	0.641854	-1.21854	2	0.953391	-0.0487	4.66861	-0.2367		-0.09308	-0.03761	3.936	0	1	0	0	0	0	0	0	0	0	0	0	1	1	Verde
CPV	2014	-0.07612	0.00540807	0.00611213	8.65664	0.143049	0.465185	0.0705633	0.632931	-1.21854	2	1.01046	-0.09082	4.66617	-0.2806		-0.07612	-0.000457432	3.936	0	1	0	0	0	0	0	0	0	0	0	0	1	1	Verde
CPV	2015	-0.04555	0.00558982	0.0100686	8.69858	0.192025	0.456764	0.0688155	0.618183	-1.21854	2	1.04066	-0.0318	4.63986	-0.3739		-0.04555	0.19692	3.936	0	1	0	0	0	0	0	0	0	0	0	0	1	1	Verde
CPV	2016	-0.03035	0.00611827	0.0470579	8.75192	0.118874	0.448633	0.0681509	0.612933	-1.21854	2	1.04192	-0.03828	4.62703			-0.03035	0.00304289	3.936	0	1	0	0	0	0	0	0	0	0	0	0	1	1	Verde
CPV	2017	-0.02967	0.00529983	0.0370204	8.80135	0.143903	0.440274	0.0683796	0.625316	0.107136	2	1.13303	-0.07844	4.62683			-0.02972	-0.0188706	3.936	0	1	0	0	0	0	0	0	0	0	0	0	1	1	Verde
CPV	2018	-0.02804	0.00541116	0.0507755	8.85739	0.148864	0.432015	0.0691957	0.598571	1.56701	2	1.17275	-0.05223	4.63142			-0.02651	-0.0449187	3.936			0	0	0	0	0	0	0	0	0	0	1	1	Verde
CYP	2001	-0.02098	0.0315322	0.0395256	10.0376	0.0127403	0.324559	0.151784	1.44419	-1.21854	4	1.31849	-0.03037	4.48616	-0.8202	0.0456867	-0.02107	0.0332545	0	0	0	0	0	0	0.343566	0	0	1	0	0	0	0	0	Cyprus
CYP	2002	-0.04126	0.0213016	0.0372296	10.0671	0.0369098	0.316121	0.152046	1.49493	-1.21854	4	1.23641	-0.03444	4.51896	-0.4529	0.0116948	-0.04131	-0.0504536	0	0	0	0	0	0	0.343566	0	0	1	0	0	0	0	0	Cyprus
CYP	2003	-0.05913	0.0198516	0.0262329	10.0963	0.0509181	0.307355	0.152818	1.47195	-0.148388	4	1.14005	-0.02042	4.5869	-0.2976	0.0151962	-0.05907	-0.152649	0	0	0	0	0	0	0.343566	0	0	1	0	0	0	0	0	Cyprus
CYP	2004	-0.03704	0.0195577	0.0502634	10.1628	0.0640814	0.298191	0.154048	1.47338	1.31149	4	1.13904	-0.04548	4.60457	-0.4749	-0.0012413	-0.03712	-0.0943924	0	0	0	0	0	0	0.343566	0	0	1	0	0	0	1	1	Cyprus
CYP	2005	-0.02198	0.0203747	0.04853	10.2315	0.0656232	0.288826	0.155491	1.56676	1.56701	4	1.11917	-0.05315	4.60056	-0.8402	-0.00532306	-0.02224	-0.00966718	0	0	0	0	0	0	0.343566	0	0	1	0	0	0	1	1	Cyprus
CYP	2006	-0.01043	0.019	0.0471383	10.3083	0.0821346	0.281513	0.156472	1.62937	1.82254	4	1.09806	-0.06287	4.60267	-0.6658	-0.02935	-0.01041	-0.0111073	0	0	0	0	0	0	0.343566	0	0	1	0	0	0	1	1	Cyprus
CYP	2007	0.03233	0.016846	0.0509807	10.3996	0.0846409	0.273899	0.157284	1.8068	2.07806	4	1.11275	-0.1065	4.60517	-1.3345	-0.0475685	0.03228	-0.0714531	0	0	0	0	0	0	0.343566	0	0	1	0	0	0	1	1	Cyprus
CYP	2008	0.00866	0.016297	0.0364681	10.4582	0.109399	0.266396	0.158211	2.12209	2.33358	1	1.12926	-0.1474	4.64256	-0.7698	-0.127625	0.00866	0	0	0	0	0	0	0	0.343566	0	0	1	0	0	0	1	1	Cyprus
CYP	2009	-0.05433	0.0181682	-0.0201526	10.4317	0.0952539	0.259112	0.159532	2.26355	2.33358	1	1.02791	-0.06688	4.64304	-1.0689	-0.0534658	-0.05433	0	0	0	0	0	0	0	0.343566	0	0	1	0	0	0	1	1	Cyprus
CYP	2010	-0.04697	0.0185781	0.020147	10.4177	0.112594	0.252122	0.161388	2.34869	2.33358	1	1.09101	-0.10733	4.60146	-1.1551	-0.0834159	-0.04697	0.0520969	0	0	0	0	0	0	0.343566	0	0	1	0	0	0	1	1	Cyprus
CYP	2011	-0.05666	0.0174266	0.00401438	10.4137	0.112306	0.249098	0.164987	2.43215	2.33358	1	1.10817	-0.02315	4.60797	-1.2452	-0.0382669	-0.05666	-0.0475867	0	1	1	0	0	0	0.343566	0	0	1	0	0	0	1	1	Cyprus
CYP	2012	-0.05567	0.016594	-0.0344682	10.3683	0.114684	0.24618	0.168969	2.49918	1.00791	1	1.12538	-0.03868	4.58548	-1.3561	-0.019135	-0.05566	0.0834118	0	1	1	0	0	0	0.343566	0	0	1	0	1	0	1	1	Cyprus
CYP	2013	-0.0582	0.0161106	-0.0655308	10.3214	0.127046	0.243781	0.173349	2.5531	0.752386	1	1.2114	-0.01474	4.60946	-1.4691	0.0158044	-0.05173	-0.0326246	1698.24	1	1	0	0	0	0.343566	2.19722	0	1	0	1	0	1	1	Cyprus
CYP	2014	-0.08726	0.0154918	-0.0186374	10.3104	0.117565	0.241948	0.177967	2.52905	1.82254	1	1.31279	-0.04069	4.59935	-1.3828	0.00938029	-0.00234	-0.000288103	0	1	1	0	0	0	0.343566	1.60944	0	1	0	1	0	1	1	Cyprus
CYP	2015	-0.00972	0.016585	0.0337469	10.3648	0.147685	0.240433	0.18262	2.44972	1.82254	1	1.38027	-0.00448	4.53238	-1.318	0.0261631	0.00186	0.197373	0	1	1	0	0	0	0.343566	1.09861	0	1	0	1	0	1	1	Cyprus
CYP	2016	0.00088	0.0141505	0.0674658	10.4741	0.149781	0.241028	0.187474	2.18292	1.82254	1	1.398	-0.04203	4.53582		0.0169578	0.00244	0.00235773	0	0	0	0	0	0	0.343566	0.693147	0	1	0	1	0	1	1	Cyprus
CYP	2017	0.01661	0.0158945	0.0436123	10.5392	0.191642	0.241392	0.19234	1.94394	2.07806	1	1.46405	-0.05313	4.55187		-0.00382209	0.02001	-0.0201633	0	0	0	0	0	0	0.343566	0	0	1	0	1	0	1	1	Cyprus
CYP	2018	-0.0438	0.0178439	0.0406019	10.59	0.218465	0.241576	0.197416	1.39622	2.33358	1	1.45345	-0.03929	4.55892		0.0154672	-0.03459	-0.0434169	0			0	0	0	0.343566	0	0	1	0	1	0	1	1	Cyprus
CZE	1996	-0.03015	0.017319	0.0422281	9.58713	0.120515	0.264524	0.195503	0.637402	-0.148388	9.66667	0.814933	-0.06115	4.14931	-0.039	-0.0483115	-0.02994	0.0227669	0	1	1	0	0	0	0.151432	1.09861	0	0	0	0	0	0	0	Czech Rep.
CZE	1997	-0.03188	0.0166205	-0.00594659	9.59745	0.125029	0.25625	0.196939	0.649675	-0.148388	8.83333	0.850742	-0.05735	4.16729	-0.0507	-0.0414084	-0.03164	0.167748	0	1	1	0	0	0	0.151432	1.38629	0	0	0	0	0	0	0	Czech Rep.
CZE	1998	-0.04186	0.0182593	-0.00328716	9.60954	0.101967	0.248878	0.19806	0.570613	-0.148388	8	0.846886	-0.01878	4.26605	-0.0604	-0.00312804	-0.04162	0.0183842	0	1	1	0	0	0	0.151432	0	0	0	0	0	0	0	0	Czech Rep.
CZE	1999	-0.0314	0.0185907	0.0143284	9.63718	0.0921261	0.241972	0.198417	0.517112	-0.148388	8	0.862613	-0.02246	4.23498	-0.0479	-0.00478566	-0.03117	0.0708798	0	1	1	0	0	0	0.151432	0	0	0	0	0	0	0	0	Czech Rep.
CZE	2000	-0.03572	0.0187736	0.0426674	9.69243	0.0435436	0.235369	0.197817	0.450672	0.107136	11	0.982331	-0.04395	4.25547	-0.0845	-0.0186436	-0.03564	0.116553	0	1	1	0	0	0	0.151432	0	0	0	0	0	0	0	0	Czech Rep.
CZE	2001	-0.05482	0.0175125	0.0290876	9.77308	0.0504068	0.226748	0.198049	0.37267	1.56701	11	0.9931	-0.04826	4.3306	-0.1017	-0.0129943	-0.05462	-0.0145884	0	0	0	0	0	0	0.151432	0	0	0	0	0	0	0	0	Czech Rep.
CZE	2002	-0.06358	0.0182441	0.0165249	9.80859	0.0834323	0.220499	0.197452	0.237474	1.82254	11	0.91526	-0.05068	4.4443	-0.1632	-0.0132639	-0.06334	-0.13926	0	0	0	0	0	0	0.151432	0	0	0	0	0	0	0	0	Czech Rep.
CZE	2003	-0.06887	0.0189276	0.0360299	9.87439	0.0672786	0.215644	0.19662	0.244472	2.07806	11	0.950152	-0.05689	4.42927	-0.2089	-0.0151743	-0.06853	-0.138354	0	0	0	0	0	0	0.151432	0	0	0	0	0	0	0	0	Czech Rep.
CZE	2004	-0.02385	0.017137	0.0490656	9.94267	0.0830987	0.211149	0.196359	0.258203	2.33358	11	1.13868	-0.03716	4.44664	-0.2775	0.0062672	-0.02368	-0.0889521	0	0	0	0	0	0	0.151432	0	0	0	0	0	0	1	1	Czech Rep.
CZE	2005	-0.02994	0.0179008	0.0653347	9.99681	0.0704986	0.206833	0.197171	0.294092	2.33358	11	1.22015	-0.02092	4.51064	-0.2271	0.0232849	-0.02973	-0.0677957	0	0	0	0	0	0	0.151432	0	0	0	0	0	0	1	1	Czech Rep.
CZE	2006	-0.0217	0.0157591	0.0685352	10.0763	0.0703519	0.205325	0.199912	0.34015	2.33358	11	1.27632	-0.02453	4.5656	-0.3068	0.0272247	-0.0216	-0.0568439	0	0	0	0	0	0	0.151432	0	0	0	0	0	0	1	1	Czech Rep.
CZE	2007	-0.00653	0.0143091	0.0560264	10.1706	0.0661091	0.203235	0.203424	0.388776	2.33358	11	1.30373	-0.04589	4.60517	-0.4119	0.0242252	-0.0065	-0.101875	0	0	0	0	0	0	0.151432	0	0	0	0	0	0	1	1	Czech Rep.
CZE	2008	-0.01982	0.0123821	0.0268228	10.2344	0.0969063	0.201513	0.207795	0.434284	2.33358	11	1.24289	-0.01861	4.75712	-0.3382	0.021608	-0.01971	-0.158769	0	0	0	0	0	0	0.151432	0.693147	0	0	0	0	0	1	1	Czech Rep.
CZE	2009	-0.05448	0.0131854	-0.0480257	10.2263	0.112431	0.201213	0.21315	0.4525	2.33358	11	1.13493	-0.02256	4.70664	-0.4586	0.0389361	-0.05417	0.116646	0	0	0	0	0	0	0.151432	0	0	0	0	0	0	1	1	Czech Rep.
CZE	2010	-0.04194	0.0120394	0.0227342	10.2288	0.102451	0.202529	0.219577	0.466863	2.33358	11	1.28967	-0.03551	4.7281	-0.4724	0.030571	-0.04158	0.00184913	0	0	0	0	0	0	0.151432	0	0	0	0	0	0	1	1	Czech Rep.
CZE	2011	-0.02727	0.0108547	0.0177783	10.268	0.109471	0.206246	0.22817	0.486651	2.33358	11	1.38785	-0.02087	4.7484	-0.4049	0.0378092	-0.02705	-0.0734273	0	0	0	0	0	0	0.151432	0	0	0	0	0	0	1	1	Czech Rep.
CZE	2012	-0.03931	0.0107081	-0.00799844	10.2767	0.120341	0.210363	0.237778	0.497615	2.33358	11	1.47537	-0.01548	4.71832	-0.4769	0.0476352	-0.03902	0.106329	0	0	0	0	0	0	0.151432	0	0	0	0	1	0	1	1	Czech Rep.
CZE	2013	-0.01248	0.0102615	-0.00483671	10.325	0.131659	0.215032	0.248128	0.511597	2.33358	11	1.47978	-0.00526	4.70084	-0.411	0.0569435	-0.01234	-0.000353297	0	0	0	0	0	0	0.151432	0	0	0	0	1	0	1	1	Czech Rep.
CZE	2014	-0.021	0.0097339	0.0271512	10.3817	0.133426	0.220268	0.258682	0.498233	2.33358	4	1.58727	0.00181	4.64015	-0.3385	0.0633357	-0.02084	0.060648	0	0	0	0	0	0	0.151432	1.60944	0	0	0	1	0	1	1	Czech Rep.
CZE	2015	-0.00615	0.00952678	0.0530924	10.425	0.141105	0.225953	0.26902	0.49861	2.33358	4	1.561	0.00449	4.61947	-0.3369	0.0594189	-0.00611	0.185054	0	0	1	0	0	0	0.151432	1.38629	0	0	0	1	0	1	1	Czech Rep.
CZE	2016	0.00716	0.0100216	0.0245054	10.4878	0.138469	0.229451	0.279477	0.513681	2.33358	4	1.51395	0.01776	4.63744		0.0762789	0.00712	-0.00645697	0	0	0	0	0	0	0.151432	0.693147	0	0	0	1	0	1	1	Czech Rep.
CZE	2017	0.01518	0.00968687	0.043526	10.5581	0.135909	0.234469	0.289505	0.515469	2.33358	4	1.51929	0.01547	4.67926		0.0752163	0.01501	-0.0435183	0	0	0	0	0	0	0.151432	1.09861	0	0	0	1	0	1	1	Czech Rep.
CZE	2018	0.00924	0.011052	0.0295778	10.6063	0.125619	0.239822	0.298817	0.52118	2.33358	4	1.50538	0.00446	4.72037		0.0593983	0.00911	-0.0704309	0			0	0	0	0.151432	0	0	0	0	1	0	1	1	Czech Rep.
DEU	2001	-0.03022	0.0134478	0.0169773	10.2535	-0.0263372	0.229187	0.249973	1.12417	2.33358	1	0.620628	-0.00368	4.49614	0.0485	0.0162658	-0.03025	0.031244	0	0	0	0	0	0	0.0525221	2.07944	0	1	1	1	0	1	1	Germany
DEU	2002	-0.03869	0.0134937	-0.00198459	10.2812	-0.0107991	0.226081	0.258203	1.11431	2.33358	1	0.609349	0.01891	4.51393	-0.0182	0.0425027	-0.03875	-0.0528189	0	0	0	0	0	0	0.0525221	1.09861	0	1	1	1	0	1	1	Germany
DEU	2003	-0.03699	0.0133816	-0.00713533	10.3048	-0.0176245	0.222358	0.267088	1.09941	2.33358	1	0.618493	0.01414	4.56664	-0.01	0.0377411	-0.03704	-0.164068	0	0	0	0	0	0	0.0525221	0.693147	0	1	1	1	0	1	1	Germany
DEU	2004	-0.03345	0.0128942	0.0118991	10.3515	-0.011785	0.218915	0.275525	1.06441	2.33358	1	0.662262	0.0452	4.58731	0.0321	0.0520053	-0.03334	-0.0906357	0	0	0	0	0	0	0.0525221	1.09861	0	1	1	1	0	1	1	Germany
DEU	2005	-0.03325	0.0127903	0.00721854	10.367	-0.0301421	0.216093	0.28282	1.05449	2.33358	1	0.709187	0.04673	4.57954	0.1061	0.0520043	-0.03319	-0.000151079	0	0	0	0	0	0	0.0525221	1.09861	0	1	1	1	0	1	1	Germany
DEU	2006	-0.01653	0.0121772	0.0381459	10.4376	-0.0283733	0.213095	0.290553	1.0207	2.33358	1	0.774497	0.05772	4.57749	0.1846	0.0541609	-0.01653	-0.00916579	0	0	0	0	0	0	0.0525221	1.38629	0	1	1	1	0	1	1	Germany
DEU	2007	0.00261	0.0120186	0.0298408	10.4982	-0.024059	0.210874	0.297157	0.971286	2.33358	1	0.798744	0.06861	4.60517	0.1746	0.067711	0.00261	-0.0838242	0	0	0	0	0	0	0.0525221	1.09861	0	1	1	1	0	1	1	Germany
DEU	2008	-0.00117	0.0124552	0.00962266	10.5401	-0.00215978	0.209253	0.302758	0.970048	2.33358	1	0.815248	0.05692	4.62664	0.1465	0.0607358	-0.00116	-0.0681809	0	1	1	0	0	0	0.0525221	1.09861	0	1	1	1	0	1	1	Germany
DEU	2009	-0.03153	0.0135743	-0.0569715	10.5146	-0.00700196	0.207701	0.307619	0.987698	2.33358	1	0.712287	0.05836	4.62055	0.2231	0.050111	-0.03151	0.0544695	0	1	1	0	0	0	0.0525221	1.38629	0	1	1	1	0	1	1	Germany
DEU	2010	-0.04389	0.0132062	0.0417897	10.5708	0.00408244	0.20596	0.311978	0.884913	2.33358	1	0.798686	0.05744	4.56913	0.2134	0.0526232	-0.04379	0.0520969	0	0	0	0	0	0	0.0525221	0	0	1	1	1	0	1	1	Germany
DEU	2011	-0.00883	0.0124894	0.0392413	10.6582	0.0120645	0.205354	0.314743	0.848983	2.33358	1	0.852061	0.06213	4.56674	0.1702	0.0490815	-0.00881	-0.0475867	0	0	0	0	0	0	0.0525221	2.07944	0	1	1	1	0	1	1	Germany
DEU	2012	9e-05	0.0126073	0.00419551	10.6773	0.0333999	0.204215	0.316738	0.838071	2.33358	1	0.865141	0.07129	4.53314	0.2366	0.0610019	9e-05	0.0834118	0	0	0	0	0	0	0.0525221	1.60944	0	1	1	1	0	1	1	Germany
DEU	2013	0.0004	0.0120195	0.00428243	10.7143	0.0193159	0.202808	0.318513	0.820984	2.33358	1	0.850789	0.06557	4.56612	0.3163	0.0575848	0.0004	-0.0326246	0	0	0	0	0	0	0.0525221	0	0	1	1	1	0	1	1	Germany
DEU	2014	0.00579	0.0113844	0.0222569	10.7582	0.0209598	0.201756	0.320691	0.793078	2.33358	1	0.846201	0.07204	4.57048	0.3342	0.0661843	0.0058	-0.000288103	0	0	0	0	0	0	0.0525221	2.56495	0	1	1	1	0	1	1	Germany
DEU	2015	0.00944	0.0110166	0.0173975	10.7723	0.0257796	0.201587	0.323629	0.780211	2.33358	1	0.861351	0.08601	4.51961	0.4443	0.0759525	0.00961	0.197373	0	0	1	0	0	0	0.0525221	4.17439	0	1	1	1	0	1	1	Germany
DEU	2016	0.01186	0.0114613	0.0223	10.831	0.0151008	0.20361	0.325535	0.774703	2.33358	1	0.846832	0.08508	4.52775		0.0737688	0.0116	0.00235773	0	0	0	0	0	0	0.0525221	3.78419	0	1	1	1	0	1	1	Germany
DEU	2017	0.0124	0.0116361	0.0246503	10.8783	0.0282074	0.206369	0.327895	0.781245	2.33358	1	0.876934	0.07788	4.54298		0.0699665	0.01362	-0.0201633	0	0	0	0	0	0	0.0525221	3.29584	0	1	1	1	0	1	1	Germany
DEU	2018	0.01864	0.0117828	0.0152745	10.9052	0.0303852	0.209822	0.330606	0.786729	2.33358	1	0.886708	0.07373	4.56591		0.0614871	0.01837	-0.0434169	0			0	0	0	0.0525221	3.09104	0	1	1	1	0	1	1	Germany
DNK	1990	-0.017	0.0195076	0.0147524	9.80974	0.0487647	0.252769	0.231577	0.503306	1.82254	7	0.672902	0.00992	4.57698	-0.4228	0.0555612	-0.01538	-0.153432	0	0	0	0	0	0	0.0989486	0	0	1	0	0	0	0	0	Denmark
DNK	1991	-0.032	0.0195468	0.0139363	9.85425	0.0430733	0.252852	0.231352	0.418688	2.07806	7	0.691465	0.01425	4.53464	-0.4101	0.0621843	-0.02931	0.0335943	0	0	0	0	0	0	0.0989486	0	0	1	0	0	0	0	0	Denmark
DNK	1992	-0.029	0.0188938	0.0195701	9.89285	0.0523808	0.252933	0.230518	0.393446	2.33358	7	0.67002	0.02746	4.54638	-0.3318	0.069068	-0.02571	-0.056332	0	0	0	0	0	0	0.0989486	1.38629	0	1	0	0	0	1	1	Denmark
DNK	1993	-0.042	0.019072	0.000106877	9.91305	0.0582896	0.253526	0.229248	0.342409	2.33358	7	0.656049	0.03374	4.54913	-0.3092	0.075275	-0.03672	0.0741875	0	0	0	0	0	0	0.0989486	1.79176	0	1	0	0	0	1	1	Denmark
DNK	1994	-0.038	0.0177011	0.0533246	9.98275	0.0390821	0.255125	0.227727	0.302638	2.33358	7	0.677805	0.02042	4.54722	-0.2752	0.0592327	-0.03603	-0.0190297	0	0	0	0	0	0	0.0989486	0	0	1	0	1	0	1	1	Denmark
DNK	1995	-0.036	0.0168531	0.0302759	10.0281	0.037409	0.257732	0.226078	0.303457	2.33358	7	0.685146	0.01003	4.59472	-0.2654	0.0470931	-0.0362	-0.119201	0	0	0	0	0	0	0.0989486	1.79176	0	1	0	1	0	1	1	Denmark
DNK	1996	-0.025	0.0164482	0.029001	10.0732	0.0416642	0.261592	0.225707	0.309913	2.33358	7	0.684713	0.01647	4.57995	-0.2281	0.056635	-0.02483	0.0350397	0	0	0	0	0	0	0.0989486	0	0	1	0	1	0	1	1	Denmark
DNK	1997	-0.012	0.0161596	0.0326089	10.1234	0.0390089	0.265529	0.225123	0.315121	2.33358	7	0.711685	0.01313	4.54276	-0.239	0.0435726	-0.012	0.138961	0	0	0	0	0	0	0.0989486	0	0	1	0	1	0	1	1	Denmark
DNK	1998	-0.004	0.0160803	0.0221816	10.1587	0.0165803	0.269564	0.224402	0.343206	2.33358	7	0.712991	-0.00149	4.56466	-0.2764	0.03074	-0.00389	0.0145913	0	0	0	0	0	0	0.0989486	0	0	1	0	1	0	1	1	Denmark
DNK	1999	0.00869	0.0156485	0.0294802	10.1907	0.012335	0.273484	0.223592	0.340807	2.33358	2	0.726972	0.02529	4.55071	-0.1269	0.0599968	0.00869	0.0411014	0	0	0	0	0	0	0.0989486	0	0	1	0	1	0	1	1	Denmark
DNK	2000	0.01887	0.0145744	0.0374686	10.2636	-0.00157841	0.277	0.222773	1.31968	2.33358	2	0.82984	0.01989	4.50469	-0.1414	0.0671058	0.01887	0.158668	0	0	1	0	0	0	0.0989486	0	0	1	0	1	0	1	1	Denmark
DNK	2001	0.0114	0.0153238	0.00823153	10.2904	0.00989562	0.278815	0.223591	1.3883	2.33358	2	0.839686	0.03646	4.52201	-0.1671	0.0714041	0.01141	0.029651	0	0	0	0	0	0	0.0989486	0	0	1	0	1	1	1	1	Denmark
DNK	2002	-0.00015	0.0150815	0.00466346	10.3301	0.012626	0.280726	0.224327	1.41603	2.33358	2	0.84557	0.03	4.54553	-0.1838	0.0685198	-0.00015	-0.0514373	0	0	0	0	0	0	0.0989486	0	0	1	0	1	1	1	1	Denmark
DNK	2003	-0.00133	0.0146685	0.00390059	10.3348	0.00598319	0.282308	0.225277	1.40095	2.33358	2	0.808817	0.03931	4.59421	-0.1369	0.0679511	-0.00133	-0.165559	0	0	0	0	0	0	0.0989486	0	0	1	0	1	1	1	1	Denmark
DNK	2004	0.02073	0.014237	0.0266822	10.4015	0.002918	0.283171	0.226816	1.45647	2.33358	2	0.822078	0.04045	4.60186	-0.0926	0.056491	0.02073	-0.0905656	0	0	0	0	0	0	0.0989486	0	0	1	0	1	1	1	1	Denmark
DNK	2005	0.04955	0.0131149	0.0233664	10.4385	-0.0033966	0.283245	0.229172	1.57544	2.33358	2	0.893997	0.04192	4.59178	0.031	0.0550451	0.04955	0.000977012	0	0	0	0	0	0	0.0989486	0	0	1	0	1	1	1	1	Denmark
DNK	2006	0.04987	0.0137749	0.0391301	10.5265	-0.00630894	0.282434	0.233249	1.69044	2.33358	2	0.973667	0.03325	4.59036	-0.008	0.0409336	0.04987	-0.00835958	0	0	0	0	0	0	0.0989486	0	0	1	0	1	1	1	1	Denmark
DNK	2007	0.0502	0.0130725	0.00909239	10.5704	-0.000657059	0.281084	0.237831	1.84492	2.33358	2	1.00068	0.01447	4.60517	-0.067	0.0289722	0.0502	-0.0845966	0	0	0	0	0	0	0.0989486	0	0	1	0	1	1	1	1	Denmark
DNK	2008	0.03174	0.01355	-0.00512017	10.6281	0.0162007	0.279299	0.242959	1.91189	2.33358	2	1.04828	0.02917	4.6358	-0.0543	0.0352337	0.03174	-0.0634807	0	1	1	0	0	0	0.0989486	0	0	1	0	1	1	1	1	Denmark
DNK	2009	-0.02798	0.0135018	-0.0490655	10.6059	0.0185777	0.277117	0.248659	2.01259	2.33358	2	0.89755	0.03465	4.65224	0.0287	0.0449711	-0.02798	0.0515357	0	1	1	0	0	0	0.0989486	0	0	1	0	1	1	1	1	Denmark
DNK	2010	-0.0271	0.0139862	0.0187099	10.6697	0.0189967	0.274534	0.254926	1.9304	2.33358	2	0.941	0.06563	4.61234	0.1199	0.0694588	-0.0271	0.0490981	0	0	0	0	0	0	0.0989486	0	0	1	0	1	1	1	1	Denmark
DNK	2011	-0.02056	0.0131353	0.0133678	10.7011	0.0201369	0.273346	0.261403	1.87241	2.33358	2	1.01246	0.06586	4.60687	0.2451	0.063945	-0.02056	-0.0454054	0	0	0	0	0	0	0.0989486	0	0	1	0	1	1	1	1	Denmark
DNK	2012	-0.0349	0.0135182	0.002265	10.7101	0.0365294	0.270524	0.269314	1.82096	2.33358	2	1.03241	0.06282	4.58262	0.3556	0.0602002	-0.0349	0.0789322	0	0	0	0	0	0	0.0989486	0	0	1	0	1	0	1	1	Denmark
DNK	2013	-0.01236	0.0122725	0.00933341	10.7521	0.0423637	0.267201	0.278665	1.77015	2.33358	2	1.0305	0.07759	4.59633	0.3891	0.066075	-0.01236	-0.0304125	0	0	0	0	0	0	0.0989486	0	0	1	0	1	0	1	1	Denmark
DNK	2014	0.01144	0.0114927	0.0161939	10.7769	0.0441011	0.264494	0.288375	1.73327	2.33358	2	1.02264	0.08924	4.60156	0.4052	0.0696236	0.01144	-0.000684616	0	0	0	0	0	0	0.0989486	0	0	1	0	1	0	1	1	Denmark
DNK	2015	-0.0133	0.0111145	0.0234259	10.8008	0.0551761	0.262725	0.297108	1.69968	2.33358	2	1.04048	0.08245	4.56101	0.3363	0.0678812	-0.0133	0.198743	0	0	1	0	0	0	0.0989486	1.38629	0	1	0	1	0	1	1	Denmark
DNK	2016	-0.00106	0.0115179	0.0324596	10.8584	0.055692	0.259412	0.303569	1.66561	2.33358	2	1.00169	0.07774	4.56736		0.0668313	-0.00106	0.00056651	0	0	0	0	0	0	0.0989486	0	0	1	0	1	0	1	1	Denmark
DNK	2017	0.0152	0.0114602	0.0203617	10.9163	0.0658628	0.258293	0.307907	1.63135	2.33358	2	1.03281	0.08009	4.57481		0.0717536	0.01786	-0.019137	0	0	0	0	0	0	0.0989486	0	0	1	0	1	0	1	1	Denmark
DNK	2018	0.00477	0.0129489	0.0239133	10.9546	0.0657276	0.258255	0.310895	1.61786	2.33358	2	1.05236	0.07019	4.58231		0.0587867	0.00691	-0.0436588	0			0	0	0	0.0989486	0	0	1	0	1	0	1	1	Denmark
DOM	1992	0.02444	0.00559087	0.112209	8.34124	0.00218569	0.647585	0.0674194	0.182287	-1.21854	11.3333	0.804648	-0.061	4.39876	-0.2849	-0.0690574		-0.00603685	1634.6	0	1	0	0	0	0.199079	2.3979	0	0	0	0	0	0	0	Dominican Republic
DOM	1993	0.00166	0.0075507	0.0736451	8.41724	0.02592	0.639735	0.0688203	0.185651	-1.21854	8	0.780029	-0.04074	4.44852	-0.2618	-0.052682		0	1740.9	0	1	0	0	0	0.199079	0.693147	0	0	0	0	0	0	0	Dominican Republic
DOM	1994	-0.00353	0.00733766	0.0260035	8.44602	-0.00540892	0.631878	0.0702398	0.186577	-1.21854	8	0.771579	-0.01932	4.46038	-0.2862	-0.0478349		0.00934242	1662.71	0	1	0	0	0	0.199079	1.94591	0	0	0	0	0	0	0	Dominican Republic
DOM	1995	0.00763	0.00549478	0.0568543	8.50458	0.0594126	0.623646	0.0716987	0.187956	-0.148388	8	0.73898	-0.01099	4.50225	-0.2459	-0.0348306		0.0200701	545.733	0	1	0	0	0	0.199079	0	0	0	0	0	0	0	0	Dominican Republic
DOM	1996	0.00216	0.00633652	0.0597783	8.56385	0.0637426	0.615497	0.0733759	0.205491	-1.66475	8	0.726425	-0.01166	4.52146	-0.2227	-0.0290588		0.00204734	569.932	0	1	0	0	0	0.199079	1.09861	0	0	0	0	0	0	0	Dominican Republic
DOM	1997	0.00695	0.00796926	0.0888527	8.64966	0.0437907	0.606569	0.0750102	0.216763	-1.66475	8	0.742332	-0.00814	4.57275	-0.2105	-0.0382808	-0.01144	0.0860377	548.65	0	1	0	0	0	0.199079	2.48491	0	0	0	0	0	0	0	Dominican Republic
DOM	1998	0.00634	0.00780062	0.0671448	8.70988	-0.0286703	0.597223	0.0766077	0.227666	-1.40923	8	0.759113	-0.01561	4.5607	-0.2066	-0.07339	-0.00771	0.0497782	476.546	0	1	0	0	0	0.199079	0	0	0	0	0	0	1	1	Dominican Republic
DOM	1999	-0.00331	0.00816244	0.0594005	8.76636	-0.0108821	0.588018	0.0781786	0.260345	-1.40923	8	0.763028	-0.01939	4.55776	-0.215	-0.0638621	-0.01299	0.0769442	489.017	0	1	0	0	0	0.199079	0	0	0	0	0	0	1	1	Dominican Republic
DOM	2000	-0.01645	0.010301	0.0466176	8.8188	-0.0180056	0.579157	0.0797358	0.286113	-1.40923	8	0.793004	-0.04223	4.60186	-0.2495	-0.0835581	-0.01395	0.021916	98.0708	0	1	0	0	0	0.199079	0	0	0	0	0	0	1	1	Dominican Republic
DOM	2001	-0.01822	0.012135	0.0245952	8.84988	-0.0088792	0.569865	0.0814736	0.317731	-1.66475	8	0.705106	-0.02894	4.64938	-0.2761	-0.0677333	-0.01629	0.0314869	85.9713	0	1	0	0	0	0.199079	0	0	0	0	0	0	1	1	Dominican Republic
DOM	2002	-0.01254	0.0105892	0.044951	8.89495	0.0301915	0.561304	0.0831727	0.327363	-1.66475	8	0.687233	-0.02928	4.58762	-0.2676	-0.0731972	-0.01809	0.0540461	113.93	0	1	0	0	0	0.199079	0	0	0	0	0	0	1	1	Dominican Republic
DOM	2003	-0.04031	0.00764145	-0.0134571	8.88554	0.0569264	0.552925	0.0847645	0.368787	-0.0141852	9	0.844495	0.04815	4.26577	-0.3613	-0.00179577	-0.06187	0.66941	173.452	1	1	0	0	0	0.199079	0	0	0	0	0	0	1	1	Dominican Republic
DOM	2004	-0.03208	0.00687618	0.0257013	8.92356	0.0641793	0.54407	0.0861542	0.236408	-0.0141852	13	0.813514	0.04628	4.31775	-0.3778	0.00911061	-0.03447	0.427658	312.452	1	1	0	0	0	0.199079	0	0	0	0	0	0	1	1	Dominican Republic
DOM	2005	-0.00599	0.00766536	0.0942824	9.03074	0.0411249	0.53448	0.0873109	0.196494	1.05597	8	0.616536	-0.01316	4.64237	-0.3157	-0.050279	-0.00403	-0.277782	1570.93	0	1	0	0	0	0.199079	0	0	0	0	0	0	1	1	Dominican Republic
DOM	2006	-0.01021	0.00683423	0.0917436	9.13507	0.0480681	0.524337	0.0884398	0.186926	1.31149	8	0.637665	-0.03388	4.59694	-0.3375	-0.0735904	-0.00942	0.099635	51.5816	0	1	0	0	0	0.199079	0	0	0	0	0	0	0	1	Dominican Republic
DOM	2007	0.00077	0.00627619	0.0741595	9.22016	0.071078	0.513626	0.0893517	0.207083	1.56701	7.66667	0.619472	-0.04916	4.60517	-0.3334	-0.0846715	0.00105	-0.00384878	22.0561	0	1	0	0	0	0.199079	0	0	0	0	0	0	0	1	Dominican Republic
DOM	2008	-0.03311	0.00699862	0.032095	9.25833	0.157796	0.502593	0.0901674	0.207267	1.82254	7	0.613921	-0.09376	4.60597	-0.3786	-0.136332	-0.0325	0.0409229	17.536	0	1	0	0	0	0.199079	0	0	0	0	0	0	0	1	Dominican Republic
DOM	2009	-0.03373	0.00667461	0.00946155	9.26288	0.149167	0.491824	0.0910453	0.215498	1.82254	7	0.506123	-0.04766	4.60477	-0.4294	-0.0858986	-0.03017	0.0417762	0.0923545	0	1	0	0	0	0.199079	0	0	0	0	0	0	0	1	Dominican Republic
DOM	2010	-0.02423	0.00667532	0.0833965	9.34228	0.162874	0.481765	0.0920989	0.227101	2.07806	7	0.559999	-0.07462	4.60747	-0.4757	-0.106484	-0.02729	0.0236136	0.19995	0	1	0	0	0	0.199079	0	0	0	0	0	0	0	1	Dominican Republic
DOM	2011	-0.02516	0.00602928	0.0313342	9.3817	0.194836	0.473105	0.0934751	0.229052	2.07806	7	0.589897	-0.07504	4.61453	-0.5012	-0.106157	-0.0305	0.0343902	0.454548	0	1	0	0	0	0.199079	0	0	0	0	0	0	0	1	Dominican Republic
DOM	2012	-0.06645	0.00653151	0.0271737	9.38434	0.145581	0.465302	0.0949774	0.224929	1.82254	7	0.583887	-0.06536	4.61779	-0.551	-0.0922232	-0.0656	0.0323653	0.456009	0	1	0	0	0	0.199079	0	0	0	0	0	0	0	1	Dominican Republic
DOM	2013	-0.03306	0.00611825	0.0487521	9.43206	0.184594	0.458271	0.0966476	0.233898	1.56701	7	0.566818	-0.04092	4.59492	-0.589	-0.0634744	-0.03472	0.0629243	0.494682	0	1	0	0	0	0.199079	0	0	0	0	0	0	0	1	Dominican Republic
DOM	2014	-0.02753	0.00662336	0.0705046	9.50859	0.181774	0.451831	0.0985337	0.252039	1.56701	7	0.554964	-0.03226	4.57728	-0.6134	-0.0519364	-0.02753	0.0419952	2.59461	0	1	0	0	0	0.199079	0	0	0	0	0	0	0	1	Dominican Republic
DOM	2015	-0.00033	0.00665688	0.0692702	9.59838	0.161668	0.445834	0.100673	0.259668	1.31149	7	0.521711	-0.01797	4.60437	-0.6089	-0.0464791	-0.00033	0.0343476	2090.19	0	1	0	0	0	0.199079	0	0	0	0	0	0	0	1	Dominican Republic
DOM	2016	-0.03103	0.00663298	0.066592	9.68719	0.13709	0.440488	0.103264	0.268525	1.05597	7	0.51586	-0.01075	4.59623		-0.0376721	-0.03103	0.0226203	2.61459	0	1	0	0	0	0.199079	0	0	0	0	0	0	0	1	Dominican Republic
DOM	2017	-0.03088	0.00700998	0.046667	9.72528	0.14304	0.4355	0.106059	0.272629	1.31149	7	0.502251	-0.00166	4.57831		-0.0286079	-0.03088	0.03191	1.97501	0	1	0	0	0	0.199079	0	0	0	0	0	0	0	1	Dominican Republic
DOM	2018	-0.0216	0.00730391	0.0698253	9.80531	0.209883	0.430815	0.109067	0.272117	1.56701	7	0.52056	-0.01354	4.53796		-0.049531	-0.0216	0.0415622	7.483			0	0	0	0.199079	0	0	0	0	0	0	0	1	Dominican Republic
DZA	1990	0.03193	0.0146107	0.00800001	8.8417	-0.39905	0.813427	0.0630347	0.561432	-1.21854	12	0.483807	0.02181	5.3657	-0.4334	0.0308601	0.03185	0.177294	0.764	1	1	0	0	0	0.235364	0.693147	1	0	0					Algeria
DZA	1991	0.03805	0.0121083	-0.012	8.83828	0.241184	0.794737	0.0630215	0.462892	-1.21854	12	0.527176	0.05121	4.846	-0.5467	0.071138	0.03801	1.06228	1260.36	1	1	0	4	4	0.235364	3.4012	1	0	0					Algeria
DZA	1992	0.00754	0.0214013	0.018	8.85515	-0.519883	0.774462	0.0631046	0.0725482	-1.21854	12	0.491891	0.02621	4.88809	-0.501	0.0418557	0.00751	0.182062	1464.59	1	1	0	4	4	0.235364	5.37064	1	0	0					Algeria
DZA	1993	-0.05917	0.0250563	-0.021	8.83513	-0.351805	0.752443	0.0632868	0.0661775	-1.21854	12	0.449228	0.01589	5.06025	-0.4685	0.0278635	-0.05916	0.069121	910.675	1	1	0	4	4	0.235364	5.73979	1	0	0					Algeria
DZA	1994	-0.04394	0.0314643	-0.00899997	8.82651	-0.499028	0.728289	0.0635762	0.0648911	-1.21854	13.5	0.485844	-0.04334	4.88553	-0.6039	-0.035328	-0.01865	0.50173	9540.03	1	1	0	4	4	0.235364	5.42495	1	0	0					Algeria
DZA	1995	-0.01409	0.0293503	0.0379999	8.86546	-0.605758	0.701891	0.0639838	0.0519939	-1.21854	8.5	0.55191	-0.05318	4.74188	-0.7125	-0.027856	0.00587	0.35952	12108.2	0	1	0	4	4	0.235364	5.22036	1	0	0					Algeria
DZA	1996	0.02928	0.0309409	0.041	8.90625	-0.402538	0.675637	0.0650227	0.053649	-1.21854	8	0.537052	0.02658	4.76686	-0.5921	0.0580723	0.03912	0.148674	3537.52	0	1	0	4	4	0.235364	4.85981	1	0	0					Algeria
DZA	1997	0.02378	0.036374	0.011	8.91813	-0.343742	0.647098	0.0662066	0.0390742	-1.21854	8	0.522439	0.07161	4.84953	-0.3866	0.0956871	0.0293	0.0540361	2212.96	0	1	0	4	4	0.235364	5.84064	1	0	0					Algeria
DZA	1998	-0.0382	0.0396567	0.051	8.96406	-0.527997	0.617399	0.0674979	0.0456382	-1.21854	8	0.450945	-0.01888	4.90379	-0.4305	0.000622567	-0.03576	0.0178766	542.532	0	1	0	4	4	0.235364	5.01728	1	0	0					Algeria
DZA	1999	-0.00508	0.0375508	0.032	8.99573	-0.622749	0.588144	0.0688439	0.0538825	-1.21854	8	0.509295	0.00041	4.8064	-0.4563	0.0311188	-0.01895	0.133385	0	0	0	0	4	4	0.235364	4.66344	1	0	0					Algeria
DZA	2000	0.08313	0.0343339	0.038	9.04155	-0.507915	0.560293	0.0702335	0.0596609	-1.21854	8	0.628607	0.16699	4.75909	-0.2093	0.198311	0.09701	0.13047	0	0	0	0	4	4	0.235364	4.92725	1	0	0					Algeria
DZA	2001	-0.01486	0.038207	0.03	9.07971	-0.265335	0.5314	0.071111	0.0801448	-1.21854	8	0.587008	0.12896	4.79942	-0.0622	0.147591	0.0374	0.0259797	0	0	0	0	4	4	0.235364	4.72739	1	0	0					Algeria
DZA	2002	-0.02322	0.0370083	0.056	9.13714	-0.355771	0.505549	0.0719798	0.122003	-1.21854	8	0.611347	0.0768	4.72977	0.0176	0.0972356	0.01164	0.0319482	0.034	0	1	0	4	4	0.235364	4.8828	1	0	0					Algeria
DZA	2003	0.02228	0.0325121	0.072	9.21231	-0.483697	0.482296	0.0728572	0.112219	-1.21854	8	0.621259	0.12979	4.64054	0.1487	0.143789	0.04876	-0.0287007	0.01	0	1	0	4	4	0.235364	4.31749	1	0	0					Algeria
ECU	1990	0.00323	0.0189032	0.0367991	8.48259	-0.154038	0.665366	0.0735304	0.0926732	-1.15371	14	0.445949	-0.02942	4.41268	-0.8288	0.0338205		0.458636	6583.22	0	1	0	0	0	0.46016	2.07944	1	0	0	0	0	0	0	Ecuador
ECU	1991	-0.00378	0.0177836	0.0429134	8.53453	0.0883238	0.656218	0.0739862	0.0916282	-0.898183	14	0.451966	-0.05157	4.45085	-0.7491	0.00355993		0.362746	7136.18	0	1	0	0	0	0.46016	2.83321	1	0	0	0	0	0	0	Ecuador
ECU	1992	-0.00785	0.0166721	0.0211431	8.55499	-0.210251	0.646955	0.074472	0.0982525	-0.64266	14	0.448065	-0.00813	4.44547	-0.7243	0.0213603		0.466153	7485.28	0	1	0	0	0	0.46016	3.13549	1	0	0	0	0	0	0	Ecuador
ECU	1993	-0.00077	0.0182142	0.0197322	8.57531	-0.00058611	0.637702	0.074997	0.152455	0.171969	13	0.431712	-0.04841	4.59127	-0.7156	-0.0223347		0.251078	7103.41	0	1	0	0	0	0.46016	2.3979	1	0	0	0	0	0	0	Ecuador
ECU	1994	0.00439	0.0155934	0.0425825	8.61589	0.0243559	0.62858	0.0755599	0.205715	-0.0835547	10	0.437777	-0.04248	4.63773	-0.6131	-0.0222753		0.144663	6907.89	0	1	0	0	0	0.46016	1.79176	1	0	0	0	0	0	0	Ecuador
ECU	1995	-0.00838	0.0234132	0.0225255	8.63711	-0.00753681	0.619643	0.076166	0.220866	-0.0835547	10	0.459113	-0.04354	4.62281	-0.6261	-0.0350025	-0.01937	0.167415	7199.74	0	1	1	0	1	0.46016	1.79176	1	0	0	0	0	0	0	Ecuador
ECU	1996	-0.02243	0.019504	0.0173175	8.651	-0.00897233	0.612081	0.0771832	0.222091	-0.339078	10	0.442157	-0.00228	4.60837	-0.5758	0.00576277	-0.03292	0.243705	98.8553	0	1	0	0	0	0.46016	1.60944	1	0	0	0	0	0	0	Ecuador
ECU	1997	-0.01798	0.0210417	0.0432786	8.68948	0.0077565	0.604905	0.078198	0.239724	-0.594602	9.83333	0.450172	-0.01691	4.66993	-0.545	-0.0269829	-0.02704	0.253582	132.065	0	1	0	0	0	0.46016	1.38629	1	0	0	0	0	0	0	Ecuador
ECU	1998	-0.03998	0.0235723	0.0326653	8.71236	-0.0714637	0.597719	0.0792184	0.219707	0.107136	14	0.433951	-0.07638	4.70311	-0.6618	-0.0805236	-0.0488	0.362234	89.0531	1	1	0	0	0	0.46016	1.09861	1	0	0	0	0	0	0	Ecuador
ECU	1999	-0.03595	0.0175193	-0.0473939	8.65836	-0.123431	0.589963	0.0802474	0.224205	0.107136	14	0.492013	0.04651	4.34847	-0.9194	0.0452127	-0.04617	1.16408	8051.59	1	1	0	0	0	0.46016	0.693147	1	0	0	0	0	0	0	Ecuador
ECU	2000	0.01295	0.0145208	0.010918	8.6723	-0.150018	0.581391	0.0812958	0.260403	-0.148388	3.16667	0.594647	0.06074	4.29729	-0.8752	0.0479037	-0.00307	-0.999915	7672.12	1	1	0	0	0	0.46016	1.38629	1	0	0	0	0	0	0	Ecuador
ECU	2001	0.00031	0.0156938	0.0401563	8.71512	-0.0843197	0.574377	0.0825194	0.239672	-0.148388	1	0.507451	-0.02253	4.6324	-0.6752	-0.0429956	0.00031	0	15.0926	1	1	0	0	0	0.46016	1.60944	1	0	0	0	0	0	0	Ecuador
ECU	2002	0.007	0.0176889	0.0409678	8.7534	-0.0862277	0.56604	0.0837182	0.179976	-0.148388	1	0.493766	-0.0427	4.74215	-0.5868	-0.063918	0.00699	0	12.8272	1	1	0	0	0	0.46016	0.693147	1	0	0	0	0	0	0	Ecuador
ECU	2003	0.00997	0.0227855	0.0272288	8.7816	-0.0314328	0.556918	0.0849484	0.166883	0.107136	1	0.472416	-0.01193	4.74797	-0.5224	-0.0204483	0.00998	0	85.819	0	1	0	0	0	0.46016	1.38629	1	0	0	0	0	1	1	Ecuador
ECU	2004	0.01867	0.0194033	0.0821102	8.87027	-0.0898303	0.547793	0.0862801	0.191541	1.56701	1	0.506652	-0.0131	4.69547	-0.4607	-0.0155654	0.01867	0	37.527	0	1	0	0	0	0.46016	0.693147	1	0	0	0	0	1	1	Ecuador
ECU	2005	0.00641	0.022984	0.0529131	8.93576	-0.0956986	0.539025	0.0877553	0.206773	1.82254	1	0.560998	0.01142	4.65966	-0.3876	-0.00863481	0.00641	0	36.9343	0	1	0	0	0	0.46016	0	1	0	0	0	0	1	1	Ecuador
ECU	2006	0.02852	0.0202983	0.0440353	8.99192	-0.0730644	0.529055	0.0891269	0.211389	2.07806	1	0.597098	0.03718	4.66079	-0.3004	0.00956366	0.02852	0	11.1796	0	1	0	0	0	0.46016	0	1	0	0	0	0	1	1	Ecuador
ECU	2007	0.02598	0.0256824	0.0219006	9.02337	-0.0621972	0.51989	0.0906422	0.220795	2.33358	1	0.625871	0.03698	4.60517	-0.2376	0.012764	0.02598	0	12.08	0	1	0	0	0	0.46016	0	1	0	0	0	0	1	1	Ecuador
ECU	2008	0.00562	0.0266504	0.0635713	9.08767	-0.0287288	0.511107	0.0922263	0.225686	2.33358	1	0.680569	0.02865	4.61234	-0.1687	0.00270332	0.00562	0	3230.9	0	1	0	0	0	0.46016	0.693147	1	0	0	0	0	1	1	Ecuador
ECU	2009	-0.0357	0.0311742	0.00566492	9.08463	-0.0331534	0.502159	0.0937637	0.222347	2.07806	1	0.521048	0.00501	4.69693	-0.1371	-0.0160663	-0.0357	0	3316.15	0	1	0	0	0	0.46016	0	1	0	0	0	0	1	1	Ecuador
ECU	2010	-0.01357	0.0301055	0.035253	9.11496	-0.0781141	0.492913	0.0952196	0.24563	1.82254	1	0.603032	-0.02275	4.68343	-0.1369	-0.0451333	-0.01357	0	43.235	0	1	0	0	0	0.46016	0	1	0	0	1	0	0	0	Ecuador
ECU	2011	-0.00127	0.0309511	0.0786814	9.19599	-0.0706672	0.484123	0.0964325	0.253408	0.496862	1	0.644902	-0.00505	4.66334	-0.1211	-0.0224784	-0.00127	0	61.32	0	1	0	0	0	0.46016	0	1	0	0	1	0	0	0	Ecuador
ECU	2012	-0.00937	0.0294545	0.0564196	9.24101	-0.040589	0.475314	0.0975478	0.261393	0.241338	1	0.617511	-0.00167	4.71034	-0.102	-0.0142149	-0.00937	0	197.39	0	1	0	0	0	0.46016	0	1	0	0	1	0	0	0	Ecuador
ECU	2013	-0.0457	0.0287589	0.0494651	9.31953	-0.11623	0.466716	0.098783	0.26532	-0.0141852	1	0.596062	-0.00981	4.73462	-0.0915	-0.0232958	-0.0457	0	211.76	0	1	0	0	0	0.46016	0.693147	1	0	0	1	0	0	0	Ecuador
ECU	2014	-0.05224	0.0273923	0.0378887	9.36847	-0.0315917	0.458746	0.100423	0.271601	-0.0141852	1	0.577082	-0.00657	4.77896	-0.0821	-0.0160446	-0.05224	0	205.735	0	1	0	0	0	0.46016	0	1	0	0	1	0	0	0	Ecuador
ECU	2015	-0.05983	0.0261607	0.000988726	9.31112	-0.0286558	0.451653	0.10262	0.272403	1.05597	1	0.452439	-0.02237	4.9287	-0.1204	-0.0272743	-0.06119	0	221.626	0	1	0	0	0	0.46016	0	1	0	0	1	0	0	0	Ecuador
ECU	2016	-0.07318	0.0251477	-0.0122638	9.30876	0.00155302	0.444867	0.104818	0.287658	1.05597	1	0.385213	0.01116	4.95166		0.00488242	-0.08232	0	234.918	0	1	0	0	0	0.46016	0.693147	1	0	0	1	0	0	0	Ecuador
ECU	2017	-0.04461	0.0236126	0.0236839	9.3603	0.00433125	0.438442	0.107458	0.322911	1.05597	1	0.424217	-0.00143	4.9221		-0.00756086	-0.04461	0	1267.95	0	1	0	0	0	0.46016	1.09861	1	0	0	1	0	0	0	Ecuador
ECU	2018	-0.03132	0.0235189	0.0137713	9.37878	-0.0309247	0.432446	0.110428	0.357068	1.05597	1	0.463621	-0.01235	4.8905		-0.00227029	-0.03175	0	267.658			0	0	0	0.46016	2.30259	1	0	0	1	0	0	0	Ecuador
EGY	2002	-0.06768	0.0327845	0.023902	8.72253	-0.0673627	0.600599	0.0831108	0.546554	2.33358	7	0.409871	0.0068	4.86676	-0.1914	-0.0414152	-0.06768	0.132561	2.366	0	1	0	0	0	0.461298	0	0	0	0					Egypt
EGY	2003	-0.05775	0.0317729	0.0319345	8.75378	-0.204316	0.582472	0.0821951	0.538976	1.12923	7	0.461796	0.02281	4.50192	-0.1799	-0.0246019	-0.05729	0.300291	3.98	0	1	0	0	0	0.461298	0	0	0	0					Egypt
EGY	2004	-0.05762	0.0287753	0.0409207	8.80213	-0.166586	0.566078	0.0811138	0.540429	2.33358	7	0.578199	0.04125	4.43319	-0.1725	-0.012934	-0.05762	0.0590282	7.751	0	1	0	0	0	0.461298	1.09861	0	0	0					Egypt
EGY	2005	-0.06687	0.0271422	0.0447174	8.8585	-0.113401	0.552473	0.079906	0.511654	2.33358	7	0.629526	0.03092	4.55135	-0.0404	-0.0215464	-0.06687	-0.0673648	10.956	0	1	0	0	0	0.461298	0.693147	0	0	0					Egypt
EGY	2006	-0.07343	0.0260622	0.0684384	8.93679	-0.131946	0.541213	0.0790491	0.49291	2.33358	7	0.615185	0.01552	4.56747	-0.0319	-0.0153965	-0.07355	-0.0079024	3.159	0	1	0	0	0	0.461298	1.60944	0	0	0					Egypt
EGY	2007	-0.04899	0.0237963	0.0708783	9.01426	-0.0945339	0.532348	0.078	0.455152	2.33358	7	0.650779	0.01656	4.60517	-0.0852	-0.0435427	-0.04899	-0.017047	2.968	0	1	0	0	0	0.461298	0	0	0	0					Egypt
EGY	2008	-0.06049	0.0218079	0.0715628	9.08486	-0.0466193	0.525773	0.0770285	0.427975	2.33358	7	0.716806	0.0052	4.68056	-0.1588	-0.0532075	-0.06049	-0.0360102	2.198	0	1	0	0	0	0.461298	0	0	0	0					Egypt
EGY	2009	-0.06242	0.0203265	0.046736	9.11948	0.0400223	0.521468	0.0764755	0.360927	2.07806	7	0.565534	-0.02231	4.85234	-0.1561	-0.0631474	-0.06195	0.0206265	2.618	0	1	0	0	0	0.461298	0.693147	0	0	0					Egypt
EGY	2010	-0.07355	0.0195297	0.0514723	9.16141	0.0159146	0.519644	0.0765027	0.330723	1.82254	7	0.479363	-0.01877	4.93022	-0.1949	-0.0498144	-0.07447	0.0139578	0.00308	0	1	0	0	0	0.461298	0.693147	0	0	0					Egypt
ESP	2001	-0.00455	0.0162958	0.0393295	10.0415	0.0340796	0.211041	0.243195	0.949347	2.33358	1	0.579972	-0.04375	4.45109	-0.3832	-0.0227392	-0.00455	0.031244	0	0	0	0	0	0	0.0565413	4.36945	0	1	0	0	0	1	1	Spain
ESP	2002	-0.00317	0.0145597	0.0273102	10.1012	0.0394024	0.208548	0.242676	0.993184	2.33358	1	0.550992	-0.0373	4.48391	-0.5041	-0.0199119	-0.00317	-0.0528189	0	0	0	0	0	0	0.0565413	3.71357	0	1	0	0	0	1	1	Spain
ESP	2003	-0.00375	0.0142254	0.0298189	10.1274	0.0361692	0.207172	0.241865	1.06599	2.33358	1	0.534637	-0.03883	4.53764	-0.5461	-0.0220588	-0.00375	-0.164068	0	0	0	0	0	0	0.0565413	3.04452	0	1	0	0	0	1	1	Spain
ESP	2004	-0.00109	0.0143022	0.031228	10.1705	0.041823	0.206509	0.241342	1.16012	2.33358	1	0.545242	-0.05482	4.56195	-0.6166	-0.0370021	-0.00095	-0.0906357	0	0	0	0	0	0	0.0565413	3.43399	0	1	0	0	0	1	1	Spain
ESP	2005	0.01232	0.0138718	0.0365203	10.2258	0.0170338	0.206248	0.241447	1.35983	2.33358	1	0.547623	-0.07254	4.56934	-0.5645	-0.0480376	0.01232	-0.000151079	0	0	0	0	0	0	0.0565413	3.17805	0	1	0	0	0	1	1	Spain
ESP	2006	0.02124	0.0137001	0.0410273	10.3315	0.0172387	0.208859	0.242357	1.5676	2.33358	1	0.561771	-0.08851	4.58303	-0.7185	-0.0569453	0.02124	-0.00916579	0	0	0	0	0	0	0.0565413	3.13549	0	1	0	0	0	1	1	Spain
ESP	2007	0.01886	0.0136311	0.0360469	10.387	0.016886	0.211583	0.243604	1.67948	2.33358	1	0.577476	-0.09432	4.60517	-0.8596	-0.0577813	0.01886	-0.0838242	0	0	0	0	0	0	0.0565413	2.3979	0	1	0	0	0	1	1	Spain
ESP	2008	-0.04572	0.0136762	0.00887145	10.4122	0.0457651	0.214144	0.24535	1.71188	2.33358	1	0.559833	-0.08903	4.63541	-0.7636	-0.0473547	-0.04572	-0.0681809	0	1	1	0	0	0	0.0565413	3.61092	0	1	0	0	0	1	1	Spain
ESP	2009	-0.11276	0.0135835	-0.0376323	10.3773	0.0507931	0.21609	0.247591	1.73977	2.33358	1	0.469949	-0.04088	4.63064	-0.9741	-0.00871486	-0.11276	0.0544695	0	1	1	0	0	0	0.0565413	3.04452	0	1	0	0	0	1	1	Spain
ESP	2010	-0.09527	0.0138738	0.0016301	10.3642	0.0472847	0.217064	0.250236	1.72034	2.33358	1	0.529282	-0.03656	4.60066	-0.9008	-0.0102488	-0.09527	0.0520969	0	1	1	0	0	0	0.0565413	1.09861	0	1	0	0	0	1	1	Spain
ESP	2011	-0.0974	0.0133188	-0.00814373	10.3694	0.0603856	0.220668	0.25587	1.67801	2.33358	1	0.587932	-0.02724	4.60657	-0.8645	0.00276753	-0.0974	-0.0475867	0	1	1	0	0	0	0.0565413	0	0	1	0	1	0	1	1	Spain
ESP	2012	-0.10736	0.0142364	-0.0295944	10.3647	0.0680539	0.222243	0.261832	1.58177	2.33358	1	0.608454	0.00086	4.58487	-0.9309	0.0206518	-0.10736	0.0834118	0	1	1	0	0	0	0.0565413	0	0	1	0	1	0	1	1	Spain
ESP	2013	-0.07036	0.0127277	-0.0143539	10.387	0.0739647	0.22269	0.268048	1.46517	2.33358	1	0.619963	0.02038	4.60617	-0.9823	0.0392886	-0.07036	-0.0326246	0	0	0	0	0	0	0.0565413	1.60944	0	1	0	1	0	1	1	Spain
ESP	2014	-0.05915	0.0125446	0.0138391	10.4201	0.0739998	0.223221	0.274343	1.30616	2.33358	1	0.638656	0.01699	4.60036	-0.8949	0.0309953	-0.05915	-0.000288103	0	0	0	0	0	0	0.0565413	1.38629	0	1	0	1	0	1	1	Spain
ESP	2015	-0.05177	0.0127082	0.0383517	10.4606	0.0587237	0.224335	0.280628	1.19261	2.33358	1	0.642126	0.02026	4.55524	-0.8859	0.030404	-0.05177	0.197373	0	0	1	0	0	0	0.0565413	0	0	1	0	1	0	1	1	Spain
ESP	2016	-0.04305	0.0113773	0.030313	10.5263	0.0548277	0.222625	0.285123	1.11808	2.33358	1	0.637726	0.03176	4.55892		0.0398756	-0.04305	0.00235773	0	0	0	0	0	0	0.0565413	1.09861	0	1	0	1	0	1	1	Spain
ESP	2017	-0.03024	0.0123068	0.0289177	10.586	0.0549296	0.22227	0.289427	1.05894	2.33358	1	0.667776	0.02772	4.57285		0.0360635	-0.03024	-0.0201633	0	0	0	0	0	0	0.0565413	1.38629	0	1	0	1	0	1	1	Spain
ESP	2018	-0.02537	0.0125607	0.0235101	10.6086	0.0567673	0.222381	0.293816	0.996588	2.33358	1	0.675197	0.01929	4.5868		0.0272138	-0.02483	-0.0434169	0			0	0	0	0.0565413	0.693147	0	1	0	1	0	1	1	Spain
EST	2004	0.02265	0.0169969	0.0676746	9.58338	0.0860051	0.228083	0.243178	0.40312	2.33358	2	1.29994	-0.11924	4.49937	-0.9334	-0.0782051	0.02371	-0.0909938	0	0	0	0	0	0	0.0985097	0	0	0	0	0	0	1	1	Estonia
EST	2005	0.01028	0.0145092	0.094903	9.71866	0.0694796	0.222605	0.246079	0.566187	2.33358	2	1.3602	-0.08683	4.52114	-0.7929	-0.0507182	0.01115	-0.000935012	0	0	0	0	0	0	0.0985097	0	0	0	0	0	0	1	1	Estonia
EST	2006	0.02446	0.0138842	0.0971876	9.86838	0.0599999	0.220693	0.24993	0.762844	2.33358	2	1.36728	-0.14937	4.54701	-0.7674	-0.10116	0.02897	-0.00940121	0	0	0	0	0	0	0.0985097	0	0	0	0	0	0	1	1	Estonia
EST	2007	0.02295	0.0165758	0.0757358	10.0064	0.0587926	0.219737	0.252629	0.837651	2.33358	2	1.34009	-0.14862	4.60517	-0.7663	-0.0879185	0.02693	-0.082759	0	0	0	0	0	0	0.0985097	0	0	0	0	0	0	1	1	Estonia
EST	2008	-0.02856	0.0176505	-0.0508894	10.0358	0.105026	0.220167	0.254735	0.895645	2.33358	2	1.36523	-0.08646	4.69263	-0.7121	-0.038998	-0.02647	-0.0646685	0	0	0	0	0	0	0.0985097	0	0	0	0	0	0	1	1	Estonia
EST	2009	-0.01929	0.0178894	-0.144339	9.9337	0.112596	0.221938	0.257083	1.00818	2.33358	2	1.16108	0.02536	4.69802	-0.8282	0.0493607	-0.02172	0.052643	0	0	0	0	0	0	0.0985097	0	0	0	0	0	0	1	1	Estonia
EST	2010	0.00188	0.0168647	0.027069	9.9901	0.116063	0.224718	0.260221	0.920468	2.33358	2	1.42522	0.01769	4.67011	-0.7162	0.0636772	0.00185	0.0488049	0	0	0	0	0	0	0.0985097	0	0	0	0	0	0	1	1	Estonia
EST	2011	0.01062	0.0166377	0.0744158	10.1177	0.125615	0.22925	0.265026	0.773239	2.33358	1	1.65904	0.01304	4.6862	-0.5097	0.057631	0.01147	-0.939153	0	0	0	0	0	0	0.0985097	0	0	0	0	0	0	1	1	Estonia
EST	2012	-0.00286	0.0188358	0.0311023	10.1731	0.12502	0.233561	0.270503	0.723793	2.33358	1	1.69492	-0.01883	4.68232	-0.523	0.0164337	-0.00256	0.0834118	0	0	0	0	0	0	0.0985097	0	0	0	0	1	0	1	1	Estonia
EST	2013	0.00179	0.0189667	0.0134619	10.2271	0.104703	0.237902	0.276547	0.690366	2.33358	1	1.65381	0.0029	4.71635	-0.5174	0.0266622	-0.00169	-0.0326246	0	0	0	0	0	0	0.0985097	0	0	0	0	1	0	1	1	Estonia
EST	2014	0.00704	0.0191279	0.0298733	10.2797	0.117041	0.242642	0.282902	0.668335	2.33358	1	1.59195	0.00711	4.72242	-0.4232	0.0346661	0.00681	-0.000288103	0	0	0	0	0	0	0.0985097	0	0	0	0	1	0	1	1	Estonia
EST	2015	0.00143	0.0201134	0.0184489	10.2887	0.126493	0.24798	0.289358	0.684672	2.33358	1	1.49842	0.01761	4.69738	-0.3976	0.0390525	0.00069	0.197373	0	0	1	0	0	0	0.0985097	0.693147	0	0	0	1	0	1	1	Estonia
EST	2016	-0.00515	0.0207434	0.0263157	10.3492	0.120028	0.248887	0.294056	0.699744	2.33358	1	1.50998	0.01221	4.7061		0.0357619	-0.00328	0.00235773	0	0	0	0	0	0	0.0985097	0	0	0	0	1	0	1	1	Estonia
EST	2017	-0.00771	0.0201465	0.057488	10.4288	0.135323	0.251639	0.299592	0.64288	2.33358	1	1.47995	0.02289	4.73655		0.0395783	-0.00379	-0.0201633	0	0	0	0	0	0	0.0985097	0	0	0	0	1	0	1	1	Estonia
EST	2018	-0.00562	0.019742	0.0476116	10.5012	0.120169	0.255514	0.306583	0.617034	2.33358	1	1.45001	0.00919	4.77204		0.0258123	-0.00463	-0.0434169	0			0	0	0	0.0985097	0	0	0	0	1	0	1	1	Estonia
FIN	2001	0.04976	0.0114451	0.0260975	10.2331	0.0333181	0.267194	0.227265	0.526491	2.33358	1	0.702769	0.07675	4.5417	-0.7847	0.0925132	0.04891	0.031244	0	0	0	0	0	0	0.313828	0	0	1	0	0	0	1	1	Finland
FIN	2002	0.04057	0.0115464	0.017071	10.2613	0.0344398	0.265096	0.230574	0.554192	2.33358	1	0.692995	0.07818	4.56351	-0.3994	0.0897054	0.03973	-0.0528189	0	0	0	0	0	0	0.313828	0	0	1	0	0	0	1	1	Finland
FIN	2003	0.02424	0.0144686	0.020037	10.2757	0.0225764	0.26401	0.234026	0.602706	2.33358	1	0.680558	0.04314	4.61175	-0.2875	0.0658588	0.02339	-0.164068	0	0	0	0	0	0	0.313828	0	0	1	0	1	0	1	1	Finland
FIN	2004	0.0221	0.0147016	0.0399234	10.3473	0.0191441	0.262553	0.237368	0.637259	2.33358	1	0.709602	0.05603	4.61423	-0.1099	0.0627055	0.02157	-0.0906357	0	0	0	0	0	0	0.313828	0	0	1	0	1	0	1	1	Finland
FIN	2005	0.02652	0.0146719	0.0277962	10.3751	0.00241335	0.260218	0.240525	0.692459	2.33358	1	0.765792	0.02877	4.59684	-0.1436	0.0396753	0.02589	-0.000151079	0	0	0	0	0	0	0.313828	0	0	1	0	1	0	1	1	Finland
FIN	2006	0.03971	0.0144477	0.0402745	10.4462	0.00444614	0.258198	0.243219	0.733986	2.33358	1	0.819835	0.03931	4.58914	-0.1446	0.0416491	0.03924	-0.00916579	0	0	0	0	0	0	0.313828	0	0	1	0	1	0	1	1	Finland
FIN	2007	0.05108	0.0129089	0.0529901	10.54	0.00569308	0.25543	0.245522	0.762776	2.33358	1	0.828574	0.04028	4.60517	-0.2949	0.0479441	0.05115	-0.0838242	0	0	0	0	0	0	0.313828	0	0	1	0	1	0	1	1	Finland
FIN	2008	0.04106	0.0139492	0.00784017	10.5987	0.0249624	0.25247	0.248322	0.801004	2.33358	1	0.861843	0.02543	4.6417	-0.0299	0.0361568	0.0418	-0.0681809	0	0	0	0	0	0	0.313828	0	0	1	0	1	0	1	1	Finland
FIN	2009	-0.0236	0.0156693	-0.0807462	10.5456	0.0322499	0.250295	0.252917	0.863029	2.33358	1	0.701233	0.01996	4.65776	0.0519	0.0203855	-0.02484	0.0544695	0	0	0	0	0	0	0.313828	0	0	1	0	1	0	1	1	Finland
FIN	2010	-0.02426	0.0150007	0.0318591	10.5709	0.0323047	0.249406	0.260077	0.881351	2.33358	1	0.754644	0.01489	4.60916	0.1894	0.0136439	-0.02534	0.0520969	0	0	0	0	0	0	0.313828	0	0	1	0	1	0	1	1	Finland
FIN	2011	-0.0053	0.0149795	0.0254753	10.6193	0.0486193	0.250643	0.269584	0.893787	2.33358	1	0.785796	-0.0144	4.61324	0.1597	-0.00778796	-0.01019	-0.0475867	0	0	0	0	0	0	0.313828	0	0	1	0	1	0	1	1	Finland
FIN	2012	-0.02156	0.0153609	-0.0139735	10.6182	0.0547434	0.252437	0.281357	0.917737	2.33358	1	0.791705	-0.02055	4.59127	0.11	-0.0155394	-0.0216	0.0834118	0	0	0	0	0	0	0.313828	0	0	1	0	1	0	1	1	Finland
FIN	2013	-0.02525	0.0154128	-0.00902019	10.6333	0.0664308	0.25472	0.294523	0.929371	2.33358	1	0.770939	-0.01798	4.62771	0.033	-0.0105863	-0.02525	-0.0326246	0	0	0	0	0	0	0.313828	0	0	1	0	1	0	1	1	Finland
FIN	2014	-0.02988	0.0146199	-0.0036494	10.6396	0.0635965	0.256993	0.307577	0.929148	2.33358	1	0.741127	-0.01332	4.64025	-0.031	-0.0114985	-0.02987	-0.000288103	0	0	0	0	0	0	0.313828	0	0	1	0	1	0	1	1	Finland
FIN	2015	-0.02426	0.0145986	0.00560595	10.6575	0.0624926	0.25875	0.319509	0.9439	2.33358	1	0.713825	-0.00937	4.59158	-0.0012	-0.00568631	-0.02425	0.197373	0	0	1	0	0	0	0.313828	2.19722	0	1	0	1	0	1	1	Finland
FIN	2016	-0.01729	0.0142915	0.02628	10.7129	0.0519687	0.259782	0.33067	0.940143	2.33358	1	0.708985	-0.01999	4.59955		-0.012776	-0.017	0.00235773	0	0	0	0	0	0	0.313828	1.09861	0	1	0	1	0	1	1	Finland
FIN	2017	-0.00685	0.0136568	0.0305128	10.7681	0.0612014	0.260143	0.340623	0.935824	2.33358	1	0.752365	-0.00796	4.60437		0.000459565	-0.00651	-0.0201633	0	0	0	0	0	0	0.313828	0.693147	0	1	0	1	0	1	1	Finland
FIN	2018	-0.00859	0.0137142	0.0167144	10.8072	0.0648859	0.259845	0.349579	0.938504	2.33358	1	0.781926	-0.01893	4.61996		-0.0125633	-0.0086	-0.0434169	0			0	0	0	0.313828	0	0	1	0	1	0	1	1	Finland
FRA	2001	-0.01378	0.020307	0.0198372	10.222	-0.0139553	0.2899	0.248797	0.769794	2.33358	1	0.549594	0.01575	4.49981	0.0593	0.0157242	-0.01379	0.031244	0	0	0	0	0	0	0.0268007	3.04452	0	1	0	1	0	1	1	France
FRA	2002	-0.03159	0.0204626	0.0113553	10.2585	-0.00261809	0.288583	0.250395	0.760706	2.33358	1	0.53072	0.01148	4.52211	0.054	0.0199008	-0.0316	-0.0528189	0	0	0	0	0	0	0.0268007	3.46574	0	1	0	1	0	1	1	France
FRA	2003	-0.04013	0.0209568	0.00823161	10.245	-0.0069353	0.287035	0.251691	0.755721	2.33358	1	0.507978	0.00836	4.57862	-0.0529	0.014261	-0.04015	-0.164068	0	0	0	0	0	0	0.0268007	3.52636	0	1	0	1	0	1	1	France
FRA	2004	-0.03596	0.0210435	0.0282975	10.2762	-0.00515179	0.285582	0.25263	0.76617	2.33358	1	0.51925	0.00533	4.60106	-0.0535	0.0101266	-0.03591	-0.0906357	0	0	0	0	0	0	0.0268007	2.3979	0	1	0	1	0	1	1	France
FRA	2005	-0.03359	0.0202371	0.0166322	10.3254	-0.0259712	0.284369	0.25328	0.801489	2.33358	1	0.539807	0.00104	4.5931	-0.0365	0.000853953	-0.03356	-0.000151079	0	0	0	0	0	0	0.0268007	3.43399	0	1	0	1	0	1	1	France
FRA	2006	-0.02442	0.019751	0.0244932	10.3868	-0.0195911	0.284276	0.254043	0.842601	2.33358	1	0.561034	0.00253	4.59026	-0.0701	-0.00233314	-0.02444	-0.00916579	0	0	0	0	0	0	0.0268007	3.52636	0	1	0	1	1	1	1	France
FRA	2007	-0.02635	0.0190753	0.0242474	10.4366	-0.0200911	0.284346	0.254283	0.888146	2.33358	1	0.564208	-0.00102	4.60517	-0.1159	-0.00714242	-0.02636	-0.0838242	0	0	0	0	0	0	0.0268007	2.77259	0	1	0	1	1	1	1	France
FRA	2008	-0.03266	0.0189708	0.00254946	10.4658	0.00562067	0.284609	0.254758	0.925251	2.33358	1	0.573971	-0.00696	4.62947	-0.1489	-0.0115831	-0.03264	-0.0681809	0	1	1	0	0	0	0.0268007	2.56495	0	1	0	1	1	1	1	France
FRA	2009	-0.07173	0.0209815	-0.0287331	10.4548	0.00099345	0.285071	0.256618	0.950681	2.33358	1	0.504624	-0.0055	4.62507	-0.1781	-0.00791356	-0.07175	0.0544695	0	1	1	0	0	0	0.0268007	2.19722	0	1	0	1	1	1	1	France
FRA	2010	-0.06892	0.0196942	0.0194944	10.4892	0.00874939	0.285725	0.260584	0.958849	2.33358	1	0.548678	-0.00629	4.58884	-0.1271	-0.0129119	-0.06887	0.0520969	0	0	0	0	0	0	0.0268007	1.09861	0	1	0	1	1	1	1	France
FRA	2011	-0.05157	0.0189141	0.021927	10.5305	0.0103768	0.287181	0.266171	0.968263	2.33358	1	0.587906	-0.00859	4.58548	-0.1131	-0.019479	-0.05155	-0.0475867	0	0	0	0	0	0	0.0268007	2.07944	0	1	0	1	1	1	1	France
FRA	2012	-0.0498	0.0187108	0.00313135	10.5369	0.0214367	0.288875	0.273719	0.965546	2.33358	1	0.597021	-0.00965	4.55609	-0.1802	-0.01296	-0.04981	0.0834118	0	0	0	0	0	0	0.0268007	4.18965	0	1	0	1	1	1	1	France
FRA	2013	-0.04082	0.0184988	0.00576327	10.5847	0.0194912	0.290551	0.282693	0.960202	2.33358	1	0.597641	-0.0051	4.57677	-0.2054	-0.0103458	-0.04084	-0.0326246	0	0	0	0	0	0	0.0268007	2.89037	0	1	0	1	1	1	1	France
FRA	2014	-0.03902	0.0186296	0.00956183	10.6002	0.020298	0.291821	0.291989	0.940893	2.33358	1	0.604788	-0.00956	4.57811	-0.1881	-0.0114543	-0.03905	-0.000288103	0	0	0	0	0	0	0.0268007	2.63906	0	1	0	1	1	1	1	France
FRA	2015	-0.03625	0.0187226	0.0111291	10.6179	0.016102	0.292392	0.300815	0.9509	2.33358	1	0.617517	-0.00368	4.52775	-0.1953	-0.00566449	-0.03625	0.197373	0	0	1	0	0	0	0.0268007	3.61092	0	1	0	1	1	1	1	France
FRA	2016	-0.03614	0.0191728	0.0109546	10.6671	0.00963776	0.292067	0.308692	0.973743	2.33358	1	0.611001	-0.00486	4.53614		-0.00605068	-0.03612	0.00235773	0	0	0	0	0	0	0.0268007	3.2581	0	1	0	1	1	1	1	France
FRA	2017	-0.02932	0.0191045	0.022602	10.7106	0.0164018	0.291056	0.316114	1.01468	2.33358	1	0.629618	-0.00767	4.54361		-0.0106458	-0.02934	-0.0201633	0	0	0	0	0	0	0.0268007	3.71357	0	1	0	1	1	1	1	France
FRA	2018	-0.02265	0.0185101	0.0172488	10.7495	0.0208346	0.289579	0.323093	1.04721	2.33358	1	0.644792	-0.00559	4.56456		-0.0104088	-0.02265	-0.0434169	0			0	0	0	0.0268007	2.56495	0	1	0	1	1	1	1	France
GAB	2000	0.11682	0.0180145	-0.0188297	9.53621	-0.109204	0.76278	0.0969566	0.0869655	-1.21854	1	1.01702	0.18549	4.60926	-0.5222	0.341472	0.11132	0.153922	978.719	0	1	0	0	0	0	0	1	0	0	0	0	0	0	Gabon
GAB	2001	0.04069	0.0179395	0.0213523	9.55519	0.0623779	0.751461	0.0949103	0.125213	-1.21854	1	0.836386	0.103	4.61562	-0.5937	0.24405	0.04067	0.031244	243.2	0	1	0	0	0	0	0	1	0	0	0	0	0	0	Gabon
GAB	2002	0.05498	0.0178317	-0.00249033	9.54458	-0.0721013	0.739391	0.0925277	0.12311	-1.21854	1	0.847591	0.0634	4.61769	-0.6427	0.178504	0.03724	-0.0528189	139.274	0	1	0	0	0	0	0	1	0	0	0	0	1	1	Gabon
GAB	2003	0.06895	0.0166833	0.0224733	9.56094	-0.166381	0.727006	0.0899045	0.115183	-1.21854	1	0.803026	0.11764	4.66334	-0.5638	0.225992	0.07752	-0.164068	795.602	0	1	0	0	0	0	0	1	0	0	0	0	1	1	Gabon
GAB	2004	0.06943	0.0161317	0.00689543	9.56907	-0.0991555	0.714821	0.0870919	0.0927095	-1.21854	1	0.817675	0.11903	4.66476	-0.4998	0.279314	0.06993	-0.0906357	1142.69	0	1	0	0	0	0	0	1	0	0	0	0	1	1	Gabon
GAB	2005	0.07838	0.0124868	0.026762	9.59936	-0.111072	0.703269	0.084172	0.0846362	-1.21854	1	0.839496	0.20944	4.65053	-0.3314	0.334122	0.07977	-0.000151079	856.925	0	1	0	0	0	0	0	1	0	0	0	0	1	1	Gabon
GAB	2006	0.08534	0.0128262	-0.0280658	9.57263	-0.0714182	0.687244	0.0814178	0.0955302	-1.21854	1	0.886494	0.17669	4.61492	-0.3054	0.29741	0.08672	-0.00916579	1104.3	0	1	0	0	0	0	0	1	0	0	0	0	1	1	Gabon
GAB	2010	0.02699	0.0187162	0.0708989	9.60488	0.280537	0.640156	0.0699745	0.0821	-1.21854	1	0.891577	0.14904	4.62065	-0.2485	0.29683	0.02699	0.0520969	8.51058	0	1	0	0	0	0	0	1	0	0	0	0	1	1	Gabon
GAB	2011	0.01743	0.0146243	0.0709175	9.6575	-0.0884067	0.630249	0.067934	0.0952767	-1.21854	1	0.904984	0.24005	4.61175	-0.218	0.404404	0.01743	-0.0475867	9.23549	0	1	0	0	0	0	0	1	0	0	0	0	1	1	Gabon
GAB	2012	0.06204	0.016198	0.0525108	9.63927	0.0978075	0.621417	0.0659133	0.113021	-1.21854	1	0.923428	0.1789	4.59188	-0.2465	0.286794	0.06204	0.0834118	9.79058	0	1	0	0	0	0	0	1	0	0	0	0	1	1	Gabon
GAB	2013	-0.03069	0.0160405	0.056387	9.6234	0.0515264	0.614371	0.0639626	0.150128	-1.21854	1	0.90635	0.07288	4.60617	-0.4335	0.178183	-0.03069	-0.0326246	12.4174	0	1	0	0	0	0	0	1	0	0	0	0	1	1	Gabon
GAB	2014	0.02353	0.0114482	0.0431496	9.64024	0.0509228	0.60912	0.0621211	0.145417	-1.21854	1	0.735203	0.07557	4.64689	-0.4409	0.131348	0.0598	-0.000288103	2.81	0	1	0	0	0	0	0	1	0	0	0	0	1	1	Gabon
GAB	2015	-0.04163	0.0118503	0.038789	9.59557	-0.0800974	0.605139	0.0604027	0.145161	-1.21854	1	0.739498	-0.05571	4.60207	-0.6256	0.0456312	-0.01117	0.197373	15.6734	0	1	0	0	0	0	0	1	0	0	0	0	1	1	Gabon
GAB	2016	-0.0631	0.0144754	0.0209144	9.56705	-0.0561354	0.611793	0.060293	0.13829	-1.21854	1	0.701334	-0.10389	4.62104		0.0116864	-0.0471	0.00235773	203	0	1	0	0	0	0	0	1	0	0	0	0	1	1	Gabon
GAB	2017	-0.03072	0.0181049	0.00479762	9.61626	-0.0277067	0.617891	0.0601514	0.102904	-1.21854	1	0.750687	-0.07097	4.6322		0.0472887	-0.01699	-0.0201633	126	0	1	0	0	0	0	1.38629	1	0	0	0	0	1	1	Gabon
GAB	2018	-0.00211	0.0154871	0.00835805	9.62187	-0.0596027	0.623224	0.0599881	0.130866	-1.21854	1	0.720489	-0.03308	4.66117		0.0929424	-0.00211	-0.0434169	104			0	0	0	0	0	1	0	0	0	0	1	1	Gabon
GBR	2001	0.00214	0.0217306	0.0297436	10.2312	-0.0347799	0.288923	0.244218	1.20496	2.33358	11	0.522736	-0.02142	4.59249	-0.1102	-0.022764	0.00235	0.0510253	0	0	0	0	0	0	0.155796	4.54329	0	1	1	0	0	1	1	United Kingdom
GBR	2002	-0.01873	0.0223692	0.0232435	10.2774	-0.0268924	0.284748	0.243975	1.24957	2.33358	11	0.507986	-0.02164	4.59855	-0.0788	-0.026877	-0.01876	-0.0394896	0	0	0	0	0	0	0.155796	3.04452	0	1	1	0	0	1	1	United Kingdom
GBR	2003	-0.03132	0.0229671	0.0328638	10.3177	-0.0258913	0.280319	0.243626	1.29733	2.33358	11	0.499157	-0.018	4.5523	-0.0459	-0.0223788	-0.03112	-0.0820577	0	0	0	0	0	0	0.155796	3.13549	0	1	1	0	0	1	1	United Kingdom
GBR	2004	-0.03071	0.022453	0.0237395	10.3724	-0.0249621	0.276094	0.24327	1.37393	2.33358	11	0.499739	-0.0234	4.59107	-0.1081	-0.0256509	-0.03055	-0.108238	0	0	0	0	0	0	0.155796	1.60944	0	1	1	0	0	1	1	United Kingdom
GBR	2005	-0.03148	0.0218421	0.0317973	10.3942	-0.0406896	0.272445	0.243013	1.43377	2.33358	11	0.523498	-0.01982	4.57502	-0.0622	-0.0243712	-0.03128	0.00699098	0	0	0	0	0	0	0.155796	3.17805	0	1	1	0	0	1	1	United Kingdom
GBR	2006	-0.0277	0.021312	0.0278832	10.4563	-0.0263924	0.269863	0.243858	1.538	2.33358	11	0.56256	-0.0286	4.58088	-0.1265	-0.0212427	-0.02756	-0.0118394	0	0	0	0	0	0	0.155796	1.79176	0	1	1	0	0	1	1	United Kingdom
GBR	2007	-0.02658	0.0213943	0.0243055	10.48	-0.0256513	0.268023	0.244648	1.69792	2.33358	11	0.52459	-0.03386	4.60517	-0.0936	-0.0204368	-0.02644	-0.0804344	0	1	1	0	0	0	0.155796	2.99573	0	1	1	0	0	1	1	United Kingdom
GBR	2008	-0.05146	0.0225945	-0.00281154	10.5094	-0.0129868	0.266845	0.245822	1.91616	2.33358	11	0.561301	-0.03963	4.47301	0.0706	-0.0218265	-0.05126	0.0884295	0	1	1	0	0	0	0.155796	3.66356	0	1	1	0	0	1	1	United Kingdom
GBR	2009	-0.10082	0.0241844	-0.0424782	10.464	-0.0036482	0.266014	0.247942	1.92592	2.33358	13	0.543518	-0.03332	4.36564	-0.1162	-0.0160612	-0.10041	0.180072	0	1	1	0	0	0	0.155796	3.13549	0	1	1	0	0	1	1	United Kingdom
GBR	2010	-0.0928	0.0236792	0.0194952	10.5014	-0.00888709	0.265345	0.251305	1.85359	2.33358	13	0.585465	-0.03109	4.38115	-0.0446	-0.0193789	-0.09231	0.00819431	0	1	1	0	0	0	0.155796	4.04305	0	1	1	0	0	1	1	United Kingdom
GBR	2011	-0.07508	0.0228739	0.0154015	10.523	-0.000685216	0.267376	0.256061	1.70654	2.33358	13	0.623049	-0.01811	4.38937	-0.0608	-0.00953955	-0.07478	-0.0355983	0	1	1	0	0	0	0.155796	3.85015	0	1	1	0	0	1	1	United Kingdom
GBR	2012	-0.09794	0.0218544	0.0147892	10.5535	0.00888096	0.268628	0.261797	1.60888	2.33358	13	0.611224	-0.03497	4.43189	-0.2273	-0.012379	-0.07612	0.0142695	0	0	0	0	0	0	0.155796	4.00733	0	1	1	1	0	1	1	United Kingdom
GBR	2013	-0.05526	0.0206502	0.0213949	10.5959	0.0148666	0.269604	0.268003	1.49488	2.33358	13	0.611818	-0.04892	4.42796	-0.1743	-0.0140457	-0.05503	0.0104472	0	0	0	0	0	0	0.155796	4.91998	0	1	1	1	0	1	1	United Kingdom
GBR	2014	-0.05557	0.0194881	0.0260748	10.6278	0.014284	0.270805	0.273834	1.35552	2.33358	13	0.583984	-0.04879	4.4958	-0.171	-0.0155303	-0.05532	-0.0499186	0	0	0	0	0	0	0.155796	4.63473	0	1	1	1	0	1	1	United Kingdom
GBR	2015	-0.04591	0.0185961	0.0235552	10.6577	0.0151826	0.27231	0.2788	1.30837	2.33358	13	0.566831	-0.05024	4.55008	-0.0487	-0.0147278	-0.04543	0.077034	0	0	0	0	0	0	0.155796	4.7362	0	1	1	1	0	1	1	United Kingdom
GBR	2016	-0.03348	0.0181078	0.0191816	10.6956	0.0213783	0.273761	0.282612	1.32091	2.33358	13	0.584983	-0.05434	4.42951		-0.0181044	-0.03275	0.131525	0	0	0	0	0	0	0.155796	4.65396	0	1	1	1	0	1	1	United Kingdom
GBR	2017	-0.02455	0.0176664	0.0189208	10.7358	0.01577	0.275229	0.28547	1.33966	2.33358	13	0.619451	-0.03769	4.38203		-0.0144478	-0.02418	0.049069	0	0	0	0	0	0	0.155796	4.80402	0	1	1	1	0	1	1	United Kingdom
GBR	2018	-0.02217	0.0176602	0.0138567	10.757	0.0231276	0.27654	0.287768	1.34724	2.33358	13	0.626191	-0.03682	4.39876		-0.0118998	-0.02225	-0.035323	0			0	0	0	0.155796	4.60517	0	1	1	1	0	1	1	United Kingdom
GEO	1996	-0.07018	0.0221017	0.112	7.70194	0.0630741	0.336321	0.180727	0.0330371	0.241338	14	0.456965	-0.12166	4.42353	-0.3749	-0.190443	-0.0591	0	449.267	0	1	0	0	0	2.37513	1.09861	0	0	0	0	0	0	0	Georgia
GEO	1998	-0.06004	0.0113697	0.031049	7.91765	-0.0073027	0.325272	0.188995	0.0610541	0.752386	10	0.535667	-0.12451	4.48627	-0.5276	-0.206492	-0.03963	0.0711496	59.1768	0	1	0	1	1	2.37513	2.48491	0	0	0	0	0	0	0	Georgia
GEO	1999	-0.06514	0.00924375	0.0286926	7.98084	-0.103636	0.319454	0.191781	0.0741976	1.00791	10	0.571519	-0.09735	4.27486	-0.7313	-0.190407	-0.04703	0.456679	113.426	0	1	0	0	0	2.37513	1.94591	0	0	0	0	0	0	0	Georgia
GEO	2000	-0.03562	0.00615582	0.0183834	8.04061	-0.0768495	0.31431	0.195226	0.0868496	1.26343	10	0.626614	-0.0562	4.38477	-0.6994	-0.166726	-0.01921	-0.0238822	180.669	0	1	0	0	0	2.37513	1.94591	0	0	0	0	0	0	0	Georgia
GEO	2001	-0.01787	0.00740186	0.0480545	8.12476	-0.106483	0.309012	0.200328	0.0751585	1.26343	10	0.633299	-0.05984	4.42998	-0.7118	-0.144072	-0.00707	0.049009	299	0	1	0	0	0	2.37513	1.38629	0	0	0	0	0	0	0	Georgia
GEO	2002	-0.03581	0.0100053	0.0547384	8.20272	0.0700527	0.302631	0.206234	0.0787488	1.26343	8	0.716291	-0.06284	4.40574	-0.7664	-0.131705	-0.00186	0.059169	350.159	0	1	0	0	0	2.37513	0.693147	0	0	0	0	0	0	0	Georgia
GEO	2003	-0.02829	0.0106849	0.110587	8.33276	0.150585	0.296269	0.212002	0.086605	1.26343	8	0.776334	-0.09407	4.331	-0.7731	-0.145845	-0.00548	-0.0227834	320.613	0	1	0	0	0	2.37513	1.79176	0	0	0	0	0	0	0	Georgia
GEO	2004	-0.03071	0.0137384	0.057945	8.42185	0.143456	0.290696	0.216098	0.0978886	1.26343	8	0.790407	-0.06764	4.40011	-0.6658	-0.166266	0.03592	-0.106728	260	0	1	0	0	0	2.37513	1.09861	0	0	0	0	0	0	0	Georgia
GEO	2005	-0.01072	0.0333917	0.0958957	8.55045	0.149336	0.286139	0.217832	0.147286	1.26343	8	0.845296	-0.10781	4.48571	-0.6059	-0.178195	0.02145	-0.0542483	218.832	0	1	0	0	0	2.37513	1.79176	0	0	0	0	0	0	0	Georgia
GEO	2006	-0.02963	0.0521831	0.0941977	8.67597	0.134375	0.279262	0.219044	0.194113	1.26343	8	0.891254	-0.14775	4.5565	-0.6544	-0.241511	0.03284	-0.0177868	217.118	0	1	0	0	0	2.37513	1.09861	0	0	0	0	0	0	0	Georgia
GEO	2007	-0.04613	0.0915912	0.12579	8.82618	0.208256	0.273509	0.217706	0.278736	1.26343	8	0.883934	-0.19221	4.60517	-0.6922	-0.267449	0.00809	-0.06175	39.8184	0	1	0	0	0	2.37513	0	0	0	0	0	0	0	0	Georgia
GEO	2008	-0.06165	0.0852012	0.0241857	8.87237	0.201035	0.269162	0.214823	0.344363	1.26343	8	0.862982	-0.21393	4.73057	-0.7451	-0.297836	-0.01922	-0.107573	35.365	0	1	1	0	1	2.37513	3.49651	0	0	0	0	0	0	0	Georgia
GEO	2009	-0.08918	0.056066	-0.0365051	8.85167	0.218712	0.266241	0.211935	0.327152	0.561695	8	0.78193	-0.10265	4.68352	-0.9941	-0.191946	-0.06365	0.120537	35.365	0	1	0	0	0	2.37513	3.21888	0	0	0	0	0	0	0	Georgia
GEO	2010	-0.06264	0.0390245	0.0624949	8.93116	0.257782	0.264807	0.210029	0.3233	-0.64266	8	0.828991	-0.09766	4.657	-1.015	-0.169896	-0.04544	0.0669593	35.365	0	1	0	0	0	2.37513	1.94591	0	0	0	0	0	0	0	Georgia
GEO	2011	-0.03454	0.0324761	0.074	9.03125	0.193922	0.267227	0.20958	0.336796	-0.64266	8	0.875469	-0.12203	4.73708	-0.9532	-0.181709	-0.00827	-0.0537755	35.365	0	1	0	0	0	2.37513	1.09861	0	0	0	0	0	0	0	Georgia
GEO	2012	-0.02865	0.0310461	0.064	9.19279	0.253176	0.270214	0.209931	0.364103	1.63185	8	0.919423	-0.1144	4.76252	-0.9929	-0.189096	-0.00728	-0.0208937	35.365	0	1	0	0	0	2.37513	1.09861	0	0	0	0	0	0	0	Georgia
GEO	2013	-0.02469	0.027377	0.036	9.26972	0.269094	0.273978	0.211039	0.406652	2.33358	8	0.956021	-0.05575	4.73523	-1.0036	-0.121583	-0.01272	0.0073227	51.212	0	1	0	0	0	2.37513	0.693147	0	0	0	1	0	1	1	Georgia
GEO	2014	-0.02924	0.0251758	0.044	9.35665	0.271492	0.278737	0.212797	0.458118	2.33358	8	0.967748	-0.10152	4.71832	-1.0647	-0.169056	-0.01813	0.0615124	35.365	0	1	0	0	0	2.37513	0.693147	0	0	0	1	0	1	1	Georgia
GEO	2015	-0.03369	0.0214041	0.03	9.40006	0.274084	0.284418	0.215176	0.510559	2.33358	8	0.987688	-0.11793	4.62811	-1.2954	-0.170442	-0.01184	0.285261	35.365	0	1	0	0	0	2.37513	0	0	0	0	1	0	1	1	Georgia
GEO	2016	-0.03696	0.0219222	0.029	9.46176	0.305876	0.290568	0.218835	0.587327	2.33358	8	0.968258	-0.1245	4.61957		-0.152263	-0.0152	0.0429126	35.365	0	1	0	0	0	2.37513	1.38629	0	0	0	1	0	1	1	Georgia
GEO	2017	-0.03528	0.0206254	0.048	9.51707	0.329907	0.296807	0.223011	0.580572	2.33358	8	1.0404	-0.08051	4.61888		-0.109848	-0.00484	0.0603436	35.069	0	1	0	0	0	2.37513	0	0	0	0	1	0	1	1	Georgia
GEO	2018	-0.02603	0.0201984	0.048	9.58833	0.372589	0.302961	0.227512	0.62648	2.33358	8	1.11756	-0.06762	4.61512		-0.106383	-0.00817	0.0097903	7.295			0	0	0	2.37513	0	0	0	0	1	0	1	1	Georgia
GHA	1990	-0.032	0.0027651	0.0332882	7.12074	0.094986	0.834227	0.0530368	0.049287	-1.92028	13.5	0.427282	-0.0196	4.96417	-0.3723	-0.0317344	-0.02054	0.208636	132.97	0	1	0	0	0	2.04926	0	0	0	0					Ghana
GHA	1991	-0.023	0.00368975	0.0528183	7.17651	0.125477	0.830265	0.0533065	0.0365734	-1.92028	12	0.424883	-0.02261	4.97997	-0.2989	-0.0332166	-0.01572	0.127169	167.237	0	1	0	0	0	2.04926	0	0	0	0					Ghana
GHA	1992	-0.06	0.00377347	0.0387942	7.2082	0.0331405	0.824634	0.0534539	0.0494193	-1.92028	12	0.459936	-0.0318	4.84686	-0.3504	-0.0449149	-0.04823	0.188282	121.936	0	1	0	0	0	2.04926	2.07944	0	0	0					Ghana
GHA	1993	-0.038	0.00421952	0.0485	7.25042	0.170645	0.81798	0.0535145	0.0483818	-1.92028	12	0.566691	-0.05288	4.72153	-0.4141	-0.0720485	-0.05851	0.484971	158.64	0	1	0	0	0	2.04926	0	0	0	0					Ghana
GHA	1995	-0.013	0.00466093	0.0411242	7.31027	0.177304	0.803794	0.0534841	0.0507356	-0.148388	14	0.574231	-0.02197	4.68324	-0.4625	-0.0374566	-0.04878	0.254746	117.106	0	1	0	0	0	2.04926	0	0	0	0					Ghana
GHA	1996	-0.067	0.00393541	0.0460246	7.34739	0.271214	0.799635	0.0535944	0.0600508	-1.21854	13.1667	0.722049	-0.01982	4.73541	-0.4776	-0.0325407	-0.06038	0.363872	134.788	0	1	0	0	0	2.04926	0.693147	0	0	0					Ghana
GHA	1997	-0.018	0.00405429	0.0419636	7.38035	0.241864	0.795623	0.0535704	0.0819509	-1.21854	12	0.854018	-0.06346	4.78758	-0.5323	-0.0831198	-0.06623	0.252215	27.1311	0	1	0	0	0	2.04926	0	0	0	0					Ghana
GHA	1998	-0.037	0.00471706	0.0470039	7.41276	0.226679	0.790985	0.0534085	0.0935885	-1.21854	12	0.805995	-0.03489	4.88288	-0.5334	-0.0564635	-0.05693	0.12876	79.1714	0	1	0	0	0	2.04926	0	0	0	0					Ghana
GHA	1999	-0.042	0.00471795	0.044	7.44566	0.215671	0.784716	0.0530968	0.125621	-1.21854	12.3333	0.817051	-0.05334	4.85492	-0.5423	-0.0764407	-0.06092	0.15347	107.994	0	1	0	0	0	2.04926	0	0	0	0					Ghana
GHA	2000	-0.063	0.00627279	0.037	7.4796	0.13137	0.776527	0.0526447	0.139715	-1.21854	14	1.16048	-0.04212	4.42125	-0.8782	-0.080704	-0.04287	1.04363	111.111	0	1	0	0	0	2.04926	0	0	0	0					Ghana
GHA	2001	-0.058	0.00373923	0.04	7.51602	0.205054	0.768979	0.0523891	0.118844	-1.21854	8.75	1.10046	-0.03061	4.45864	-0.8167	-0.084925	-0.039	0.314516	411.355	0	1	0	0	0	2.04926	0	0	0	0					Ghana
GHA	2002	-0.043	0.00368354	0.045	7.55126	0.225812	0.758998	0.0519693	0.121495	-1.21854	7	0.974892	-0.00535	4.45446	-0.7085	-0.0515618	-0.02923	0.106256	293.992	0	1	0	0	0	2.04926	0	0	0	0					Ghana
GHA	2003	-0.028	0.00428513	0.052	7.59577	0.326987	0.747634	0.051427	0.12493	-1.21854	7	0.972871	0.00082	4.45887	-0.7019	-0.0554584	-0.02141	0.0938234	219.765	0	1	0	0	0	2.04926	0	0	0	0					Ghana
GHA	2004	-0.023	0.00389777	0.056	7.65198	0.260976	0.736306	0.0507973	0.131725	-1.21854	7	0.996703	-0.03382	4.44653	-0.415	-0.096277	-0.02175	0.0377617	1640.87	0	1	0	0	0	2.04926	0	0	0	0					Ghana
GHA	2005	-0.019	0.00367459	0.059	7.71481	0.16389	0.725743	0.050116	0.155441	-1.21854	7	0.981715	-0.0497	4.54287	-0.3837	-0.110551	-0.02016	0.00635316	61.4358	0	1	0	0	0	2.04926	0	0	0	0					Ghana
GHA	2006	-0.04706	0.00371043	0.0639991	7.78111	0.292229	0.715508	0.049923	0.110936	-1.21854	7	0.659214	-0.0583	4.60846	-0.2311	-0.116051	-0.03338	0.0109337	85.258	0	1	0	0	0	2.04926	0	0	0	0					Ghana
GHA	2007	-0.05585	0.0050925	0.0434682	7.82437	0.335568	0.706009	0.049628	0.144884	-1.21854	7	0.653543	-0.06357	4.60517	-0.3189	-0.11964	-0.05278	0.019137	172.454	0	1	0	0	0	2.04926	0	0	0	0					Ghana
GHA	2008	-0.08474	0.00398445	0.091498	7.9054	0.205864	0.696978	0.0493228	0.15882	-1.21854	7	0.695142	-0.08852	4.57481	-0.3856	-0.143072	-0.05944	0.128301	22.8853	0	1	0	0	0	2.04926	0	0	0	0					Ghana
GHA	2009	-0.05815	0.00455352	0.0484449	7.93486	0.244773	0.687948	0.0491087	0.156581	-1.21854	7.75	0.715947	-0.04079	4.45887	-0.5023	-0.0986738	-0.05378	0.335171	77.3677	0	1	0	0	0	2.04926	0	0	0	0					Ghana
GHA	2010	-0.06516	0.00380678	0.0789971	7.99761	0.19162	0.67881	0.0490363	0.152897	-1.21854	8.16667	0.753778	-0.06435	4.47745	-0.5093	-0.105874	-0.0752	0.0178059	81.9378	0	1	0	0	0	2.04926	0	0	0	0					Ghana
GHA	2011	-0.04005	0.0059226	0.140471	8.12548	0.0625326	0.673369	0.0495089	0.150501	-1.21854	10	0.862955	-0.06609	4.42233	-0.4483	-0.0915791	-0.05494	0.0633865	203.504	0	1	0	0	0	2.04926	0	0	0	0					Ghana
GHA	2012	-0.11572	0.00804165	0.0929279	8.23797	0.0787975	0.667689	0.0500418	0.156448	-1.92028	10	0.93168	-0.08696	4.33951	-0.4525	-0.0917991	-0.0838	0.200077	310.754	0	1	0	0	0	2.04926	0	0	0	0					Ghana
GHA	2013	-0.07646	0.00533396	0.0731253	8.56781	0.117726	0.661799	0.0505485	0.12897	-1.92028	10	0.616872	-0.09014	4.3517	-0.4254	-0.100285	-0.09178	0.0857506	469.003	0	1	0	0	0	2.04926	0	0	0	0					Ghana
GHA	2014	-0.06843	0.00678999	0.0289744	8.60413	0.034477	0.655727	0.0509064	0.145165	-1.92028	10	0.651706	-0.06955	4.09867	-0.5292	-0.0752836	-0.07975	0.46192	347.833	0	1	0	0	0	2.04926	0	0	0	0					Ghana
GHA	2015	-0.04856	0.00526514	0.0217821	8.54039	0.0393774	0.649469	0.051081	0.157244	-1.92028	10	0.755864	-0.05835	4.1634	-0.6999	-0.116688	-0.04077	0.282425	568.033	0	1	0	0	0	2.04926	0	0	0	0					Ghana
GHA	2016	-0.06877	0.0038238	0.0344779	8.49495	0.133479	0.645036	0.0514143	0.153676	-1.92028	10	0.693577	-0.05213	4.29483		-0.0559632	-0.06888	0.0525421	587.948	0	1	0	0	0	2.04926	0	0	0	0					Ghana
GHA	2017	-0.05538	0.00401629	0.0814345	8.51652	0.0501206	0.639606	0.0515778	0.138576	-1.92028	10	0.736482	-0.03395	4.27764		-0.031322	-0.04061	0.112721	843.34	0	1	0	0	0	2.04926	0	0	0	0					Ghana
GHA	2018	-0.03696	0.0041966	0.0626348	8.57867	0.0715655	0.633623	0.0517215	0.116996	-1.92028	10	0.716781	-0.0312	4.269		-0.0114949	-0.06972	0.0539685	1135.16			0	0	0	2.04926	0.693147	0	0	0					Ghana
GIN	2015	-0.06894	0.0330508	0.0382592	7.50624	0.100704	0.864595	0.0552874	0.109578	-1.92028	7	0.724427	-0.12949	5.00797	-0.5139	-0.0950444	-0.06892	0.067207	198.931	0	1	0	0	0	0	0.693147	0	0	0					Guinea
GIN	2016	-0.00148	0.0248701	0.108206	7.63945	0.123014	0.850924	0.0550821	0.0972434	-1.92028	7	1.1005	-0.31905	4.96557		-0.310455	-0.00147	0.198037	181.022	0	1	0	0	0	0	0	0	0	0					Guinea
GIN	2017	-0.02062	0.0246808	0.103	7.79177	0.184272	0.837327	0.0550068	0.0792618	-1.92028	7	1.12945	-0.06724	4.93993		-0.0744168	-0.02059	0.0134248	155.883	0	1	0	0	0	0	0	0	0	0					Guinea
GIN	2018	-0.01187	0.02325	0.0616385	7.84674	0.21761	0.823883	0.0549759	0.0901284	-1.92028	7	1.21842	-0.20306	5.0028		-0.139085	-0.01063	-0.0084928	201.816			0	0	0	0	0.693147	0	0	0					Guinea
GMB	2000	-0.00085	0.00315794	0.055	7.55684	0.0606875	0.934665	0.0509397	0.0674107	2.33358	8	0.563598	-0.03435	5.1375	-0.8574	-0.0341071	-0.00091	0.122205	2.14732	0	1	0	0	0	1.44922	0	0	0	0					Gambia
GMB	2001	-0.02518	0.00234862	0.058	7.60327	0.0862049	0.933231	0.0512418	0.083214	2.33358	8	0.469293	-0.03297	4.99829	-0.8929	-0.0225154	-0.02523	0.226745	8.50185	0	1	0	0	0	1.44922	0	0	0	0					Gambia
GMB	2002	0.00062	0.00244381	-0.0325	7.55395	0.235337	0.929645	0.051351	0.106899	2.33358	8	0.59643	-0.03683	4.805	-1.258	-0.0343924	0.00059	0.26969	12.7695	0	1	0	0	0	1.44922	0	0	0	0					Gambia
GMB	2003	-0.01734	0.00227389	0.0687	7.60679	0.483104	0.924065	0.0513204	0.117579	2.33358	8	0.688588	-0.04626	4.46568	-1.4884	-0.03686	-0.01732	0.432411	21.8406	0	1	0	0	0	1.44922	0	0	0	0					Gambia
GMB	2004	-0.01766	0.00192621	0.0705	7.66985	0.282268	0.916452	0.0512001	0.0503258	2.33358	8	0.499343	-0.0272	4.45679	-1.3905	-0.0874623	-0.01766	0.0525604	24.0831	0	1	0	0	0	1.44922	0	0	0	0					Gambia
GMB	2005	-0.03334	0.00277027	-0.0235173	7.64566	0.364658	0.906957	0.0510291	0.0585224	2.33358	8	0.500187	-0.06283	4.51972	-1.3656	-0.102116	-0.03332	-0.0484398	21.4055	0	1	0	0	0	1.44922	0	0	0	0					Gambia
GMB	2006	-0.03194	0.00260242	-0.00555581	7.63947	0.296194	0.901282	0.0512359	0.0721292	2.33358	8	0.503745	-0.04296	4.52201	-1.4333	-0.0830645	-0.03194	-0.0178373	22.8752	0	1	0	0	0	1.44922	0	0	0	0					Gambia
GMB	2007	0.00276	0.00356953	0.0304325	7.666	0.264125	0.893361	0.0512914	0.0754851	2.33358	9	0.442938	-0.0518	4.60517	-1.1623	-0.0822487	0.00275	-0.113743	18.6148	0	1	0	0	0	1.44922	0	0	0	0					Gambia
GNB	2000	0.00341	0.0262803	0.0542699	6.97776	0.273027	0.879059	0.0565687	0.0459919	-0.963017	1	0.548734	0.02725	4.49032	-1.9759	-0.265518	-0.02801	0.153922	307.173	0	1	0	0	0	0	0	0	0	0	0	1	1	1	Guinea-Bissau
GNB	2001	-0.0546	0.0162673	0.0218891	6.99986	0.222355	0.869964	0.0558113	0.00402581	-1.21854	1	0.480176	-0.03875	4.51009	-2.1187	-0.274248	-0.01826	0.031244	323	0	1	0	0	0	0	0	0	0	0	0	1	1	1	Guinea-Bissau
GNB	2002	-0.05417	0.015586	-0.00985178	6.98361	0.326353	0.860294	0.0548662	0.0145278	-1.21854	1	0.411844	-0.0328	4.55682	-3.0124	-0.167649	-0.03704	-0.0528189	354.244	0	1	0	0	0	0	0	0	0	0	0	1	1	1	Guinea-Bissau
GNB	2003	-0.07765	0.0157542	0.0056851	6.98494	0.102715	0.850108	0.0538378	0.00738489	-1.21854	1	0.432716	-0.02523	4.57254	-2.4572	-0.1417	-0.05628	-0.164068	398.261	0	1	0	0	0	0	0	0	0	0	0	1	1	1	Guinea-Bissau
GNB	2005	-0.06106	0.0206484	0.042661	7.06429	0.15262	0.828673	0.0518851	0.015963	-1.21854	1	0.413184	-0.01635	4.58395	-2.0339	-0.186586	-0.0496	-0.000151079	384.408	0	1	0	0	0	0	1.38629	0	0	0	0	1	1	1	Guinea-Bissau
GNB	2009	0.03023	0.0166239	0.0336897	7.16873	0.123944	0.802772	0.0506162	0.0475196	-1.21854	1	0.540719	-0.05393	4.66711	-1.5319	-0.213391	0.02679	0.0544695	472.819	0	1	0	0	0	0	0	0	0	0	0	1	1	1	Guinea-Bissau
GNB	2010	0.0019	0.0201753	0.0461097	7.19967	0.000207762	0.796815	0.0499859	0.0703475	-1.21854	1	0.501304	-0.07529	4.58914	-0.2313	-0.182358	-0.00225	0.0520969	493	0	1	0	0	0	0	0	0	0	0	0	1	1	1	Guinea-Bissau
GNB	2011	-0.00502	0.0159506	0.0808478	7.27191	0.0662042	0.794743	0.0498164	0.0913882	-1.21854	1	0.56621	-0.01208	4.61284	-0.3643	-0.100213	-0.01354	-0.0475867	371.412	0	1	0	0	0	0	0	0	0	0	0	1	1	1	Guinea-Bissau
GNB	2012	-0.02554	0.024756	-0.0171268	7.21179	0.129317	0.791784	0.0494383	0.129668	-1.21854	1	0.41173	-0.07925	4.58026	-0.4476	-0.158945	-0.02123	0.0834118	135.224	0	1	0	0	0	0	0	0	0	0	0	1	1	1	Guinea-Bissau
GNB	2013	-0.01781	0.0207602	0.032559	7.21846	0.0630454	0.788383	0.049026	0.127152	-1.21854	1	0.440804	-0.04345	4.60427	-0.4417	-0.135286	-0.01673	-0.0326246	135.59	0	1	0	0	0	0	0	0	0	0	0	1	1	1	Guinea-Bissau
GNB	2014	-0.02688	0.0203802	0.00964561	7.22856	0.139562	0.78477	0.0488091	0.144569	-1.21854	1	0.51593	0.00494	4.59653	-0.3889	-0.134814	-0.02436	-0.000288103	134.311	1	1	0	0	0	0	0	0	0	0	0	1	1	1	Guinea-Bissau
GNB	2015	-0.02905	0.0162596	0.0613408	7.37601	0.0976983	0.780908	0.0488814	0.0855299	-1.21854	1	0.597815	0.01824	4.54106		-0.0427695	-0.03161	0.197373	133.31	1	1	0	0	0	0	0	0	0	0	0	1	1	1	Guinea-Bissau
GNB	2016	-0.04652	0.0133541	0.0626281	7.46551	0.129194	0.778996	0.0497013	0.0739846	-1.21854	1	0.578122	0.01358	4.55902		-0.0675121	-0.05341	0.00235773	133.039	1	1	0	0	0	0	0	0	0	0	0	1	1	1	Guinea-Bissau
GNB	2017	-0.01288	0.0142467	0.0591918	7.5628	0.0873359	0.776109	0.050629	0.12748	-1.21854	1	0.60847	0.00263	4.54733		-0.0384499	-0.01321	-0.0201633	139.112	1	1	0	0	0	0	0	0	0	0	0	1	1	1	Guinea-Bissau
GNQ	2007	0.1716	0.0150183	0.152821	10.4195	-0.0883278	0.675915	0.0539342	0.0280267	-1.21854	1	1.34084	0.1666	4.60517	0.0217	0.368916	0.1716	-0.0838242	75	0	1	0	0	0	0.0636734	0	1	0	0	0	0	1	1	Equatorial Guinea
GNQ	2008	0.14614	0.0148231	0.177991	10.556	0.0562214	0.668978	0.0523678	0.0410406	-1.21854	1	1.28688	0.0785	4.6624	0.1159	0.331693	0.14614	-0.0681809	0	0	0	0	0	0	0.0636734	0	1	0	0	0	0	1	1	Equatorial Guinea
GNQ	2009	-0.06475	0.0247493	0.0134336	10.5307	0.0147262	0.662979	0.0508171	0.0581946	-1.21854	1	1.22212	-0.09732	4.69884	-0.0687	0.24703	-0.06475	0.0544695	0	0	0	0	0	0	0.0636734	0	1	0	0	0	0	1	1	Equatorial Guinea
GNQ	2014	-0.07541	0.00766178	0.00415066	10.4251	-0.12186	0.632121	0.043353	0.0901012	-1.21854	1	1.04379	-0.04251	4.77221	0.1221	0.173402	-0.07541	-0.000288103	0	0	0	0	0	0	0.0636734	0	1	0	0	0	0	1	1	Equatorial Guinea
GNQ	2015	-0.15097	0.0104143	-0.0911004	10.0876	-0.163855	0.626124	0.0423029	0.141723	-1.21854	1	0.988781	-0.16435	4.69061	0.0253	0.0107261	-0.15097	0.197373	0	0	1	0	0	0	0.0636734	0	1	0	0	0	0	1	1	Equatorial Guinea
GNQ	2016	-0.10917	0.0123712	-0.0881642	9.92617	-0.130214	0.623686	0.0417757	0.17286	-1.21854	1	0.926007	-0.12974	4.70411		0.0329375	-0.10917	0.00235773	0	0	0	0	0	0	0.0636734	0	1	0	0	0	0	1	1	Equatorial Guinea
GNQ	2017	-0.02565	0.0110037	-0.056675	10.0235	-0.130331	0.619033	0.041237	0.16472	-1.21854	1	1.02428	-0.05816	4.70012		0.103534	-0.0259	-0.0201633	949	0	1	0	0	0	0.0636734	0	1	0	0	0	0	1	1	Equatorial Guinea
GNQ	2018	0.00517	0.0107214	-0.0635634	9.94464	-0.178198	0.614254	0.0406762	0.161064	-1.21854	1	1.04515	-0.05353	4.70944		0.108356	0.00523	-0.0434169	59			0	0	0	0.0636734	0	1	0	0	0	0	1	1	Equatorial Guinea
GRC	2001	-0.05458	0.0325141	0.0413161	9.95055	-0.00767285	0.21846	0.246346	0.500814	1.26343	1	0.5614	-0.06945	4.43592	-0.4487	-0.105625	-0.05513	-0.996944	0	0	0	0	0	0	0.208747	2.63906	0	1	0	0	0	1	1	Greece
GRC	2002	-0.06014	0.0307737	0.0392287	10.0264	-0.00368292	0.217829	0.25231	0.533416	2.33358	1	0.50349	-0.06307	4.47415	-0.5727	-0.101233	-0.06075	-0.0528189	0	0	0	0	0	0	0.208747	2.3979	0	1	0	0	0	1	1	Greece
GRC	2003	-0.0782	0.0249389	0.0579453	10.0804	-0.0205121	0.218085	0.257853	0.571533	2.33358	1	0.481901	-0.0635	4.54383	-0.6734	-0.111009	-0.07897	-0.164068	0	0	0	0	0	0	0.208747	2.48491	0	1	0	0	0	1	1	Greece
GRC	2004	-0.08817	0.0260567	0.0506099	10.144	-0.00935941	0.218513	0.262476	0.622912	2.33358	1	0.498984	-0.05579	4.56975	-0.7402	-0.0848221	-0.08903	-0.0906357	0	0	0	0	0	0	0.208747	1.38629	0	1	0	0	0	1	1	Greece
GRC	2005	-0.0618	0.028366	0.00599142	10.1495	-0.00149944	0.218659	0.265937	0.720053	2.33358	1	0.509009	-0.07409	4.57006	-0.7238	-0.082764	-0.06241	-0.000151079	0	0	0	0	0	0	0.208747	1.79176	0	1	0	0	0	1	1	Greece
GRC	2006	-0.05941	0.0278342	0.0565243	10.2582	0.0121471	0.220535	0.271973	0.762773	2.33358	1	0.528502	-0.10953	4.58088	-0.8755	-0.105022	-0.05997	-0.00916579	0	0	0	0	0	0	0.208747	3.13549	0	1	0	0	0	1	1	Greece
GRC	2007	-0.06701	0.0267931	0.0327375	10.285	0.026321	0.222765	0.276666	0.845404	2.33358	1	0.575244	-0.14039	4.60517	-1.0162	-0.124838	-0.06764	-0.0838242	0	0	0	0	0	0	0.208747	2.70805	0	1	0	0	0	1	1	Greece
GRC	2008	-0.10185	0.0298305	-0.00335173	10.3371	0.0430943	0.225124	0.280731	0.892899	2.33358	1	0.593297	-0.14605	4.63802	-0.7253	-0.126066	-0.10263	-0.0681809	0	1	1	0	0	0	0.208747	3.97029	0	1	0	0	0	1	1	Greece
GRC	2009	-0.15138	0.0322484	-0.0430073	10.3218	0.042909	0.227242	0.285304	0.880181	2.33358	1	0.477438	-0.10962	4.64602	-0.9169	-0.0977947	-0.15277	0.0544695	0	1	1	0	0	0	0.208747	4.74493	0	1	0	0	0	1	1	Greece
GRC	2010	-0.11163	0.0272701	-0.0547904	10.246	0.0601883	0.228822	0.291091	1.11596	2.33358	1	0.528291	-0.10042	4.63667	-1.013	-0.0760108	-0.11292	0.0520969	0	1	1	0	0	0	0.208747	3.89182	0	1	0	0	0	1	1	Greece
GRC	2011	-0.10265	0.0247695	-0.0913249	10.1713	0.0809307	0.229594	0.295901	1.17155	2.33358	1	0.578446	-0.10149	4.64112	-0.8483	-0.0585442	-0.10467	-0.0475867	0	1	1	0	0	0	0.208747	2.3979	0	1	0	1	0	1	1	Greece
GRC	2012	-0.08857	0.0240769	-0.0730049	10.138	0.0982765	0.229045	0.301979	1.16815	2.33358	1	0.618178	-0.0247	4.60146	-1.215	-0.0457593	-0.06654	0.0834118	312420	1	1	0	0	0	0.208747	3.09104	0	1	0	1	0	1	1	Greece
GRC	2013	-0.13161	0.0235768	-0.0324143	10.1696	0.0668221	0.227673	0.308875	1.18106	2.33358	1	0.635191	-0.02565	4.60297	-1.3694	-0.0246576	-0.03643	-0.0326246	212819	0	1	0	0	0	0.208747	3.98898	0	1	0	1	0	1	1	Greece
GRC	2014	-0.03561	0.0233358	0.00739777	10.1976	0.100306	0.226311	0.315778	1.16189	2.33358	1	0.671495	-0.02362	4.58272	-1.2314	-0.0155414	-0.04101	-0.000288103	0	0	0	0	0	0	0.208747	3.2581	0	1	0	1	0	1	1	Greece
GRC	2015	-0.05623	0.0245094	-0.00437834	10.2	0.124135	0.225318	0.322211	1.1222	1.26343	1	0.630552	-0.01506	4.5271	-1.3378	-0.0102487	-0.02789	0.197373	2222	0	1	0	0	0	0.208747	3.43399	0	1	0	1	0	1	1	Greece
GRC	2016	0.00484	0.0254306	-0.00190952	10.2336	0.118054	0.222511	0.327521	1.07372	1.26343	1	0.608405	-0.02377	4.53571		-0.0144642	0.00613	0.00235773	0	0	0	0	0	0	0.208747	3.43399	0	1	0	1	0	1	1	Greece
GRC	2017	0.00718	0.0251635	0.015051	10.2781	0.113117	0.220586	0.33231	0.990619	1.26343	1	0.670006	-0.02571	4.55145		-0.0150864	0.01059	-0.0201633	0	0	0	0	0	0	0.208747	3.7612	0	1	0	1	0	1	1	Greece
GRC	2018	0.00996	0.0264063	0.0193437	10.3207	0.107203	0.218928	0.336924	0.891835	1.26343	1	0.725197	-0.03572	4.55577		-0.0212136	0.00897	-0.0434169	110938			0	0	0	0.208747	3.29584	0	1	0	1	0	1	1	Greece
GTM	1990	-0.02071	0.0172801	0.0310256	8.12517	0.152635	0.902777	0.0661618	0.141778	-0.339078	14	0.458695	-0.02841	4.03548				0.592888	506.47	0	1	0	5	5	0	4.41884	0	0	0					Guatemala
GTM	1991	0.00012	0.0126844	0.0365825	8.16746	0.0658139	0.896868	0.0675425	0.119485	-0.0835547	9.91667	0.395203	-0.02005	4.18129				0.121077	533.54	0	1	0	5	5	0	4.34381	0	0	0					Guatemala
GTM	1992	-0.0002	0.0147262	0.0483834	8.211	0.146514	0.892863	0.0688452	0.144737	0.171969	7	0.453622	-0.06955	4.1978				0.0281872	519.77	0	1	0	5	5	0	3.8712	0	0	0					Guatemala
GTM	1993	-0.0147	0.0126706	0.0392713	8.24743	0.172858	0.889127	0.0700119	0.138914	0.427493	7	0.437789	-0.06361	4.22581				0.0898793	907.98	0	1	0	5	5	0	4.41884	0	0	0					Guatemala
GTM	1994	-0.01411	0.0117853	0.0403374	8.2832	0.100113	0.883805	0.0709957	0.150158	1.12923	7	0.423709	-0.05002	4.29019				0.0205556	447.82	0	1	0	5	5	0	4.43082	0	0	0					Guatemala
GTM	1995	-0.00658	0.0108043	0.0494855	8.32772	0.105154	0.876349	0.0717891	0.192715	1.12923	7	0.446894	-0.04074	4.32241			-0.00528	0.0102834	477.85	0	1	0	5	5	0	4.40672	0	0	0					Guatemala
GTM	1996	-0.00074	0.00895717	0.0295778	8.35098	0.0801819	0.87125	0.0730135	0.189594	1.12923	7	0.40393	-0.03011	4.3631			0.00037	0.0411628	488.26	0	1	0	5	5	0	3.2581	0	0	0					Guatemala
GTM	1997	-0.00774	0.00742818	0.0436409	8.38722	0.0873554	0.863039	0.0740663	0.185606	1.12923	7	0.41552	-0.03731	4.45539			-0.0079	0.00260462	474.94	0	1	0	0	0	0	3.2581	0	0	0					Guatemala
GTM	1998	-0.02171	0.0072084	0.0499353	8.42352	0.070386	0.853149	0.0749379	0.205467	1.12923	7	0.444237	-0.05635	4.48549			-0.02291	0.0543066	461.32	0	1	0	0	0	0	0	0	0	0					Guatemala
GTM	1999	-0.02812	0.00675601	0.0384706	8.45191	0.0235458	0.843909	0.0756402	0.207009	1.12923	7	0.463605	-0.05899	4.36653			-0.02962	0.154966	492.23	0	1	0	0	0	0	0	0	0	0					Guatemala
GTM	2000	-0.01801	0.00918402	0.0360887	8.48513	-0.03155	0.836357	0.0761959	0.197862	1.12923	7	0.491456	-0.05791	4.37071			-0.01877	0.0511196	541.09	0	1	0	0	0	0	0	0	0	0					Guatemala
GTM	2001	-0.02102	0.0105206	0.0233257	8.50586	-0.0508775	0.826463	0.0767592	0.224045	2.33358	7	0.695445	-0.06138	4.42425			-0.02003	0.0122931	580.26	0	1	0	0	0	0	0.693147	0	0	0					Guatemala
GTM	2002	-0.01089	0.00762245	0.0386663	8.53651	0.0180997	0.818471	0.0772096	0.212168	2.33358	7	0.660319	-0.05754	4.48796			-0.01032	-0.00470154	522.08	0	1	0	0	0	0	0	0	0	0					Guatemala
GTM	2003	-0.02623	0.00815655	0.0253079	8.5581	0.0197303	0.810816	0.0775327	0.262396	2.33358	7	0.659597	-0.04416	4.46752			-0.02469	0.01524	535	0	1	0	0	0	0	1.09861	0	0	0					Guatemala
GTM	2004	-0.01092	0.00479416	0.0315208	8.59444	0.0398204	0.801216	0.07771	0.261997	2.33358	7	0.690781	-0.04662	4.48594			-0.01048	0.000711406	548.76	0	1	0	0	0	0	0.693147	0	0	0					Guatemala
GTM	2005	-0.0173	0.00383914	0.0326011	8.63642	0.0197443	0.7887	0.0777491	0.253613	2.33358	7	0.660487	-0.04403	4.56996			-0.0167	-0.039332	544.9	0	1	0	0	0	0	0	0	0	0					Guatemala
GTM	2006	-0.01945	0.00431829	0.0537978	8.69837	0.0533047	0.77399	0.0775259	0.283642	2.33358	7	0.668182	-0.04868	4.60357			-0.01879	-0.00410186	538	0	1	0	0	0	0	1.38629	0	0	0					Guatemala
GTM	2007	-0.01441	0.00398457	0.0630405	8.76625	0.0895923	0.756134	0.0772375	0.281832	2.33358	7	0.678985	-0.05098	4.60517			-0.01403	0.00929591	0.03	0	1	0	0	0	0	0	0	0	0					Guatemala
GTM	2008	-0.01615	0.00425421	0.0328108	8.79853	0.142372	0.736468	0.0768968	0.273126	2.33358	7	0.641252	-0.03861	4.67105			-0.0157	-0.0147623	0	0	0	0	0	0	0	0	0	0	0					Guatemala
GTM	2009	-0.03141	0.00390659	0.00526043	8.79256	0.160543	0.716988	0.0765224	0.253416	2.33358	7	0.57106	0.0019	4.64131			-0.0312	0.0795668	0	0	0	0	0	0	0	0	0	0	0					Guatemala
GTM	2010	-0.0329	0.00410756	0.0286949	8.81407	0.169266	0.698679	0.0761489	0.238305	2.33358	7	0.621149	-0.01848	4.65453			-0.03277	-0.0127163	0	0	0	0	0	0	0	0	0	0	0					Guatemala
GTM	2011	-0.02792	0.004143	0.0416205	8.85733	0.156861	0.67863	0.0758729	0.235724	2.33358	7	0.639842	-0.03332	4.69226			-0.02798	-0.0338	0	0	0	0	0	0	0	0	0	0	0					Guatemala
GTM	2012	-0.02393	0.00445274	0.0296986	8.89839	0.161338	0.660899	0.0755923	0.316648	2.33358	7	0.609825	-0.03701	4.72064			-0.02416	0.0061894	0.004	0	1	0	0	0	0	0	0	0	0					Guatemala
GTM	2013	-0.02164	0.00463794	0.0369759	8.91551	0.175938	0.644491	0.0754341	0.326052	2.33358	7	0.566852	-0.04225	4.74693		-0.126889	-0.02164	0.00296266	0.389	0	1	0	0	0	0	1.79176	0	0	0					Guatemala
GTM	2014	-0.01921	0.00418366	0.0417417	8.95654	0.133318	0.628112	0.0755626	0.329999	2.33358	7	0.550833	-0.03301	4.79256		-0.115946	-0.01921	-0.0158564	0	0	0	0	0	0	0	0	0	0	0					Guatemala
GTM	2015	-0.01472	0.003959	0.0414004	9.01121	0.107266	0.611392	0.0760587	0.343877	2.33358	7	0.498935	-0.01244	4.89103		-0.102336	-0.01472	-0.0100124	0	0	0	0	0	0	0	0	0	0	0					Guatemala
GTM	2016	-0.0111	0.00423753	0.0309248	9.01454	0.0985169	0.59684	0.0768606	0.343458	2.33358	7	0.463727	0.00965	4.9477		-0.0886656	-0.01128	-0.00716907	0	0	0	0	0	0	0	0	0	0	0					Guatemala
GTM	2017	-0.01385	0.00363719	0.0276033	9.0261	0.100795	0.581731	0.0779437	0.333232	2.33358	7	0.461238	0.01123	5.00193		-0.0911215	-0.01385	-0.0331579	0	0	0	0	0	0	0	0	0	0	0					Guatemala
GTM	2018	-0.01886	0.00348125	0.0314504	9.06506	0.0824417	0.566814	0.0792078	0.327562	2.33358	7	0.471588	0.00814	4.98737		-0.107159	-0.01886	0.0233026	0			0	0	0	0	0.693147	0	0	0					Guatemala
GUY	2000	-0.07291	0.0176598	-0.013638	8.34112	0.143019	0.591615	0.0676376	0.571229	2.33358	7	2.06767	-0.04656	4.60166	-1.3731	-0.0695501	-0.02273	0.0249164	146.807	0	1	0	0	0	0	0	0	0	0					Guyana
GUY	2001	-0.09587	0.0201795	0.0227952	8.38738	0.172943	0.595651	0.0700309	0.607209	2.33358	7	1.99577	-0.04695	4.60777	-1.3811	-0.075937	-0.03708	0.0268094	154.622	0	1	0	0	0	0	0	0	0	0					Guyana
GUY	2002	-0.07206	0.0229329	0.0113263	8.4149	0.239182	0.603238	0.072773	0.621191	2.33358	7	1.96725	-0.03194	4.61363	-1.3895	-0.0585098	-0.02419	0.0178526	163.211	0	1	0	0	0	0	0	0	0	0					Guyana
GUY	2003	-0.09163	0.0219972	-0.00632225	8.42648	0.220178	0.611331	0.0754325	0.57548	2.33358	7	1.89162	-0.02854	4.56674	-1.1959	-0.0465429	-0.0481	0.0168533	190.057	0	1	0	0	0	0	0	0	0	0					Guyana
GUY	2004	-0.04833	0.0280932	0.0156335	8.46776	0.226493	0.615722	0.0773836	0.53201	2.33358	7	2.00725	-0.01153	4.51874	-1.1191	-0.0631168	-0.0288	0.0228451	196.642	0	1	0	0	0	0	0	0	0	0					Guyana
GUY	2005	-0.12563	0.0141049	-0.0195096	8.47817	0.305969	0.614165	0.0782372	0.571224	2.33358	7	1.94351	-0.05704	4.53999	-1.1505	-0.166816	-0.0654	0.00790439	249.354	0	1	0	0	0	0	0	0	0	0					Guyana
GUY	2006	-0.0737	0.0131488	0.0512961	8.55776	0.329871	0.594784	0.0773746	0.369722	2.33358	7	1.25506	-0.08643	4.56788	-0.9147	-0.20925	-0.06163	0.00156765	172.074	0	1	0	0	0	0	0.693147	0	0	0					Guyana
GUY	2007	-0.04074	0.0143489	0.0701964	8.65194	0.341527	0.572933	0.0758951	0.350866	2.33358	7	1.30687	-0.05903	4.60517	-0.4908	-0.20887	-0.03353	0.0107815	240.699	0	1	0	0	0	0	0	0	0	0					Guyana
GUY	2008	-0.03336	0.0158746	0.0197665	8.69032	0.291395	0.549917	0.074304	0.344645	2.33358	5.5	1.38744	-0.09322	4.61532	-0.6929	-0.253846	-0.02775	0.00635872	183.209	0	1	0	0	0	0	1.09861	0	0	0					Guyana
GUY	2009	-0.03631	0.0153319	0.0355216	8.73161	0.336464	0.528422	0.0732663	0.358566	2.33358	4	1.22053	-0.05634	4.6746	-0.6802	-0.197774	-0.02745	0.00155508	174.778	0	1	0	0	0	0	0	0	0	0					Guyana
GUY	2010	-0.02912	0.0137544	0.0413856	8.78145	0.303084	0.51003	0.0730962	0.370195	2.33358	4	1.0085	-0.06543	4.68472	-0.7003	-0.217992	-0.02136	-0.00154041	185.247	0	1	0	0	0	0	0	0	0	0					Guyana
GUY	2011	-0.03114	0.0125813	0.0519606	8.84933	0.306071	0.495115	0.0754117	0.378839	2.33358	4	1.11839	-0.09421	4.66401	-0.755	-0.233651	-0.02339	0.00187426	189.059	0	1	0	0	0	0	0	0	0	0					Guyana
GUY	2012	-0.04723	0.0117218	0.0527642	8.90661	0.248318	0.482089	0.0783179	0.40847	2.33358	4	1.19247	-0.07432	4.68472	-0.7366	-0.204343	-0.03267	0.00167061	192.796	0	1	0	0	0	0	0	0	0	0					Guyana
GUY	2013	-0.05294	0.0117695	0.0501773	8.97486	0.29519	0.470864	0.0816189	0.446026	2.33358	4	1.08789	-0.09886	4.68896	-0.7806	-0.195594	-0.0233	0.00506871	477.271	0	1	0	0	0	0	0	0	0	0					Guyana
GUY	2014	-0.05498	0.0127633	0.0389824	9.0077	0.28228	0.460874	0.0850461	0.491673	2.33358	4	0.96151	-0.06676	4.68287	-0.837	-0.197704	-0.04051	0.00513647	313.331	0	1	0	0	0	0	0	0	0	0					Guyana
GUY	2015	-0.02358	0.0145221	0.0305486	9.03189	0.134177	0.45179	0.0884529	0.488624	2.33358	4	0.826611	-0.0344	4.74762	-0.9121	-0.145488	-0.00891	0.000246227	246.298	0	1	0	0	0	0	0	0	0	0					Guyana
GUY	2016	-0.04363	0.0147648	0.0336322	9.08596	0.0712423	0.445109	0.0917981	0.44715	2.33358	4	0.824329	0.01453	4.76508		-0.07319	-0.03342	0	170.754	0	1	0	0	0	0	0	0	0	0					Guyana
GUY	2017	-0.04471	0.0164129	0.021	9.10376	0.0776518	0.438154	0.0951758	0.455016	1.12923	4	0.866701	-0.04887	4.76525		-0.118089	-0.03313	0	165.684	0	1	0	0	0	0	0	0	0	0					Guyana
GUY	2018	-0.03332	0.0159694	0.041	9.1624	0.175638	0.431842	0.098726	0.451408	1.12923	4	0.825941	-0.29158	4.74066		-0.397433	-0.02773	0.00589185	167.78			0	0	0	0	0	0	0	0					Guyana
HND	2000	-0.03141	0.00729929	0.0729129	7.85993	-0.120734	0.800471	0.068787	0.341142	-0.148388	7	1.20392	-0.07155	4.57821	-0.6616	-0.124478	0.01508	0	260.837	0	1	0	0	0	0.273093	0	0	0	0					Honduras
HND	2001	-0.03732	0.00822611	0.0272319	7.88187	-0.101149	0.789684	0.0688403	0.366836	-0.148388	7	1.15943	-0.06327	4.61888	-0.5685	-0.131797	-0.03119	0.0428688	190.307	0	1	0	0	0	0.273093	0	0	0	0					Honduras
HND	2002	-0.03008	0.00809188	0.0375434	7.90849	-0.0561159	0.776192	0.0688483	0.360321	-0.148388	7	1.17997	-0.03621	4.61234	-0.5932	-0.125363	-0.05015	0.0620433	187.141	0	1	0	0	0	0.273093	0	0	0	0					Honduras
HND	2003	-0.04223	0.00998265	0.0454704	7.94613	-0.0501347	0.761092	0.0688192	0.37191	-0.148388	7	1.22248	-0.06791	4.578	-0.6287	-0.140602	-0.05093	0.0556933	229.014	0	1	0	0	0	0.273093	0	0	0	0					Honduras
HND	2004	-0.02531	0.00682693	0.062323	8.0086	-0.0304383	0.745642	0.068749	0.378144	-0.148388	7	1.35462	-0.07733	4.55892	-0.625	-0.186158	-0.02475	0.0494012	481.129	0	1	0	0	0	0.273093	0	0	0	0					Honduras
HND	2005	-0.02229	0.00641478	0.060506	8.07414	-0.0480106	0.730273	0.0686493	0.388418	-0.148388	3.66667	1.3649	-0.03002	4.56861	-0.4853	-0.184781	-0.00033	0.0341914	780.711	0	1	0	0	0	0.273093	0	0	0	0					Honduras
HND	2006	-0.01241	0.0069243	0.0656724	8.14432	-0.0332576	0.713038	0.0685002	0.447294	-0.148388	2	1.33132	-0.03725	4.58599	-0.2862	-0.210226	-0.01355	0.00333823	285.356	0	1	0	0	0	0.273093	0	0	0	0					Honduras
HND	2007	-0.02916	0.00776008	0.0618833	8.20831	-0.00495477	0.696678	0.0683369	0.522704	-0.148388	2	1.35071	-0.09093	4.60517	-0.2356	-0.280526	-0.00254	-5.73338e-06	172.058	0	1	0	0	0	0.273093	0	0	0	0					Honduras
HND	2008	-0.02433	0.00953978	0.042316	8.24718	0.11739	0.680256	0.0681953	0.512918	1.05597	2	1.35749	-0.15446	4.65814	-0.3224	-0.330984	-0.00267	0.000458232	69.5623	0	1	0	0	0	0.273093	0	0	0	0					Honduras
HND	2009	-0.06045	0.0107491	-0.0243163	8.2091	0.184051	0.662514	0.0681142	0.503382	-0.148388	2	0.96905	-0.03842	4.73304	-0.3778	-0.178445	-0.04865	-0.000458022	48.2583	0	1	0	0	0	0.273093	2.07944	0	0	0					Honduras
HND	2010	-0.04668	0.0107446	0.0373114	8.23707	0.143675	0.643097	0.0681303	0.474622	-1.21854	2	1.09442	-0.05112	4.74884	-0.4004	-0.17924	-0.03371	0	49.0178	0	1	0	0	0	0.273093	0	0	0	0					Honduras
HND	2011	-0.04566	0.0113131	0.0383569	8.27595	0.156372	0.623797	0.0681805	0.473092	-1.21854	6.16667	1.22217	-0.07981	4.76209	-0.4165	-0.197015	-0.02943	0.00116653	130.248	0	1	0	0	0	0.273093	0	0	0	0					Honduras
HND	2012	-0.05955	0.0114602	0.0412869	8.30216	0.116203	0.603262	0.0682932	0.512756	-1.21854	7	1.21188	-0.08532	4.77466	-0.5021	-0.193826	-0.03483	0.03093	27.2349	0	1	0	0	0	0.273093	0	0	0	0					Honduras
HND	2013	-0.07899	0.0160132	0.0279156	8.32899	0.0929404	0.58237	0.0685588	0.547227	-1.21854	7	1.16306	-0.09528	4.7739	-0.6216	-0.204231	-0.0573	0.0436632	24.6389	0	1	0	0	0	0.273093	0.693147	0	0	0					Honduras
HND	2014	-0.04341	0.0154864	0.0305808	8.40124	0.132633	0.562496	0.0690831	0.550869	-1.21854	7	1.12975	-0.06946	4.80631	-0.6699	-0.178498	-0.02897	0.0311185	25.3131	0	1	0	0	0	0.273093	0	0	0	0					Honduras
HND	2015	-0.02985	0.0168214	0.0384008	8.48123	0.109377	0.544377	0.0699194	0.545936	-1.21854	7	1.07264	-0.04671	4.82181	-0.7206	-0.169309	-0.00781	0.0456478	20.5578	0	1	0	0	0	0.273093	0	0	0	0					Honduras
HND	2016	-0.02741	0.0167037	0.0389297	8.54622	0.10618	0.527509	0.0709812	0.576197	-1.21854	7	0.998157	-0.03144	4.79761		-0.143875	-0.00397	0.0405485	15.2728	0	1	0	0	0	0.273093	0	0	0	0					Honduras
HND	2017	-0.02718	0.0173358	0.0484291	8.62371	0.145988	0.512649	0.0722861	0.576961	-1.21854	7	1.02299	-0.01246	4.78424		-0.156254	-0.00408	0.0285555	18.4972	0	1	0	0	0	0.273093	0	0	0	0					Honduras
HND	2018	-0.02135	0.0161625	0.0369673	8.66666	0.150347	0.499318	0.0737884	0.629348	-1.21854	7	1.02558	-0.05782	4.78189		-0.206415	0.00198	0.0176967	10.3662			0	0	0	0.273093	0	0	0	0					Honduras
HRV	2002	-0.03549	0.0273063	0.0511583	9.44522	0.0415349	0.250676	0.245308	0.431144	-0.148388	4	0.819333	-0.06344	4.51754	-0.3024	-0.0951388	-0.0329	-0.0563275	0	0	0	0	0	0	0.0330056	0	0	0	0	0	0	0	0	Croatia
HRV	2003	-0.0449	0.020463	0.0564033	9.51417	0.0331519	0.243914	0.251058	0.450423	1.05597	4	0.82243	-0.09062	4.53346	-0.4035	-0.104689	-0.04521	-0.148217	0	0	0	0	0	0	0.0330056	0	0	0	0	0	0	0	0	Croatia
HRV	2004	-0.05014	0.0176014	0.0416038	9.58428	0.043037	0.23817	0.255201	0.477939	1.05597	4	0.824035	-0.0599	4.55535	-0.507	-0.0860752	-0.04968	-0.10002	0	0	0	0	0	0	0.0330056	0	0	0	0	0	0	0	0	Croatia
HRV	2005	-0.03658	0.0176233	0.0431401	9.63586	0.0135287	0.234713	0.257343	0.519163	1.05597	4	0.822428	-0.07244	4.56985	-0.5353	-0.0878704	-0.03666	-0.0141032	0	0	0	0	0	0	0.0330056	0	0	0	0	0	0	0	0	Croatia
HRV	2006	-0.03231	0.0168581	0.0500105	9.76585	0.0374816	0.230072	0.259346	0.584966	1.05597	4	0.843706	-0.07791	4.59026	-0.7706	-0.0854173	-0.03133	-0.0187324	0	0	0	0	0	0	0.0330056	0	0	0	0	0	0	0	0	Croatia
HRV	2007	-0.02396	0.0162843	0.0526638	9.87063	0.059599	0.229238	0.259671	0.614178	1.05597	4	0.840677	-0.07821	4.60517	-0.9585	-0.0842669	-0.02233	-0.0810679	0	0	0	0	0	0	0.0330056	0	0	0	0	0	0	0	0	Croatia
HRV	2008	-0.02731	0.0183914	0.0175953	9.94157	0.0546971	0.230588	0.259363	0.640835	1.05597	4	0.830378	-0.10519	4.65833	-0.7066	-0.102389	-0.02825	-0.0800621	0	0	0	0	0	0	0.0330056	0.693147	0	0	0	0	0	0	0	Croatia
HRV	2009	-0.05775	0.0180045	-0.073595	9.90418	0.0614533	0.231434	0.259887	0.667512	1.05597	4	0.709421	-0.06565	4.65672	-0.9029	-0.0561417	-0.06048	0.0706999	0	0	0	0	0	0	0.0330056	0	0	0	0	0	0	0	1	Croatia
HRV	2010	-0.05886	0.0169692	-0.0149626	9.89223	0.0915335	0.230497	0.262104	0.68274	1.05597	4	0.740375	-0.02155	4.63415	-0.9325	-0.0168441	-0.06454	0.0405122	0	0	0	0	0	0	0.0330056	0	0	0	0	0	0	0	1	Croatia
HRV	2011	-0.07764	0.0177318	-0.00309847	9.93999	0.120091	0.231154	0.267597	0.701429	1.05597	4	0.797302	-0.01699	4.60946	-0.8438	-0.0171775	-0.07891	-0.0280357	0	0	0	0	0	0	0.0330056	0	0	0	0	0	0	0	1	Croatia
HRV	2012	-0.05354	0.0168938	-0.0223771	9.95876	0.147571	0.228827	0.273429	0.708533	1.05597	4	0.80753	-0.01791	4.59097	-0.9284	-0.0162003	-0.05346	0.0947669	0	0	0	0	0	0	0.0330056	0	0	0	0	1	0	1	1	Croatia
HRV	2013	-0.05337	0.0164543	-0.00548519	9.98825	0.174664	0.22474	0.279142	0.696409	1.05597	4	0.830231	-0.01059	4.60717	-0.9159	-0.0202495	-0.05325	-0.0248555	0	0	0	0	0	0	0.0330056	0.693147	0	0	0	1	0	1	1	Croatia
HRV	2014	-0.0535	0.0184365	-0.00103868	10.0016	0.172887	0.221247	0.284727	0.680968	1.05597	4	0.869815	0.00257	4.59381	-0.7913	-0.00384244	-0.0535	0.00758741	0	0	0	0	0	0	0.0330056	0	0	0	0	1	0	1	1	Croatia
HRV	2015	-0.03315	0.0178348	0.0243714	10.0438	0.2011	0.219609	0.290666	0.64417	1.05597	4	0.925398	0.03272	4.56143	-0.7609	0.00213668	-0.03316	0.193129	0	0	1	0	0	0	0.0330056	0	0	0	0	1	0	1	1	Croatia
HRV	2016	-0.0095	0.0162118	0.0348353	10.1153	0.171557	0.218815	0.29742	0.602064	1.05597	4	0.94149	0.02148	4.56456		0.0112727	-0.0095	-0.00762777	0	0	0	0	0	0	0.0330056	0	0	0	0	1	0	1	1	Croatia
HRV	2017	0.00797	0.0167376	0.031392	10.1885	0.112092	0.220295	0.305501	0.572484	1.05597	4	0.994381	0.03441	4.58425		0.00609249	0.00795	-0.0267645	0	0	0	0	0	0	0.0330056	0	0	0	0	1	0	1	1	Croatia
HRV	2018	0.00222	0.0158932	0.0263079	10.2413	0.186499	0.223114	0.314339	0.557753	1.05597	4	1.01845	0.01818	4.59552		-0.00845718	0.0022	-0.0520553	0			0	0	0	0.0330056	0	0	0	0	1	0	1	1	Croatia
HUN	1995	-0.08618	0.0132473	0.0148953	9.12428	0.115842	0.267346	0.210788	0.217067	-1.21854	8	0.783847	-0.03493	4.11839	-0.5565	-7.74439e-05	-0.08603	0.19514	0	1	1	0	0	0	0.0707655	0	0	0	0	0	0	0	0	Hungary
HUN	1996	-0.04385	0.0125906	0.000824161	9.14158	0.115699	0.261642	0.213544	0.213605	-0.148388	8	0.832922	-0.0383	4.14202	-0.5462	0.00473372	-0.04368	0.214552	0	0	1	0	0	0	0.0707655	2.56495	0	0	0	0	0	0	0	Hungary
HUN	1997	-0.05565	0.0147668	0.0314312	9.19233	0.147562	0.257404	0.216296	0.235165	-0.148388	8	0.948487	-0.0406	4.19328	-0.5985	0.00962119	-0.05527	0.22367	0	0	1	0	0	0	0.0707655	2.83321	0	0	0	0	0	0	0	Hungary
HUN	1998	-0.07444	0.0127216	0.039	9.24936	0.111737	0.254233	0.218826	0.233769	-0.148388	8	1.0743	-0.07066	4.20499	-0.6297	-0.0156953	-0.07458	0.147827	0	0	0	0	0	0	0.0707655	0.693147	0	0	0	0	0	0	0	Hungary
HUN	1999	-0.05291	0.0143361	0.0307103	9.29406	0.122258	0.250993	0.220723	0.255102	-0.148388	9	1.14026	-0.0789	4.21139	-0.6892	-0.0273846	-0.05137	0.106082	0	0	0	0	0	0	0.0707655	0	0	0	0	0	0	0	0	Hungary
HUN	2000	-0.03048	0.015131	0.0447919	9.38073	0.0872786	0.247211	0.221776	0.318847	-0.148388	9	1.37407	-0.08503	4.21671	-0.7024	-0.0369082	-0.03033	0.189897	0	0	1	0	0	0	0.0707655	0	0	0	0	0	0	0	0	Hungary
HUN	2001	-0.04005	0.0157013	0.0407409	9.489	0.131786	0.241603	0.223633	0.326429	1.31149	9	1.31045	-0.05824	4.30352	-0.6642	-0.0129043	-0.04054	0.0152769	0	0	0	0	0	0	0.0707655	0	0	0	0	0	0	0	0	Hungary
HUN	2002	-0.08809	0.0159377	0.0474128	9.58372	0.115422	0.237235	0.224636	0.343583	1.56701	9	1.1832	-0.06344	4.40757	-0.7287	-0.0204616	-0.08841	-0.0998406	0	0	0	0	0	0	0.0707655	0	0	0	0	0	0	0	0	Hungary
HUN	2003	-0.07202	0.0164262	0.0408453	9.6463	0.0934171	0.233446	0.22517	0.364623	1.82254	9.66667	1.16606	-0.07985	4.43414	-0.8213	-0.0393986	-0.07118	-0.130212	0	0	0	0	0	0	0.0707655	0	0	0	0	0	0	0	0	Hungary
HUN	2004	-0.06607	0.0147272	0.0482285	9.69455	0.105719	0.229542	0.225778	0.389698	2.07806	10	1.23268	-0.08542	4.50147	-0.9391	-0.0395893	-0.06333	-0.0961221	0	0	0	0	0	0	0.0707655	0	0	0	0	0	0	1	1	Hungary
HUN	2005	-0.07812	0.0141203	0.0424363	9.74529	0.0862296	0.225323	0.226804	0.432994	2.33358	10	1.27593	-0.07203	4.52699	-0.8601	-0.0230794	-0.07788	-0.0156025	0	0	0	0	0	0	0.0707655	0	0	0	0	0	0	1	1	Hungary
HUN	2006	-0.09285	0.0122301	0.0403101	9.81682	0.0933839	0.224673	0.22843	0.472902	2.33358	10	1.48867	-0.07462	4.48447	-1.0451	-0.0112967	-0.09262	0.0541505	0	0	0	0	0	0	0.0707655	0	0	0	0	0	0	1	1	Hungary
HUN	2007	-0.05097	0.0127026	0.00242178	9.85453	0.0878414	0.222808	0.230114	0.532578	2.33358	10	1.55347	-0.07383	4.60517	-0.9427	0.00537695	-0.05032	-0.127212	0	0	0	0	0	0	0.0707655	0	0	0	0	0	0	1	1	Hungary
HUN	2008	-0.03788	0.0118221	0.0105829	9.93773	0.106085	0.220065	0.231571	0.593948	2.33358	10	1.58195	-0.07265	4.64679	-0.9374	0.00356118	-0.03615	-0.0626954	0	1	1	0	0	0	0.0707655	0.693147	0	0	0	0	0	1	1	Hungary
HUN	2009	-0.04766	0.0113008	-0.0669955	9.93759	0.127083	0.217344	0.232541	0.599244	2.33358	8.5	1.44768	-0.00799	4.57254	-1.2458	0.0403117	-0.04554	0.17563	9.2	1	1	0	0	0	0.0707655	0	0	0	0	0	0	1	1	Hungary
HUN	2010	-0.04468	0.0103177	0.00664292	9.9798	0.13033	0.215212	0.233062	0.60672	2.33358	8	1.58204	0.00194	4.59885	-1.0865	0.0526517	-0.04436	0.0276883	0	1	1	0	0	0	0.0707655	0	0	0	0	1	0	1	1	Hungary
HUN	2011	-0.05245	0.0104564	0.0181908	10.0387	0.151888	0.213528	0.237216	0.586969	2.33358	8	1.67054	0.00466	4.59734	-0.8896	0.0608923	-0.05218	-0.0331299	0	1	1	0	0	0	0.0707655	0	0	0	0	1	0	1	1	Hungary
HUN	2012	-0.02335	0.0103419	-0.0147179	10.0497	0.179812	0.212246	0.240979	0.505412	2.33358	8	1.6587	0.01551	4.57502	-0.9602	0.0675705	-0.0233	0.119615	0	1	1	0	0	0	0.0707655	0	0	0	0	1	0	1	1	Hungary
HUN	2013	-0.02603	0.00946637	0.0196298	10.1064	0.185979	0.211557	0.244978	0.461776	2.33358	8	1.64177	0.0347	4.56944	-0.8684	0.069915	-0.02603	-0.00626006	0	0	0	0	0	0	0.0707655	0	0	0	0	1	0	1	1	Hungary
HUN	2014	-0.02786	0.00863635	0.0419508	10.1505	0.198809	0.211543	0.250043	0.427045	2.33358	8	1.6849	0.01208	4.52353	-0.6861	0.0633686	-0.0278	0.0398161	0	0	0	0	0	0	0.0707655	0	0	0	0	1	0	1	1	Hungary
HUN	2015	-0.02018	0.0092016	0.0384556	10.1912	0.217893	0.212222	0.256583	0.35299	2.33358	8	1.67971	0.02349	4.48006	-0.5984	0.0795274	-0.02006	0.200905	0	0	1	0	0	0	0.0707655	0	0	0	0	1	0	1	1	Hungary
HUN	2016	-0.01815	0.0102271	0.022	10.2292	0.216837	0.212505	0.266202	0.337049	2.33358	8	1.65555	0.04487	4.47961		0.0868243	-0.01799	0.0078431	0	0	0	0	0	0	0.0707655	0	0	0	0	1	0	1	1	Hungary
HUN	2017	-0.02461	0.0105017	0.0432281	10.2931	0.207296	0.214352	0.277075	0.328085	2.33358	8	1.66997	0.01966	4.50247		0.0682496	-0.02431	-0.0251844	0	0	0	0	0	0	0.0707655	0	0	0	0	1	0	1	1	Hungary
HUN	2018	-0.02153	0.0115046	0.05094	10.3602	0.216555	0.216949	0.288388	0.329397	2.33358	8	1.65504	0.00277	4.4939		0.0440254	-0.02115	-0.0153832	0			0	0	0	0.0707655	0	0	0	0	1	0	1	1	Hungary
IDN	1990	0.00958	0.0141049	0.0724213	8.03336	-0.228629	0.609807	0.0631363	0.51839	2.33358	7	0.528919	-0.02315	4.70836	-0.4495	0.014684		0.0411027	1.296	0	1	0	9	9	0.143564	1.09861	1	0	0	0	0	1	0	Indonesia
IDN	1991	-0.00664	0.0132406	0.0691198	8.11609	-0.016323	0.595497	0.0638395	0.519233	2.33358	7	0.548396	-0.02847	4.69089	-0.4476	0.0140021		0.058337	1.24	0	1	0	9	9	0.143564	1.94591	1	0	0	0	0	1	0	Indonesia
IDN	1992	-0.00934	0.0135688	0.0649751	8.18466	-0.288212	0.582197	0.0645576	0.494727	2.33358	7	0.574274	-0.01842	4.66514	-0.4336	0.0259351		0.0408156	1.155	0	1	0	7	7	0.143564	1.38629	1	0	0	0	0	1	0	Indonesia
IDN	1993	-0.00432	0.0122356	0.0649641	8.25458	-0.144705	0.569274	0.0652788	0.489815	2.33358	7	0.505234	-0.01205	4.72641	-0.4386	0.0182075	-0.00589	0.0281701	1.135	0	1	0	2	2	0.143564	1.09861	1	0	0	0	0	1	0	Indonesia
IDN	1994	0.00826	0.0126616	0.0753997	8.33246	-0.156604	0.555824	0.0659813	0.519353	2.33358	7	0.518771	-0.01404	4.72437	-0.5023	0.00165931	5e-05	0.035288	4200	0	1	0	0	0	0.143564	1.60944	1	0	0	0	0	1	0	Indonesia
IDN	1995	0.01092	0.0122631	0.0822001	8.41677	-0.0967188	0.541505	0.0666616	0.535264	2.33358	7	0.539586	-0.02784	4.70048	-0.5253	-0.0206812	0.00641	0.0406591	0	0	0	0	0	0	0.143564	3.17805	1	0	0	0	0	1	0	Indonesia
IDN	1996	0.0063	0.0126439	0.0781819	8.49524	-0.0766612	0.528615	0.0679679	0.554656	2.07806	7	0.522647	-0.02657	4.75333	-0.4971	-0.0140289	0.00962	0.041665	0	0	0	0	0	0	0.143564	4.17439	1	0	0	0	0	1	0	Indonesia
IDN	1997	0.00477	0.0149774	0.0469988	8.54374	-0.0792376	0.514675	0.0691844	0.608489	1.82254	9.91667	0.559939	-0.01458	4.64995	-0.5676	-0.0116218	-0.01034	0.242106	0.032	1	1	0	1	1	0.143564	3.29584	1	0	0	0	0	1	0	Indonesia
IDN	1998	-0.01402	0.0101912	-0.131267	8.40002	-0.140652	0.500362	0.0703537	0.532379	0.865277	14	0.961862	0.03469	3.93515	-1.3233	0.0707213	-0.01893	2.44184	4176	1	1	0	3	3	0.143564	1.09861	1	0	0	0	0	1	0	Indonesia
IDN	1999	-0.0015	0.00810813	0.00791126	8.40829	-0.0721604	0.486866	0.0715276	0.205928	1.31149	12.6667	0.629439	0.034	4.3281	-0.9671	0.0613947	-0.00959	-0.215554	4351.49	1	1	0	4	4	0.143564	4.09434	1	0	0	0	0	1	0	Indonesia
IDN	2000	-0.01066	0.00684484	0.0492007	8.46462	-0.0664155	0.475053	0.0727322	0.199085	1.05597	12	0.714369	0.04452	4.30703	-0.7214	0.090637	-0.0187	0.0721342	6295	1	1	0	2	2	0.143564	4.61512	1	0	0	0	0	1	0	Indonesia
IDN	2001	-0.02261	0.00572793	0.0364347	8.50843	0.032653	0.470034	0.0734901	0.202905	1.05597	12	0.697932	0.03954	4.25717	-0.6632	0.0773744	-0.01763	0.218371	1890.7	1	1	0	3	3	0.143564	4.65396	1	0	0	0	0	1	0	Indonesia
IDN	2002	-0.01194	0.0070012	0.0449948	8.55456	0.0141483	0.466117	0.0739732	0.212767	1.05597	12	0.590795	0.03676	4.45272	-0.4683	0.0600326	-0.00576	-0.0925516	6976	0	1	0	2	2	0.143564	3.7612	1	0	0	0	0	1	0	Indonesia
IDN	2003	-0.01603	0.00909285	0.0478037	8.60617	0.0405113	0.462994	0.0741302	0.229497	1.05597	12	0.536165	0.03174	4.50965	-0.4201	0.0700279	-0.01077	-0.0788361	2294.14	0	1	0	1	1	0.143564	2.89037	1	0	0	0	0	1	0	Indonesia
IDN	2004	-0.00954	0.00945715	0.0503087	8.6684	-0.0024602	0.460205	0.073951	0.263925	1.05597	12	0.597613	0.01881	4.45563	-0.4221	0.0400391	-0.0026	0.0421722	0	0	0	0	1	1	0.143564	2.83321	1	0	0	0	0	1	1	Indonesia
IDN	2005	-0.00478	0.00750789	0.0569257	8.74108	-0.00325262	0.457474	0.0734984	0.264279	1.05597	12	0.639879	0.00513	4.44077	-0.4064	0.0341743	0.00424	0.0856812	2704	0	1	0	1	1	0.143564	2.70805	1	0	0	0	0	1	1	Indonesia
IDN	2006	-0.00803	0.00658703	0.0550095	8.81114	0.0106145	0.449944	0.0741987	0.24606	1.05597	12	0.566571	0.02408	4.59734	-0.3492	0.0453353	0.00372	-0.0562019	92.259	0	1	0	0	0	0.143564	2.30259	1	0	0	0	0	1	1	Indonesia
IDN	2007	-0.0116	0.00712362	0.0634502	8.88593	0.0390941	0.444207	0.0747135	0.25456	1.05597	10	0.548293	0.01445	4.60517	-0.3646	0.03022	-0.00947	-0.00199979	0	0	0	0	0	0	0.143564	0.693147	1	0	0	0	0	1	1	Indonesia
IDN	2008	-0.00077	0.00578946	0.060137	8.95036	0.00350835	0.440049	0.0750335	0.265535	1.05597	8	0.585614	0.00022	4.56695	-0.2684	0.00376037	0.00054	0.0610395	0	0	0	0	0	0	0.143564	2.56495	1	0	0	0	0	1	1	Indonesia
IDN	2009	-0.01475	0.00571134	0.0462887	8.98991	-0.0705604	0.43728	0.075127	0.276587	1.05597	8	0.455121	0.0184	4.56768	-0.3735	0.024756	-0.01644	0.0712422	0	0	0	0	0	0	0.143564	2.94444	1	0	0	0	0	1	1	Indonesia
IDN	2010	-0.00683	0.00617587	0.0622385	9.0485	-0.0370741	0.435408	0.0749518	0.27253	1.05597	8	0.467013	0.00702	4.70511	-0.3888	0.0189679	-0.01242	-0.125073	0	0	0	0	0	0	0.143564	1.38629	1	0	0	0	0	1	1	Indonesia
IDN	2011	-0.01078	0.00653777	0.0616978	9.11556	-0.101256	0.429376	0.0759296	0.300822	-0.148388	8	0.5018	0.00189	4.71635	-0.36	0.0247469	-0.00703	-0.0352018	0	0	0	0	0	0	0.143564	3.04452	1	0	0	0	0	1	1	Indonesia
IDN	2012	-0.0178	0.00711549	0.0603005	9.18131	-0.0530936	0.424497	0.0768315	0.334342	-0.148388	8	0.495829	-0.02657	4.68997	-0.3965	-0.00394141	-0.01586	0.0702583	231.364	0	1	0	0	0	0.143564	3.66356	1	0	0	0	0	1	1	Indonesia
IDN	2013	-0.02218	0.0091877	0.0555726	9.21706	0.0159791	0.419917	0.0777606	0.360581	-0.148388	8	0.486374	-0.03176	4.66429	-0.4079	-0.00790219	-0.02217	0.114483	0	0	0	0	0	0	0.143564	3.46574	1	0	0	0	0	1	1	Indonesia
IDN	2014	-0.02146	0.00777855	0.0500667	9.23777	-0.123699	0.414733	0.0788394	0.364235	-0.148388	8	0.480802	-0.03087	4.60727	-0.4329	-0.00748206	-0.02146	0.134207	0	0	0	0	0	0	0.143564	3.55535	1	0	0	0	0	1	1	Indonesia
IDN	2015	-0.02591	0.00882267	0.0487632	9.23476	0.0174982	0.408706	0.0801517	0.391188	-0.148388	8	0.419376	-0.02035	4.64497	-0.4494	0.00382718	-0.02604	0.12846	0	0	0	0	0	0	0.143564	3.3673	1	0	0	0	0	1	1	Indonesia
IDN	2016	-0.02487	0.00791898	0.0503307	9.25861	0.0128276	0.404989	0.0821548	0.394024	-0.148388	8	0.374213	-0.01819	4.67563		0.00756646	-0.02486	-0.00605599	0.3	0	1	0	0	0	0.143564	2.94444	1	0	0	0	0	1	1	Indonesia
IDN	2017	-0.02509	0.00865257	0.0506741	9.2998	-0.0627035	0.399312	0.084298	0.387398	-0.148388	8	0.393555	-0.01595	4.6908		0.00999111	-0.02509	0.00544825	0	0	0	0	0	0	0.143564	3.29584	1	0	0	0	0	1	1	Indonesia
IDN	2018	-0.01816	0.00725522	0.0517127	9.36219	-0.119264	0.392818	0.0866552	0.388091	-0.148388	8	0.430019	-0.02938	4.62605		-0.0106882	-0.0175	0.0639799	0			0	0	0	0.143564	3.7612	1	0	0	0	0	1	1	Indonesia
IND	1997	-0.05834	0.0264773	0.0404982	7.47166	-0.148127	0.600854	0.0697884	0.235553	-1.21854	7	0.226194	-0.013	4.45702	-0.2053		-0.08133	0.0248387	0	0	0	0	7	7	0.055238	5.26269	0	0	0	0	0	0	0	India
IND	1998	-0.06478	0.0272731	0.0618442	7.52446	-0.170806	0.591034	0.070482	0.236777	-1.21854	7	0.236995	-0.00942	4.49747	-0.1985		-0.09574	0.136206	0	0	0	0	7	7	0.055238	4.11087	0	0	0	0	0	0	0	India
IND	1999	-0.0537	0.029572	0.0884576	7.6055	-0.198753	0.58071	0.0710985	0.254229	-1.21854	7	0.248156	-0.01006	4.49402	-0.1787		-0.08551	0.043531	0	0	0	1	7	8	0.055238	4.7185	0	0	0	0	0	0	0	India
IND	2000	-0.05651	0.0294893	0.0384099	7.64762	-0.0743011	0.57013	0.0716735	0.283396	-1.21854	7	0.269009	-0.00559	4.52201	-0.1704		-0.08264	0.0438081	0	0	0	0	7	7	0.055238	5.18739	0	0	0	0	0	0	0	India
IND	2001	-0.05979	0.0292444	0.0482397	7.69914	-0.0290924	0.561546	0.0727345	0.286194	-1.21854	7	0.259933	0.00688	4.53828	-0.162		-0.10843	0.0499495	0	0	0	0	9	9	0.055238	5.45532	0	0	0	0	0	0	0	India
IND	2002	-0.05894	0.0282687	0.0380398	7.73527	-0.00612047	0.552336	0.0736968	0.323065	-1.21854	7	0.295087	0.01211	4.52244	-0.1325		-0.10881	0.0301762	0	0	0	0	9	9	0.055238	5.21494	0	0	0	0	0	0	0	India
IND	2003	-0.04579	0.0267778	0.0786038	7.81283	-0.0483765	0.542775	0.0745408	0.316263	-1.21854	7	0.305924	0.02277	4.49424	-0.1111		-0.11231	-0.0416997	0	0	0	0	7	7	0.055238	5.27811	0	0	0	0	0	0	0	India
IND	2004	-0.03944	0.0282875	0.0792294	7.89949	0.0230406	0.533159	0.0752332	0.361918	-1.21854	7	0.375038	-0.00342	4.48176	-0.1134		-0.09062	-0.0271947	0	0	0	0	7	7	0.055238	4.68213	0	0	0	0	0	1	0	India
IND	2005	-0.04095	0.0275491	0.0792343	7.99061	-0.0669005	0.523638	0.0757792	0.40068	-1.21854	7.41667	0.420017	-0.01187	4.51929	-0.1563	-0.0259749	-0.07368	-0.0268444	0	0	0	0	7	7	0.055238	4.98361	0	0	0	0	0	1	0	India
IND	2006	-0.03428	0.0252681	0.0806073	8.08249	-0.102192	0.515461	0.0766819	0.436278	-1.21854	8	0.457245	-0.01008	4.5245	-0.1784	-0.0310018	-0.06321	0.0273704	0	0	0	0	7	7	0.055238	5.11799	0	0	0	0	0	1	0	India
IND	2007	-0.02628	0.0234263	0.0766082	8.16773	-0.0517425	0.507273	0.0774472	0.456278	-1.21854	8	0.456863	-0.0127	4.60517	-0.2509	-0.0301716	-0.04505	-0.08737	0	0	0	0	7	7	0.055238	5.00395	0	0	0	0	0	1	0	India
IND	2008	-0.0617	0.0255019	0.030867	8.20274	-0.00504126	0.498945	0.0781117	0.495594	-1.21854	8	0.533682	-0.0228	4.57358	-0.1606	-0.05583	-0.08982	0.0521578	0	0	0	0	7	7	0.055238	6.2804	0	0	0	0	0	1	0	India
IND	2009	-0.06679	0.028935	0.0786189	8.27191	0.120876	0.490121	0.0787042	0.481244	-1.21854	9.66667	0.462729	-0.02815	4.61888	-0.2525	-0.0475116	-0.09534	0.112632	0	0	0	0	7	7	0.055238	6.51026	0	0	0	0	0	0	0	India
IND	2010	-0.04962	0.0270746	0.0849758	8.35155	0.0687285	0.480598	0.0792649	0.505554	-1.21854	10	0.492552	-0.02802	4.74519	-0.2375	-0.0528546	-0.08626	-0.0553546	0	0	0	0	7	7	0.055238	6.49678	0	0	0	0	0	0	0	India
IND	2011	-0.05843	0.026515	0.0524134	8.41042	0.0370686	0.471779	0.0803073	0.512892	-1.21854	10	0.556239	-0.0429	4.74363	-0.1855	-0.0559446	-0.08349	0.0206591	0	0	0	0	7	7	0.055238	6.46925	0	0	0	0	0	0	0	India
IND	2012	-0.04929	0.0253735	0.0545636	8.48903	0.0793611	0.461825	0.0812537	0.518885	-1.21854	10.0833	0.557937	-0.04806	4.71429	-0.2457	-0.0670589	-0.0755	0.14499	0	0	0	0	7	7	0.055238	6.4151	0	0	0	0	0	1	0	India
IND	2013	-0.04477	0.0247273	0.0638611	8.52857	0.0636207	0.451284	0.082259	0.523857	-1.21854	11	0.538441	-0.01737	4.70574	-0.2517	-0.0417809	-0.07	0.0965733	0	0	0	0	7	7	0.055238	6.54247	0	0	0	0	0	1	0	India
IND	2014	-0.04023	0.0249677	0.0741023	8.56291	0.00337001	0.440963	0.0835203	0.518822	-1.21854	11	0.489222	-0.01314	4.72055	-0.2837	-0.0292389	-0.07071	0.0414976	0	0	0	0	7	7	0.055238	6.75693	0	0	0	0	0	1	0	India
IND	2015	-0.03864	0.0240513	0.0799625	8.60609	0.0413673	0.431292	0.0851423	0.518675	-1.21854	11	0.419229	-0.0105	4.81843	-0.2784	-0.0251737	-0.07205	0.0511626	0	0	0	0	5	5	0.055238	6.78446	0	0	0	0	0	1	0	India
IND	2016	-0.03476	0.0250647	0.0816953	8.67247	0.0168075	0.421467	0.0874141	0.491948	-1.21854	11	0.400825	-0.00626	4.81923		-0.0187332	-0.0712	0.04744	0	0	0	0	5	5	0.055238	6.93245	0	0	0	0	0	1	0	India
IND	2017	-0.03457	0.0250962	0.0716789	8.73004	0.0527867	0.412976	0.08992	0.487799	-1.21854	11	0.407228	-0.01835	4.86476		-0.0259391	-0.06366	-0.0308614	0	0	0	0	5	5	0.055238	6.87316	0	0	0	0	0	1	0	India
IND	2018	-0.03402	0.0238257	0.0681137	8.80239	0.0504515	0.405191	0.0925604	0.500456	-1.21854	11	0.43405	-0.02117	4.81162		-0.0395743	-0.06334	0.0501815	247.291			0	5	5	0.055238	6.78897	0	0	0	0	0	1	1	India
IRL	2001	0.00945	0.00703517	0.0527843	10.3904	0.00621301	0.307154	0.153255	0.718532	2.33358	1	1.75028	0.00179	4.37626	-0.1457	0.156182	0.0096	0.031244	0	0	0	0	0	0	1.40463	0.693147	0	1	0	0	0	1	1	Ireland
IRL	2002	-0.00533	0.00634014	0.0591982	10.4691	-0.0148299	0.30058	0.15228	0.754282	2.33358	1	1.63766	0.00247	4.43117	-0.1934	0.171849	-0.00519	-0.0528189	0	0	0	0	0	0	1.40463	0	0	1	0	0	0	1	1	Ireland
IRL	2003	0.00334	0.00587541	0.0301997	10.4979	-0.02038	0.295885	0.151758	0.857311	2.33358	1	1.46552	0.00492	4.53378	-0.2173	0.151542	0.00347	-0.164068	0	0	0	0	0	0	1.40463	0	0	1	0	0	0	1	1	Ireland
IRL	2004	0.01288	0.00568322	0.0672135	10.5628	-0.0120187	0.292926	0.151592	1.04978	2.33358	1	1.46697	-0.00098	4.56351	-0.1901	0.143701	0.01297	-0.0906357	0	0	0	0	0	0	1.40463	0	0	1	0	0	0	1	1	Ireland
IRL	2005	0.0156	0.00540993	0.0570009	10.6075	-0.0294219	0.29153	0.151734	1.24728	2.33358	1	1.4828	-0.03541	4.56122	-0.2242	0.108847	0.01571	-0.000151079	0	0	0	0	0	0	1.40463	0	0	1	0	0	0	1	1	Ireland
IRL	2006	0.02764	0.00512936	0.050709	10.6964	-0.0210203	0.292932	0.153041	1.4451	2.33358	1	1.49959	-0.05352	4.56778	-0.0548	0.0804764	0.02775	-0.00916579	0	0	0	0	0	0	1.40463	0	0	1	0	0	0	1	1	Ireland
IRL	2007	0.00259	0.00508413	0.0532427	10.7527	-0.0180269	0.295368	0.15445	1.57993	2.33358	1	1.53294	-0.06507	4.60517	-0.2027	0.082742	0.00268	-0.0838242	0	0	0	0	0	0	1.40463	0	0	1	0	0	0	1	1	Ireland
IRL	2008	-0.07022	0.00575494	-0.0448038	10.6984	0.0175721	0.298563	0.156157	1.65892	2.33358	1	1.59625	-0.06244	4.65014	-0.6524	0.0861165	-0.07018	-0.0681809	0	1	1	0	0	0	1.40463	1.60944	0	1	0	0	0	1	1	Ireland
IRL	2009	-0.1383	0.00599116	-0.0507921	10.6371	0.0280218	0.30187	0.158435	1.68674	2.33358	1	1.72999	-0.04653	4.63181	-0.9674	0.134997	-0.13833	0.0544695	0	1	1	0	0	0	1.40463	0	0	1	0	0	0	1	1	Ireland
IRL	2010	-0.3207	0.00573593	0.0180998	10.6765	0.0418638	0.304758	0.161425	1.33047	2.33358	1	1.89422	-0.01194	4.55093	-0.9131	0.166227	-0.32028	0.0520969	0	1	1	0	0	0	1.40463	1.38629	0	1	0	0	0	1	1	Ireland
IRL	2011	-0.1285	0.00547572	0.00343441	10.7112	0.0509615	0.31182	0.167345	1.16282	2.33358	1	1.88756	-0.01644	4.53988	-0.9821	0.188126	-0.12809	-0.0475867	0	1	1	0	0	0	1.40463	1.38629	0	1	0	0	0	1	1	Ireland
IRL	2012	-0.08102	0.0051446	0.00225715	10.742	0.0548704	0.318204	0.173911	1.11588	2.33358	1	1.91537	-0.03388	4.49357	-1.4194	0.174834	-0.08104	0.0834118	0	1	1	0	0	0	1.40463	3.3673	0	1	0	1	0	1	1	Ireland
IRL	2013	-0.06194	0.00501277	0.0135163	10.7768	0.0589931	0.324001	0.180987	1.04256	2.33358	1	1.88522	0.01554	4.51918	-1.3751	0.188114	-0.06203	-0.0326246	88290	0	1	0	0	0	1.40463	3.29584	0	1	0	1	0	1	1	Ireland
IRL	2014	-0.03627	0.00461456	0.0855669	10.8409	0.0530682	0.329522	0.188326	0.806911	2.33358	1	2.0199	0.01075	4.50921	-1.5177	0.180301	-0.0364	-0.000288103	0	0	0	0	0	0	1.40463	3.49651	0	1	0	1	0	1	1	Ireland
IRL	2015	-0.01978	0.00342042	0.251625	11.1427	0.0768227	0.334771	0.195773	0.531089	2.33358	1	2.15137	0.04391	4.43343	-2.4352	0.287913	-0.01966	0.197373	0	0	1	0	0	0	1.40463	3.3322	0	1	0	1	0	1	1	Ireland
IRL	2016	-0.00692	0.00333366	0.0367782	11.1833	0.0656611	0.334198	0.201969	0.48128	2.33358	1	2.26041	-0.04207	4.44547		0.156396	-0.00668	0.00235773	0	0	0	0	0	0	1.40463	2.70805	0	1	0	1	0	1	1	Ireland
IRL	2017	-0.00326	0.00307474	0.081453	11.2661	0.0692234	0.332921	0.208147	0.442344	2.33358	1	2.19998	0.00488	4.45132		0.218474	-0.0032	-0.0201633	0	0	0	0	0	0	1.40463	2.83321	0	1	0	1	0	1	1	Ireland
IRL	2018	0.00117	0.00289472	0.0816987	11.344	0.0700177	0.330714	0.214217	0.410782	2.33358	1	2.11511	0.05993	4.46014		0.283766	0.00116	-0.0434169	0			0	0	0	1.40463	1.60944	0	1	0	1	0	1	1	Ireland
IRN	1990	-0.01727	0.0294265	0.138338	8.88425	-0.291315	0.890441	0.0643258	0.229787	-1.92028	12	0.370806	-0.00459	6.87004	0.0128	-0.104192	-0.02083	-0.0544182	1975.02	0	1	0	4	4	0.142168	2.3979	1	0	0	0	0	0	0	Iran
IRN	1991	-0.02113	0.0216971	0.123834	9.01123	-0.0573335	0.874881	0.0658054	0.224204	-1.92028	12	0.441942	-0.03744	7.0309	-0.0767	-0.161597	-0.02038	-0.00867159	1945.16	0	1	0	4	4	0.142168	2.19722	1	0	0	0	0	0	0	Iran
IRN	1992	-0.01193	0.0178931	0.0283473	9.0428	-0.324915	0.852256	0.0669953	0.23191	-1.92028	12	0.403979	-0.14568	7.21917	-0.2711	-0.139163	-0.01054	-0.0289372	41.0474	0	1	0	4	4	0.142168	2.77259	1	0	0	0	0	0	0	Iran
IRN	1993	-0.00578	0.0170036	0.0104	9.06064	-0.241136	0.824077	0.0679721	0.20852	-1.92028	12	0.460409	-0.06425	4.4977	-0.3348	0.0467609	-0.06192	18.3399	39.7805	0	1	0	4	4	0.142168	3.85015	1	0	0	0	0	0	0	Iran
IRN	1994	0.00232	0.0207301	-0.0151159	9.05213	-0.300055	0.792126	0.0688196	0.197057	-1.92028	13.8333	0.416091	0.06065	4.43829	-0.2517	0.144987	-0.03969	0.379389	52.3446	0	1	0	0	0	0.142168	3.7612	1	0	0	0	0	0	0	Iran
IRN	1995	0.00119	0.0215417	0.0228266	9.08149	-0.367094	0.75759	0.0695744	0.166882	-1.92028	14	0.351442	0.02851	4.7445	-0.1419	0.080011	-0.03133	-0.000470788	55.5045	0	1	0	0	0	0.142168	2.07944	1	0	0	0	0	0	0	Iran
IRN	1996	0.0018	0.0224486	0.0517328	9.1363	-0.412919	0.713945	0.0701561	0.15177	-1.92028	12.3333	0.352213	0.03233	4.96004	-0.0442	0.0506316	-0.00893	0.00162216	34.831	0	1	0	0	0	0.142168	1.09861	1	0	0	0	0	0	0	Iran
IRN	1997	-0.0095	0.0249887	0.00482047	9.14479	-0.401476	0.672249	0.0706061	0.166054	-1.92028	12	0.326496	0.01191	5.19329	-0.0201	0.0185184	-0.02189	0.00123295	38.9786	0	1	0	0	0	0.142168	0	1	0	0	0	0	0	0	Iran
IRN	1998	-0.0479	0.0262908	0.0217782	9.16438	-0.446831	0.631522	0.0709198	0.180219	-1.92028	12	0.292282	-0.0104	5.41952	-0.0205	-0.0372328	-0.06117	-0.000604264	34.6574	0	1	0	0	0	0.142168	1.60944	1	0	0	0	0	0	0	Iran
IRN	1999	-0.00193	0.0240455	0.00855459	9.17436	-0.439285	0.59092	0.0710669	0.180433	-1.92028	12	0.348854	0.02408	5.58552	-0.0057	0.0361249	-0.00624	0.000610035	33.2675	0	1	0	0	0	0.142168	2.07944	1	0	0	0	0	0	0	Iran
IRN	2000	-0.00623	0.0229504	0.0585807	9.24078	-0.52017	0.55085	0.0710474	0.262498	-1.92028	12	0.412572	0.03575	5.75302	-0.0116	0.0163988	0.06691	0.00655949	0	0	0	0	0	0	0.142168	2.70805	1	0	0	0	0	0	0	Iran
IRN	2001	-0.00348	0.0241818	0.00778639	9.25773	-0.440219	0.513369	0.0708954	0.300796	-1.21854	12	0.405356	0.01797	5.90318	-0.0096	-0.0187731	0.00025	-0.00615936	0	0	0	0	0	0	0.142168	1.38629	1	0	0	0	0	0	0	Iran
IRN	2002	-0.03659	0.0217458	0.0726555	9.33106	-0.433756	0.47778	0.0706602	0.291009	-0.0141852	7	0.481727	0.0456	4.63084	0.0857	0.00648806	-0.03614	2.93791	0	0	1	0	0	0	0.142168	0	1	0	0	0	0	0	0	Iran
IRN	2003	-0.03529	0.0240504	0.0873458	9.42082	-0.529464	0.445195	0.0703765	0.324333	-0.0141852	7	0.506791	0.02111	4.45922	0.0278	-0.0141271	-0.03509	0.18631	0	0	1	0	0	0	0.142168	0.693147	1	0	0	0	0	0	0	Iran
IRN	2004	-0.03007	0.0283456	0.0437451	9.47812	-0.545184	0.416976	0.0700484	0.350711	-0.0141852	7	0.513139	0.01341	4.4569	0.0637	-0.00782876	-0.03007	0.0512702	0	0	0	0	0	0	0.142168	0	1	0	0	0	0	0	0	Iran
IRN	2005	-0.02998	0.0303665	0.031898	9.5285	-0.457261	0.393515	0.0696905	0.383482	-0.0141852	7	0.544405	0.05116	4.47734	0.1432	0.0612801	-0.02998	0.040628	0	0	0	0	0	0	0.142168	1.60944	1	0	0	0	0	0	0	Iran
IRN	2006	-0.06037	0.0331519	0.049998	9.5958	-0.377028	0.376726	0.0698896	0.447948	-0.0141852	7	0.531674	0.07943	4.53421	0.1689	0.0645274	-0.06037	0.0230907	0	0	0	0	0	0	0.142168	2.63906	1	0	0	0	0	0	0	Iran
IRN	2007	-0.02958	0.027493	0.0815577	9.6897	-0.375519	0.362858	0.0701849	0.470473	-0.0141852	7	0.498873	0.08932	4.60517	0.1619	0.0776222	-0.02958	0.0120172	0	0	0	0	0	0	0.142168	2.19722	1	0	0	0	0	0	0	Iran
IRN	2008	-0.05396	0.0277526	0.00250857	9.70053	-0.393121	0.35217	0.0706857	0.453151	-0.0141852	7	0.482294	0.04966	4.74832	0.1715	0.0491705	-0.05396	0.0158791	0	0	0	0	0	0	0.142168	2.07944	1	0	0	0	0	0	0	Iran
IRN	2009	-0.04061	0.0315431	0.0100739	9.70706	-0.445418	0.344523	0.0715077	0.492122	-0.0141852	7	0.436996	0.01936	4.85359	0.1783	0.0173791	-0.04061	0.0462187	0	0	0	0	0	0	0.142168	2.70805	1	0	0	0	0	0	0	Iran
IRN	2010	-0.01035	0.0290691	0.0579794	9.76359	-0.166814	0.33957	0.0726988	0.52023	-0.0141852	7	0.437706	0.0438	4.90468	0.1848	0.0507442	-0.01035	0.0395237	0	0	0	0	0	0	0.142168	2.63906	1	0	0	0	1	0	0	Iran
IRN	2011	-0.00818	0.0238163	0.0264572	9.79862	-0.225425	0.335688	0.0740814	0.530946	-0.0141852	11.0833	0.431913	0.10356	4.98819	0.1971	0.0811516	-0.00818	0.0353154	39.42	0	1	0	0	0	0.142168	2.56495	1	0	0	0	1	0	0	Iran
IRN	2012	-0.00621	0.0275704	-0.0744456	9.67722	-0.190067	0.334046	0.0757153	0.533595	-0.715923	14	0.473731	0.05542	5.14423	0.3035	0.0089171	-0.0062	0.146872	26.1149	0	1	0	0	0	0.142168	1.60944	1	0	0	0	1	0	0	Iran
IRN	2013	-0.0089	0.0224453	-0.00194073	9.6339	-0.217466	0.334397	0.0776366	0.477436	-0.715923	7	0.503314	0.05783	5.01443	0.4058	0.0346417	-0.00889	0.512412	79	0	1	0	0	0	0.142168	2.3979	1	0	0	0	1	0	0	Iran
IRN	2014	-0.01114	0.0228108	0.0460342	9.6314	-0.321271	0.336372	0.0799119	0.521199	-0.715923	7	0.446044	0.02817	4.81519	0.3746	0.0171564	-0.01114	0.408767	0	0	1	0	0	0	0.142168	2.19722	1	0	0	0	1	0	0	Iran
IRN	2015	-0.01676	0.0276031	-0.0132065	9.51698	-0.239841	0.339636	0.082599	0.597783	-0.715923	7	0.390173	0.00353	4.94385	0.4065	0.004815	-0.01591	0.118336	0	0	0	0	0	0	0.142168	2.19722	1	0	0	0	1	0	0	Iran
IRN	2016	-0.01942	0.0297279	0.133962	9.54764	-0.276592	0.343069	0.0844304	0.660636	-0.715923	7	0.432145	0.03166	4.92333		0.0164725	-0.01943	0.0656071	99.7207	0	1	0	0	0	0.142168	2.30259	1	0	0	0	1	0	1	Iran
ISR	2001	-0.03819	0.0650806	0.00118821	10.1235	0.0538932	0.45294	0.161934	0.767285	1.31149	12	0.649934	-0.01473	4.83358	-0.259	-0.0238594	-0.03926	0.0314707	0	0	0	0	2	2	0.276168	4.36945	0	1	0	0	0	1	0	Israel
ISR	2002	-0.03259	0.0659401	-0.000148606	10.1356	0.0702142	0.451379	0.161822	0.798361	1.56701	12	0.686853	-0.00891	4.73444	-0.1821	-0.0290739	-0.08191	0.126538	0	0	0	0	2	2	0.276168	4.31749	0	1	0	0	0	1	0	Israel
ISR	2003	-0.04894	0.0648641	0.00970459	10.0782	0.064252	0.449585	0.16171	0.764284	1.56701	12	0.700192	0.00601	4.67432	-0.2072	-0.00754647	-0.04962	-0.0387713	0	0	0	0	2	2	0.276168	3.61092	0	1	0	0	0	1	0	Israel
ISR	2004	-0.03364	0.0635804	0.0418588	10.1349	0.0535546	0.44844	0.161542	0.744423	1.82254	12	0.781619	0.01497	4.61105	-0.1696	0.000757808	-0.03496	-0.0158428	0	0	0	0	2	2	0.276168	2.94444	0	1	0	0	0	1	0	Israel
ISR	2005	-0.01703	0.0626491	0.0391169	10.1199	0.066406	0.448286	0.161343	0.772047	2.07806	12	0.816599	0.03056	4.58975	-0.1545	-0.00113555	-0.02654	0.00127548	0	0	0	0	2	2	0.276168	3.7612	0	1	0	1	0	1	0	Israel
ISR	2006	-0.00807	0.0604956	0.0556444	10.1529	0.067147	0.444307	0.161586	0.749059	2.33358	12	0.814229	0.04081	4.58782	-0.0004	0.00149659	-0.00919	-0.00710646	0	0	0	2	2	4	0.276168	4.39445	0	1	0	1	0	1	0	Israel
ISR	2007	-0.0001	0.0636787	0.0577348	10.2205	0.0720474	0.441775	0.161875	0.67842	2.33358	12	0.818437	0.03138	4.60517	-0.0053	-0.00917582	-0.00255	-0.0780387	0	0	0	0	2	2	0.276168	3.97029	0	1	0	1	0	1	0	Israel
ISR	2008	-0.01963	0.063918	0.0299648	10.2195	0.078438	0.440182	0.162643	0.706493	2.33358	12	0.77577	0.01022	4.72278	0.0649	-0.00634353	-0.03356	-0.126595	0	0	0	0	2	2	0.276168	4.89784	0	1	0	1	0	1	0	Israel
ISR	2009	-0.04905	0.0614811	0.00924263	10.2214	0.0701499	0.438873	0.164483	0.669364	2.33358	12	0.63883	0.03253	4.69684	0.0588	0.0249893	-0.06259	0.0959622	0	0	0	0	2	2	0.276168	3.58352	0	1	0	1	0	1	0	Israel
ISR	2010	-0.03447	0.0593635	0.0560114	10.269	0.0767315	0.437701	0.167748	0.685611	2.33358	12	0.675713	0.03342	4.75152	0.1075	0.0190177	-0.03446	-0.0491719	0	0	0	0	2	2	0.276168	2.63906	0	1	0	1	0	1	0	Israel
ISR	2011	-0.03065	0.0579375	0.047835	10.3268	0.0778079	0.441826	0.16977	0.690817	2.33358	12	0.708501	0.01637	4.76542	0.1613	-0.00173672	-0.02939	-0.0430187	0	0	0	0	2	2	0.276168	3.93183	0	1	0	1	0	1	0	Israel
ISR	2012	-0.03931	0.0567159	0.0225724	10.3639	0.0711708	0.445927	0.172638	0.679174	2.33358	12	0.719649	0.00508	4.7193	0.2033	-8.08761e-05	-0.04361	0.0776362	0	0	0	0	2	2	0.276168	4.17439	0	1	0	1	0	1	0	Israel
ISR	2013	-0.03124	0.0557319	0.0414805	10.4384	0.0855123	0.449959	0.176211	0.659652	2.33358	12	0.655537	0.02887	4.78857	0.214	0.0187099	-0.0407	-0.063581	0	0	0	0	2	2	0.276168	3.61092	0	1	0	1	0	1	0	Israel
ISR	2014	-0.02681	0.0574503	0.037582	10.4404	0.0802466	0.45385	0.180181	0.660857	2.33358	12	0.627635	0.04213	4.79761	0.2118	0.0172499	-0.02354	-0.0090932	0	0	0	0	2	2	0.276168	5.68017	0	1	0	1	0	1	0	Israel
ISR	2015	-0.02139	0.0549697	0.0229009	10.4755	0.0659674	0.457394	0.184301	0.665189	2.33358	11	0.593856	0.05358	4.79736	0.2315	0.0328765	-0.01062	0.0863373	0	0	0	0	2	2	0.276168	4.06044	0	1	0	1	0	1	0	Israel
ISR	2016	-0.02155	0.0547778	0.0398205	10.5412	0.0537276	0.460856	0.18928	0.653349	2.33358	11	0.578075	0.03495	4.80631		0.0171361	-0.01436	-0.0119034	0	0	0	0	2	2	0.276168	3.91202	0	1	0	1	0	1	0	Israel
ISR	2017	-0.02014	0.0552851	0.035367	10.5705	0.0624648	0.463197	0.194355	0.655964	2.33358	11	0.562058	0.02896	4.85266		0.012001	-0.01096	-0.062754	0	0	0	0	2	2	0.276168	3.46574	0	1	0	1	0	1	0	Israel
ISR	2018	-0.02973	0.0534483	0.034537	10.6031	0.0918619	0.464664	0.199292	0.664954	2.33358	11	0.584646	0.02703	4.82503		0.00646495	-0.03564	-0.00249959	0			0	2	2	0.276168	4.14313	0	1	0	1	0	1	0	Israel
ITA	2001	-0.03191	0.0167936	0.0195137	10.2416	-0.00577938	0.21201	0.276571	0.603499	2.33358	1	0.500348	0.00155	4.47335	-0.0673	0.0126322	-0.0319	0.031244	0	0	0	0	0	0	0.0462151	2.3979	0	1	0	0	0	1	1	Italy
ITA	2002	-0.0287	0.0170619	0.00253943	10.2659	0.00600228	0.212199	0.282188	0.620623	2.33358	1	0.480579	-0.00498	4.50568	-0.1446	0.0075701	-0.02869	-0.0528189	0	0	0	0	0	0	0.0462151	1.94591	0	1	0	0	0	1	1	Italy
ITA	2003	-0.03216	0.01709	0.00138627	10.2807	0.00392567	0.212873	0.287816	0.653334	2.33358	1	0.461488	-0.00787	4.5683	-0.1551	0.00455541	-0.03218	-0.164068	0	0	0	0	0	0	0.0462151	2.70805	0	1	0	0	0	1	1	Italy
ITA	2004	-0.03484	0.0168267	0.0142359	10.2931	0.00427152	0.213602	0.292878	0.67728	2.33358	1	0.474303	-0.00482	4.59006	-0.1841	0.00589326	-0.03479	-0.0906357	0	0	0	0	0	0	0.0462151	1.09861	0	1	0	0	0	1	1	Italy
ITA	2005	-0.04081	0.0160517	0.00817849	10.3133	-0.0117002	0.214088	0.297095	0.708506	2.33358	1	0.49301	-0.00883	4.58446	-0.168	-0.00098826	-0.04083	-0.000151079	0	0	0	0	0	0	0.0462151	1.79176	0	1	0	0	0	1	1	Italy
ITA	2006	-0.03612	0.0152548	0.0179064	10.3864	-0.0112447	0.214975	0.300817	0.757719	2.33358	1	0.531682	-0.01476	4.58599	-0.2365	-0.00821202	-0.03617	-0.00916579	0	0	0	0	0	0	0.0462151	1.38629	0	1	0	0	0	1	1	Italy
ITA	2007	-0.01341	0.0145181	0.0148707	10.4372	-0.00594087	0.215346	0.303381	0.817999	2.33358	1	0.550615	-0.01367	4.60517	-0.2573	-0.00339371	-0.0134	-0.0838242	0	0	0	0	0	0	0.0462151	0	0	1	0	0	0	1	1	Italy
ITA	2008	-0.02565	0.015409	-0.00962013	10.4779	0.0306114	0.215311	0.305416	0.836887	2.33358	1	0.544929	-0.02795	4.63094	-0.2332	-0.00767326	-0.02564	-0.0681809	0	1	1	0	0	0	0.0462151	0.693147	0	1	0	0	0	1	1	Italy
ITA	2009	-0.05125	0.0155854	-0.0528094	10.4527	0.0413901	0.215134	0.308002	0.875649	2.33358	1	0.454188	-0.01885	4.63201	-0.2704	-0.00620438	-0.05121	0.0544695	0	1	1	0	0	0	0.0462151	1.38629	0	1	0	0	0	1	1	Italy
ITA	2010	-0.04244	0.0150682	0.017133	10.4683	0.0398221	0.214962	0.311887	0.93051	2.33358	1	0.520062	-0.03295	4.59269	-0.2604	-0.0185809	-0.0424	0.0520969	0	0	0	0	0	0	0.0462151	2.30259	0	1	0	0	0	1	1	Italy
ITA	2011	-0.03592	0.0148614	0.00707333	10.5077	0.0436988	0.215486	0.316583	0.940603	2.33358	1	0.551455	-0.02825	4.59623	-0.2327	-0.014006	-0.03593	-0.0475867	0	0	0	0	0	0	0.0462151	1.60944	0	1	0	0	0	1	1	Italy
ITA	2012	-0.02946	0.0143674	-0.0298091	10.5047	0.0603665	0.215589	0.322395	0.93759	2.33358	1	0.556547	-0.00231	4.57965	-0.3079	0.0110376	-0.02945	0.0834118	0	0	0	0	0	0	0.0462151	2.30259	0	1	0	1	0	1	1	Italy
ITA	2013	-0.02855	0.0140613	-0.0184107	10.5	0.0644347	0.215281	0.328899	0.908425	2.33358	1	0.548676	0.01109	4.60387	-0.3074	0.0239891	-0.02854	-0.0326246	0	0	0	0	0	0	0.0462151	1.94591	0	1	0	1	0	1	1	Italy
ITA	2014	-0.02953	0.0128738	-4.54754e-05	10.4967	0.0662901	0.214495	0.335304	0.886112	2.33358	1	0.553221	0.01899	4.60247	-0.2688	0.0289554	-0.02954	-0.000288103	0	0	0	0	0	0	0.0462151	1.94591	0	1	0	1	0	1	1	Italy
ITA	2015	-0.02554	0.0121062	0.00778304	10.5162	0.0810127	0.213184	0.341157	0.873452	2.33358	1	0.564182	0.01421	4.55314	-0.2782	0.0301379	-0.02552	0.197373	0	0	1	0	0	0	0.0462151	1.60944	0	1	0	1	0	1	1	Italy
ITA	2016	-0.02403	0.0133955	0.0127967	10.5947	0.0714962	0.212041	0.346551	0.849535	2.33358	1	0.553676	0.02594	4.55661		0.0328818	-0.02404	0.00235773	0	0	0	0	0	0	0.0462151	2.3979	0	1	0	1	0	1	1	Italy
ITA	2017	-0.02442	0.0136461	0.0171617	10.6403	0.0596677	0.210465	0.351419	0.807821	2.33358	1	0.586042	0.02575	4.56622		0.0286329	-0.02419	-0.0201633	0	0	0	0	0	0	0.0462151	2.07944	0	1	0	1	0	1	1	Italy
ITA	2018	-0.022	0.013409	0.0077434	10.6647	0.0583737	0.208531	0.355944	0.76976	2.33358	1	0.605115	0.02495	4.57883		0.0240332	-0.0218	-0.0434169	0			0	0	0	0.0462151	2.63906	0	1	0	1	0	1	1	Italy
JAM	1990	0.02154	0.00840785	0.0420054	8.46925	0.0252952	0.60173	0.125595	0.315585	-1.21854	5	0.999402	-0.07172	4.43213	-0.9861		0.02116	0.250561	653	0	1	0	0	0	65.9778	0	0	0	0	0	0	0	0	Jamaica
JAM	1991	0.03283	0.00758525	0.0483824	8.54176	0.10207	0.591498	0.12551	0.288834	-1.21854	14	1.01599	-0.03978	4.28303	-1.0178		0.03226	0.686502	917	0	1	0	0	0	65.9778	0	0	0	0	0	0	0	0	Jamaica
JAM	1992	0.0296	0.0110784	0.0195554	8.57479	0.0897814	0.584431	0.125455	0.231854	-0.0141852	14	1.25494	-0.01801	4.17146	-1.0486		0.02908	0.895063	643.721	0	1	0	0	0	65.9778	1.79176	0	0	0	0	0	0	0	Jamaica
JAM	1993	0.02472	0.00821906	0.094171	8.67869	0.0698181	0.579224	0.125361	0.20858	-0.0141852	7.5	0.828421	-0.01571	4.28675	-0.7537		0.02428	0.0865928	742	0	1	0	0	0	65.9778	2.99573	0	0	0	0	0	0	0	Jamaica
JAM	1994	0.02492	0.00629921	0.0138339	8.70376	0.0544719	0.573717	0.125121	0.195797	-0.0141852	8	1.11407	-0.00374	4.27555	-0.7706		0.02459	0.326167	419.949	0	1	0	0	0	65.9778	0.693147	0	0	0	0	0	0	0	Jamaica
JAM	1995	0.01186	0.00538709	0.0234996	8.73796	0.0693072	0.566974	0.124707	0.21334	-0.0141852	8	1.07652	-0.01379	4.34407	-0.6556		0.01574	0.0621468	406.239	0	1	0	0	0	65.9778	0	0	0	0	0	0	0	0	Jamaica
JAM	1996	-0.05265	0.00567657	-0.00113731	8.74517	0.0824771	0.560463	0.125505	0.199014	1.31149	7.58333	0.977242	-0.01382	4.51108	-0.547		-0.05383	0.0562699	298.343	1	1	0	0	0	65.9778	0	0	0	0	0	0	0	0	Jamaica
JAM	1997	-0.06588	0.00655055	-0.0114046	8.74097	0.0666009	0.554038	0.126433	0.184649	1.56701	7	0.889848	-0.03727	4.66259	-0.5011		-0.06555	-0.0462045	230.919	1	1	0	0	0	65.9778	2.07944	0	0	0	0	0	0	0	Jamaica
JAM	1998	-0.0588	0.00544948	-0.0233455	8.71893	0.0266879	0.547714	0.127533	0.233674	1.82254	7	0.84475	-0.02969	4.7281	-0.5159		-0.0588	0.0323556	236.684	1	1	0	0	0	65.9778	0	0	0	0	0	0	0	0	Jamaica
JAM	1999	-0.03504	0.00511052	0.0104767	8.7346	0.0246784	0.541627	0.128793	0.238585	2.07806	7	0.842317	-0.03293	4.69793	-0.5767		-0.03503	0.0682221	285.155	0	1	0	0	0	65.9778	0	0	0	0	0	0	0	0	Jamaica
JAM	2000	-0.00802	0.0048632	0.00878704	8.75713	0.00311675	0.535481	0.130128	0.255644	2.33358	7	0.89513	-0.03955	4.64852	-0.5696		-0.00803	0.100969	284.553	0	1	0	0	0	65.9778	0	0	0	0	0	0	0	0	Jamaica
JAM	2001	-0.04894	0.00504359	0.0134493	8.78468	0.0432355	0.527213	0.129575	0.129521	2.33358	7	0.848277	-0.06991	4.67563	-0.5511		-0.04894	0.0700361	232.516	0	1	0	0	0	65.9778	0	0	0	0	0	0	0	0	Jamaica
JAM	2002	-0.07172	0.00585431	0.0199729	8.81339	0.0769049	0.517642	0.128966	0.147238	2.33358	7	0.818468	-0.10628	4.68269	-0.6108		-0.06725	0.0526063	261.385	0	1	0	0	0	65.9778	0	0	0	0	0	0	0	0	Jamaica
JAM	2003	-0.05224	0.00581596	0.0366632	8.86166	0.0874991	0.507272	0.128419	0.183522	2.33358	7	0.881506	-0.07427	4.53678	-0.7343		-0.05565	0.1926	321.356	0	1	0	0	0	65.9778	0	0	0	0	0	0	0	0	Jamaica
JAM	2004	-0.04368	0.0053597	0.0132373	8.89564	0.122735	0.496772	0.128061	0.200058	2.33358	7	0.893181	-0.06313	4.55703	-0.7005		-0.04673	0.0598593	355.291	0	1	0	0	0	65.9778	0	0	0	0	0	0	0	0	Jamaica
JAM	2005	-0.02933	0.00527664	0.00893798	8.92973	0.138269	0.486352	0.127954	0.209781	2.33358	7	0.904879	-0.09549	4.62193	-0.8144		-0.03306	0.0177053	369.028	0	1	0	0	0	65.9778	0	0	0	0	0	0	0	0	Jamaica
JAM	2006	-0.04527	0.00608922	0.0289913	8.98287	0.128882	0.472263	0.127728	0.234391	2.33358	7	1.00746	-0.09901	4.62311	-0.918		-0.04865	0.0556054	437.846	0	1	0	0	0	65.9778	0	0	0	0	0	0	0	0	Jamaica
JAM	2007	-0.04115	0.00652458	0.0143195	9.0186	0.137224	0.458871	0.127509	0.273067	2.07806	7	1.01244	-0.1576	4.60517	-0.9717	-0.217871	-0.03799	0.0524506	432.699	0	1	0	0	0	65.9778	0	0	0	0	0	0	0	0	Jamaica
JAM	2008	-0.07442	0.00953358	-0.00811737	9.02479	0.141225	0.445376	0.127274	0.301913	1.82254	7	1.13577	-0.2033	4.69757	-1.0497	-0.296908	-0.07512	0.0515093	404.714	0	1	0	0	0	65.9778	0	0	0	0	0	0	0	0	Jamaica
JAM	2009	-0.11125	0.00947215	-0.0433665	8.98305	0.138182	0.431341	0.127113	0.286035	1.56701	7	0.868851	-0.09313	4.62055	-1.2715	-0.17926	-0.11125	0.208064	386.965	0	1	0	0	0	65.9778	0	0	0	0	0	0	0	0	Jamaica
JAM	2010	-0.06333	0.00874213	-0.0146606	8.97465	0.139009	0.417222	0.127249	0.264057	1.31149	7	0.809204	-0.07086	4.71519	-1.2436	-0.182505	-0.06333	-0.00794107	7956.42	0	1	0	0	0	65.9778	0	0	0	0	0	0	1	1	Jamaica
JAM	2011	-0.05765	0.00925445	0.0173038	9.00699	0.190047	0.405594	0.126865	0.267957	1.05597	7	0.838218	-0.13634	4.74788	-1.2667	-0.230916	-0.06403	-0.0149397	614.839	0	1	0	0	0	65.9778	0	0	0	0	0	0	1	1	Jamaica
JAM	2012	-0.0408	0.00929817	-0.00613636	9.01032	0.156563	0.3946	0.126733	0.289883	1.05597	7	0.820401	-0.09754	4.77719	-1.2872	-0.216792	-0.04077	0.0332544	278.363	0	1	0	0	0	65.9778	0	0	0	0	0	0	1	1	Jamaica
JAM	2013	0.00119	0.00899595	0.00501561	9.04098	0.11737	0.384509	0.126795	0.297731	1.05597	7	0.83269	-0.09546	4.74267	-1.3667	-0.221232	0.00119	0.131246	9043.81	0	1	0	0	0	65.9778	0	0	0	0	0	0	1	1	Jamaica
JAM	2014	-0.00539	0.00872889	0.00691478	9.05301	0.123378	0.375565	0.126971	0.293259	1.05597	7	0.847496	-0.08037	4.7168	-1.4482	-0.222344	-0.00496	0.104949	136.508	0	1	0	0	0	65.9778	0	0	0	0	0	0	1	1	Jamaica
JAM	2015	-0.00289	0.00868421	0.00922682	9.08152	0.116823	0.367751	0.127234	0.300321	1.05597	7	0.761242	-0.03039	4.76046	-1.4747	-0.1536	-0.00289	0.0544037	45.5418	0	1	0	0	0	65.9778	0	0	0	0	0	0	1	1	Jamaica
JAM	2016	-0.002	0.00959173	0.0137564	9.12624	0.170772	0.362229	0.128186	0.320208	1.05597	7	0.764618	-0.00308	4.71465		-0.128283	-0.00194	0.0694646	89.9998	0	1	0	0	0	65.9778	0	0	0	0	0	0	1	1	Jamaica
JAM	2017	0.005	0.00972264	0.0100337	9.16935	0.167096	0.356864	0.129187	0.365117	-0.148388	7	0.835478	-0.02687	4.71796		-0.142091	0.00452	0.0229386	78.9545	0	1	0	0	0	65.9778	0.693147	0	0	0	0	0	1	1	Jamaica
JAM	2018	0.012	0.0134909	0.0194088	9.20711	0.130104	0.352097	0.130411	0.380559	-0.148388	7	0.890264	-0.01559	4.71573		-0.128502	0.01181	0.0070877	79.8023			0	0	0	65.9778	0	0	0	0	0	0	1	1	Jamaica
JOR	1990	-0.09232	0.0775107	0.00973757	8.33398	0.028714	0.896843	0.0626207	0.622776	-1.21854	10	1.49453	-0.05294	4.47187	-0.9144	-0.260361	-0.07274	0.155133	985.312	1	1	0	0	0	0.291389	1.09861	0	0	0					Jordan
JOR	1991	-0.09615	0.0997309	0.018239	8.33218	0.0916652	0.85387	0.0595546	0.623619	-1.21854	10	1.37262	-0.08783	4.51863	-0.9461	-0.186679	-0.09907	0.0258458	1143.38	1	1	0	0	0	0.291389	2.3979	0	0	0					Jordan
JOR	1992	0.00355	0.0692425	0.186648	8.4697	0.0652876	0.818858	0.0569383	0.550691	-1.21854	10	1.30836	-0.15085	4.52081	-0.8988	-0.279308	0.01828	-0.00153848	2025.92	0	1	0	0	0	0.291389	0.693147	0	0	0					Jordan
JOR	1993	-0.01581	0.0697711	0.0463092	8.48363	0.0439956	0.787824	0.054781	0.598069	-1.21854	7	1.29802	-0.11028	4.56685	-0.693	-0.273174	-0.02108	0.0191706	1740.26	0	1	0	0	0	0.291389	0	0	0	0					Jordan
JOR	1994	-0.01862	0.0653946	0.0498644	8.50492	0.0566469	0.756858	0.0530921	0.635824	-1.21854	7	1.17663	-0.06227	4.55251	-0.6947	-0.195776	-0.02274	0.00853479	1321.3	0	1	0	0	0	0.291389	1.79176	0	0	0					Jordan
JOR	1995	-0.06252	0.0445425	0.0618634	8.54602	0.0514383	0.724979	0.0518783	0.679097	-0.0141852	6	1.22857	-0.03772	4.48965	-0.7316	-0.184412	-0.01693	0.00230884	931.79	0	1	0	0	0	0.291389	1.09861	0	0	0					Jordan
JOR	1996	-0.0861	0.0602692	0.0208735	8.55392	0.0740196	0.721943	0.0522266	0.684083	-0.0141852	4	1.29255	-0.03105	4.53507	-0.7898	-0.215333	-0.03204	0.0123112	726.168	0	1	0	0	0	0.291389	0.693147	0	0	0					Jordan
JOR	1997	-0.11018	0.0613151	0.0330789	8.57941	0.0490492	0.715383	0.0524925	0.690219	1.31149	4	1.19192	0.00393	4.617	-0.7135	-0.185951	-0.02941	0	996.862	0	1	0	0	0	0.291389	1.09861	0	0	0					Jordan
JOR	1998	-0.11562	0.0627462	0.0299394	8.60062	0.0196439	0.706774	0.0527207	0.681692	1.56701	4	1.07662	0.00173	4.68896	-0.7464	-0.162766	-0.05398	0	532.525	0	1	0	0	0	0.291389	0	0	0	0					Jordan
JOR	1999	-0.09259	0.0628223	0.0340947	8.63088	0.0698616	0.69836	0.0529823	0.704031	1.82254	4	1.03143	0.04819	4.67665	-0.6549	-0.147397	-0.02697	0	895.797	0	1	0	0	0	0.291389	0.693147	0	0	0					Jordan
JOR	2000	-0.09779	0.0625656	0.0424525	8.67669	0.0480701	0.690983	0.0533166	0.710918	2.07806	4	1.08805	0.00315	4.72073	-0.7765	-0.236238	-0.03995	0	562.782	0	1	0	0	0	0.291389	0.693147	0	0	0					Jordan
JOR	2001	-0.10181	0.0589308	0.0526862	8.73139	0.0417155	0.682612	0.0540906	0.746615	2.33358	4	1.07776	-0.00269	4.76865	-0.7864	-0.220891	-0.02774	-2.37319e-05	696.131	0	1	0	0	0	0.291389	0.693147	0	0	0					Jordan
JOR	2002	-0.10085	0.0544601	0.0578448	8.7843	-0.00935148	0.674738	0.0549005	0.717338	2.33358	4	1.12462	0.05078	4.75841	-0.7321	-0.161312	-0.04478	2.34974e-05	1219.61	0	1	0	0	0	0.291389	0.693147	0	0	0					Jordan
JOR	2003	-0.1303	0.0600106	0.0416105	8.82179	0.0621795	0.667185	0.0557277	0.698222	2.33358	4	1.14105	0.114	4.67217	-0.7249	-0.177854	-0.02532	2.35073e-07	507.577	0	1	0	0	0	0.291389	0	0	0	0					Jordan
JOR	2004	-0.11738	0.0514172	0.085673	8.904	0.0566207	0.660156	0.0565421	0.736678	2.33358	4	1.32763	0.00332	4.62605	-0.9604	-0.27038	-0.01089	0	320.208	0	1	0	0	0	0.291389	0	0	0	0					Jordan
JOR	2005	-0.10894	0.0479532	0.0814658	8.98031	0.0259843	0.654758	0.0573322	0.868758	2.33358	4	1.44881	-0.175	4.61759	-1.5976	-0.383812	-0.05421	0	237.407	0	1	0	0	0	0.291389	1.38629	0	0	0					Jordan
JOR	2006	-0.06908	0.0465932	0.0809333	9.04952	0.0311677	0.651292	0.0581604	0.905	2.33358	4	1.39788	-0.11117	4.64275	-1.0452	-0.308142	-0.03886	0	244.598	0	1	0	0	0	0.291389	0	0	0	0					Jordan
JOR	2007	-0.07786	0.0603392	0.0817572	9.11153	0.0819554	0.647282	0.0590297	0.903641	2.33358	4	1.43974	-0.16291	4.60517	-1.302	-0.342812	-0.0512	-3.29102e-07	2522.23	0	1	0	0	0	0.291389	0	0	0	0					Jordan
JOR	2008	-0.06681	0.061821	0.0723241	9.1536	0.14807	0.643409	0.0599222	0.797644	2.33358	4	1.42026	-0.09075	4.6625	-0.9126	-0.276611	-0.04797	0.000940456	2137.2	0	1	0	0	0	0.291389	0	0	0	0					Jordan
JOR	2009	-0.10745	0.06584	0.0547658	9.16442	0.202652	0.639832	0.0608016	0.74485	2.33358	4	1.13934	-0.05075	4.68454	-0.7452	-0.208772	-0.08842	0.000469869	17.423	0	1	0	0	0	0.291389	0	0	0	0					Jordan
JOR	2010	-0.07605	0.0589542	0.0231139	9.14681	0.198352	0.63638	0.0616483	0.721533	2.33358	4	1.15664	-0.06946	4.694	-0.7165	-0.191433	-0.07814	0	17.9417	0	1	0	0	0	0.291389	0.693147	0	0	0					Jordan
JOR	2011	-0.12511	0.0552974	0.0258678	9.13919	0.145373	0.632137	0.0616614	0.725124	2.33358	4	1.19834	-0.10026	4.66523	-0.7605	-0.24604	-0.09818	0	20.6544	0	1	0	0	0	0.291389	0	0	0	0					Jordan
JOR	2012	-0.09657	0.0476065	0.0265117	9.1173	0.124762	0.626335	0.0617149	0.718878	2.33358	4	1.18845	-0.14892	4.72437	-0.8782	-0.263781	-0.14329	0	28.1568	0	1	0	0	0	0.291389	0.693147	0	0	0					Jordan
JOR	2013	-0.08093	0.0430117	0.0282877	9.12862	0.14343	0.619045	0.0618352	0.713338	2.33358	4	1.12725	-0.10169	4.76311	-0.8996	-0.278349	-0.10067	0	28.4602	0	1	0	0	0	0.291389	0	0	0	0					Jordan
JOR	2014	-0.07056	0.0432321	0.0309633	9.11059	0.113523	0.609562	0.0620303	0.676152	2.33358	4	1.11508	-0.07079	4.78774	-0.9065	-0.247419	-0.08475	0	28.3617	0	1	0	0	0	0.291389	1.09861	0	0	0					Jordan
JOR	2015	-0.06716	0.0430448	0.023917	9.14113	0.107031	0.596949	0.0623158	0.676643	2.33358	4	0.967219	-0.08993	4.87512	-0.9487	-0.216261	-0.08389	0	17.6425	0	1	0	0	0	0.291389	1.38629	0	0	0					Jordan
JOR	2016	-0.06161	0.0457755	0.0200373	9.13603	0.0997386	0.583672	0.0622399	0.722127	2.33358	4	0.90054	-0.09656	4.87229		-0.197746	-0.03657	0	30.5715	0	1	0	0	0	0.291389	2.19722	0	0	0					Jordan
JOR	2017	-0.05035	0.0484103	0.0211573	9.19433	0.0934568	0.569074	0.062154	0.761389	2.33358	4	0.914738	-0.10609	4.89365		-0.207999	-0.03584	0	17.5003	0	1	0	0	0	0.291389	2.07944	0	0	0					Jordan
JOR	2018	-0.0541	0.0470987	0.0194029	9.21895	0.120698	0.553167	0.0621324	0.776618	2.33358	4	0.901974	-0.069	4.90238		-0.179379	-0.0466	0	87.0805			0	0	0	0.291389	0.693147	0	0	0					Jordan
KAZ	1996	-0.02733	0.0120199	0.005	8.72522	-0.132429	0.459349	0.113758	0.0631143	-1.21854	11	0.712736	-0.0357	4.47461	-0.2636	-0.00736008		0.104238	0	0	0	0	0	0	0.423442	0	1	0	0	0	0	0	0	Kazakhstan
KAZ	1997	-0.03864	0.0111294	0.017	8.77498	-0.117618	0.448876	0.111346	0.051722	-1.21854	8	0.723595	-0.03606	4.56944	-0.4027	-0.0252611		0.120858	0	0	0	0	0	0	0.423442	0.693147	1	0	0	0	0	0	0	Kazakhstan
KAZ	1998	-0.04054	0.0114974	-0.019	8.78425	-0.00340252	0.438916	0.107951	0.0635583	-1.21854	8	0.652042	-0.05534	4.62419	-0.5175	-0.0451577		0.0379895	103.8	0	1	0	0	0	0.423442	0	1	0	0	0	0	0	0	Kazakhstan
KAZ	1999	0.04956	0.00819607	0.027	8.83475	-0.0524101	0.429001	0.105303	0.0824175	-1.21854	7.33333	0.825792	-0.01014	4.26268	-0.6117	0.023452		0.526414	388.12	0	1	0	0	0	0.423442	0	1	0	0	0	0	0	0	Kazakhstan
KAZ	2000	0.00077	0.00784645	0.098	8.95335	-0.544413	0.419347	0.10421	0.111928	-1.21854	7	1.057	0.02003	4.2549	-0.635	0.0750527		0.189168	0	0	1	0	0	0	0.423442	0	1	0	0	0	0	0	0	Kazakhstan
KAZ	2001	-0.00412	0.00999817	0.135	9.10338	-0.335737	0.404827	0.10683	0.159762	-1.21854	7	0.928491	-0.06272	4.32585	-0.6133	-0.0105919		0.0323816	169.72	0	1	0	0	0	0.423442	0	1	0	0	0	0	0	0	Kazakhstan
KAZ	2002	-0.00368	0.00998338	0.098	9.21253	-0.350531	0.391764	0.110527	0.186186	-1.21854	7	0.940317	-0.04158	4.36653	-0.5813	-0.000503141	0.01924	0.0445926	0	0	0	0	0	0	0.423442	0	1	0	0	0	0	0	0	Kazakhstan
KAZ	2003	-0.0103	0.0102993	0.093	9.31649	-0.4281	0.379992	0.113778	0.219376	-1.21854	7	0.914633	-0.00884	4.32994	-0.5022	0.0537058	0.03996	-0.0241607	0	0	0	0	0	0	0.423442	0	1	0	0	0	0	0	0	Kazakhstan
KAZ	2004	-0.00324	0.0098824	0.096	9.42777	-0.327785	0.369659	0.114895	0.265933	-1.21854	7	0.964092	0.00777	4.40146	-0.3826	0.0859163	0.03287	-0.0905282	0	0	0	0	0	0	0.423442	0	1	0	0	0	0	0	0	Kazakhstan
KAZ	2005	0.00602	0.0103632	0.097	9.54214	-0.351381	0.360984	0.113388	0.356856	-1.21854	7	0.977625	-0.01814	4.46003	-0.3722	0.086262	0.06078	-0.0231926	0	0	0	0	0	0	0.423442	0	1	0	0	0	0	0	0	Kazakhstan
KAZ	2006	0.0183	0.00978999	0.107	9.66303	-0.223026	0.355978	0.111708	0.477839	-1.21854	7	0.914535	-0.02469	4.5608	-0.3745	0.10497	0.07653	-0.051103	0	0	0	0	0	0	0.423442	0	1	0	0	0	0	0	0	Kazakhstan
KAZ	2007	0.01662	0.0129688	0.089	9.76336	-0.202558	0.351555	0.10849	0.589415	-1.21854	7	0.921616	-0.07986	4.60517	-0.4402	0.0646407	0.05134	-0.0280377	0	0	0	0	0	0	0.423442	0	1	0	0	0	0	0	0	Kazakhstan
KAZ	2008	0.03907	0.0115467	0.033	9.80291	-0.251048	0.348104	0.104622	0.496474	-1.21854	7	0.942948	0.04684	4.70691	-0.3058	0.199979	0.01227	-0.0184	0	1	1	0	0	0	0.423442	0	1	0	0	0	0	0	0	Kazakhstan
KAZ	2009	-0.01471	0.0110303	0.012	9.79606	-0.278604	0.346577	0.101146	0.502699	-1.21854	7	0.757661	-0.03574	4.61264	-0.3936	0.0791079	-0.01328	0.226082	0	0	1	0	0	0	0.423442	0	1	0	0	0	0	0	0	Kazakhstan
KAZ	2010	-0.00755	0.0101442	0.073	9.86397	-0.233945	0.347947	0.0985178	0.392959	-1.21854	7	0.741383	0.00936	4.6532	-0.2606	0.143501	0.0147	-0.000960474	0	0	0	0	0	0	0.423442	0	1	0	0	0	0	0	0	Kazakhstan
KAZ	2011	-0.00194	0.00936513	0.074	9.94172	-0.201818	0.3549	0.0990625	0.35144	-1.21854	7	0.731179	0.05295	4.66287	-0.1965	0.198115	0.05811	-0.0049823	0	0	0	0	0	0	0.423442	1.60944	1	0	0	0	0	0	0	Kazakhstan
KAZ	2012	-0.01528	0.0104691	0.048	10.0003	-0.162849	0.363721	0.0996351	0.358835	-1.21854	7	0.737237	0.0108	4.70637	-0.2038	0.144956	0.04431	0.0169939	0	0	0	0	0	0	0.423442	1.38629	1	0	0	0	0	0	0	Kazakhstan
KAZ	2013	-0.01354	0.0107808	0.06	10.1066	-0.169013	0.374757	0.100052	0.348667	-1.21854	7	0.654076	0.00826	4.73795	-0.1676	0.118265	0.04946	0.0202308	0	0	0	0	0	0	0.423442	1.38629	1	0	0	0	0	1	1	Kazakhstan
KAZ	2014	-0.01202	0.0104169	0.042	10.1156	-0.212383	0.387561	0.100536	0.335266	-1.21854	7	0.64972	0.02761	4.65043	-0.2185	0.137115	0.02482	0.177892	1010.43	0	1	0	0	0	0.423442	0	1	0	0	0	0	1	1	Kazakhstan
KAZ	2015	-0.0149	0.0110972	0.012	10.0529	-0.232773	0.401217	0.101571	0.377291	-1.21854	8.16667	0.530497	-0.0326	4.61155	-0.2856	0.039837	-0.06259	0.237381	0.659	0	1	0	0	0	0.423442	0	1	0	0	0	0	1	1	Kazakhstan
KAZ	2016	-0.00274	0.00933552	0.011	10.0782	-0.302794	0.415171	0.105185	0.330302	-1.21854	13.5	0.603116	-0.05923	4.32638		0.0337618	-0.04503	0.54315	573.931	0	1	0	0	0	0.423442	1.09861	1	0	0	0	0	1	1	Kazakhstan
KAZ	2017	-0.01732	0.00870507	0.041	10.1211	-0.272395	0.429801	0.109885	0.291876	-1.21854	8	0.568254	-0.03058	4.42903		0.0797012	-0.04266	-0.0472264	687.482	0	1	0	0	0	0.423442	0	1	0	0	0	0	1	1	Kazakhstan
KAZ	2018	-0.00893	0.00929206	0.041	10.1715	-0.238064	0.443673	0.115232	0.259325	-1.21854	8	0.63528	-0.00077	4.39396		0.117225	0.0258	0.0573765	568.841			0	0	0	0.423442	0	1	0	0	0	0	1	1	Kazakhstan
KEN	1990	-0.05208	0.0288821	0.0419205	7.29741	0.0500331	1.01453	0.0512618	0.186565	-1.21854	12	0.570209	-0.0579	4.24147	-0.5056	-0.0404991	-0.04367	0.113856	258.138	0	1	0	0	0	0.00752126	0	0	0	0	0	0	0	0	Kenya
KEN	1991	-0.05473	0.0235426	0.0143835	7.3119	-0.00476774	0.999838	0.0504481	0.199581	-1.21854	12.5	0.555977	-0.02501	4.21005	-0.5701	-0.0130613	-0.08737	0.200443	361.548	0	1	0	1	1	0.00752126	1.60944	0	0	0	0	0	0	0	Kenya
KEN	1992	-0.05017	0.0190075	-0.00799494	7.29413	0.104355	0.98132	0.0495554	0.221525	-1.92028	14	0.529309	-0.03155	4.24219	-0.529	-0.00351065	-0.11021	0.171186	481.545	1	1	0	1	1	0.00752126	3.4012	0	0	0	0	0	0	0	Kenya
KEN	1993	-0.07938	0.0183774	0.00353197	7.28959	0.316167	0.960635	0.048627	0.184962	-1.92028	14	0.728585	0.11417	4.07056	-0.7465	0.0282868	-0.11418	0.800343	652.468	1	1	0	1	1	0.00752126	3.21888	0	0	0	0	0	0	0	Kenya
KEN	1994	-0.08873	0.0164125	0.0263278	7.30602	0.206664	0.940012	0.0477066	0.198342	-1.92028	12.8333	0.712661	0.07733	4.31895	-0.6008	0.0175324	-0.05516	-0.033633	1008.95	1	1	0	0	0	0.00752126	1.60944	0	0	0	0	0	0	0	Kenya
KEN	1995	-0.04447	0.0164672	0.0440622	7.34	0.201593	0.920705	0.0468164	0.258141	-1.92028	12	0.717457	-0.02369	4.3399	-0.488	-0.0500731	-0.00306	-0.0824388	37.4746	0	1	0	0	0	0.00752126	1.38629	0	0	0	0	0	0	0	Kenya
KEN	1996	-0.01033	0.0141795	0.0414684	7.36963	0.180781	0.90646	0.046426	0.216816	1.05597	8	0.573121	0.00485	4.32691	-0.3712	-0.0340391	-0.00653	0.11054	24.7114	0	1	0	0	0	0.00752126	1.09861	0	0	0	0	0	0	0	Kenya
KEN	1997	-0.03412	0.0134064	0.00474902	7.36298	0.159223	0.895675	0.0459086	0.243552	1.05597	8	0.540571	0.00459	4.45481	-0.3042	-0.0547869	-0.01207	0.0283109	109.6	0	1	0	0	0	0.00752126	2.83321	0	0	0	0	1	1	1	Kenya
KEN	1998	-0.0161	0.0122012	0.0329021	7.37856	0.155048	0.886207	0.0452384	0.239634	1.05597	8	0.488972	0.01787	4.52027	-0.268	-0.0599609	-0.00036	0.027836	164.086	0	1	0	0	0	0.00752126	0.693147	0	0	0	0	1	1	1	Kenya
KEN	1999	-0.01312	0.0118697	0.0230539	7.38803	0.132775	0.875333	0.0443781	0.265694	1.05597	8	0.481923	0.0737	4.40574	-0.2459	-0.0468254	0.00638	0.164984	246.778	0	1	0	0	0	0.00752126	0	0	0	0	0	1	1	1	Kenya
KEN	2000	0.00352	0.0131374	0.00599695	7.38866	0.0175252	0.862227	0.0433269	0.257584	1.05597	8	0.53309	-0.0141	4.44571	-0.2235	-0.0718648	-0.00048	0.0831742	434.957	0	1	0	0	0	0.00752126	1.38629	0	0	0	0	1	1	1	Kenya
KEN	2001	-0.03843	0.0150475	0.0377991	7.42018	0.0643095	0.856445	0.0427136	0.252227	1.05597	8	0.559468	-0.02203	4.50203	-0.1592	-0.104752	-0.01269	0.0313441	277.367	0	1	0	0	0	0.00752126	1.94591	0	0	0	0	1	1	1	Kenya
KEN	2002	-0.02832	0.0163241	0.0054686	7.4142	0.125386	0.846162	0.0419224	0.258546	1.05597	8	0.551727	-0.00797	4.49569	-0.1901	-0.0603864	-0.02628	0.00236684	183.245	0	1	0	0	0	0.00752126	0.693147	0	0	0	0	1	1	1	Kenya
KEN	2003	-0.04919	0.016501	0.0293248	7.43441	0.112419	0.834139	0.0409695	0.251557	1.05597	8	0.541323	0.00788	4.45852	-0.1817	-0.0542083	-0.01638	-0.0357283	56.6308	0	1	0	0	0	0.00752126	0.693147	0	0	0	0	1	1	1	Kenya
KEN	2004	-0.02286	0.0161419	0.051043	7.48355	0.125868	0.823949	0.0398584	0.272875	1.05597	8	0.59477	-0.00729	4.40745	-0.171	-0.0697387	-0.00046	0.0426455	388.954	0	1	0	0	0	0.00752126	0	0	0	0	0	1	1	1	Kenya
KEN	2005	-0.01033	0.0169059	0.0590667	7.54422	0.0759963	0.816946	0.038612	0.262769	1.05597	8	0.644789	-0.01311	4.49669	-0.1161	-0.0807315	-0.01405	-0.0457192	268.935	0	1	0	0	0	0.00752126	0.693147	0	0	0	0	1	1	1	Kenya
KEN	2006	-0.04141	0.0145518	0.0647249	7.60917	0.0780724	0.811081	0.0379774	0.228883	1.05597	8	0.552365	-0.01939	4.57378	-0.0836	-0.0926661	-0.02041	-0.045706	472.489	0	1	0	1	1	0.00752126	0.693147	0	0	0	0	1	1	1	Kenya
KEN	2007	-0.0196	0.0154791	0.0685073	7.67426	0.118169	0.808066	0.0372466	0.23045	1.05597	8	0.538948	-0.0331	4.60517	-0.0877	-0.100568	-0.02418	-0.0663539	365.201	0	1	0	1	1	0.00752126	2.48491	0	0	0	0	1	1	1	Kenya
KEN	2008	-0.05227	0.0161585	0.00232283	7.66817	0.186153	0.806082	0.0365103	0.253806	1.05597	8	0.575786	-0.05462	4.66174	-0.0842	-0.122305	-0.03379	0.0276182	337.438	0	1	0	4	4	0.00752126	2.3979	0	0	0	0	1	1	1	Kenya
KEN	2009	-0.04805	0.0156145	0.0330694	7.68079	0.250232	0.802255	0.0358684	0.250216	1.05597	8	0.508636	-0.04411	4.685	-0.0974	-0.107984	-0.0434	0.118177	348.826	0	1	0	4	4	0.00752126	0	0	0	0	0	1	1	1	Kenya
KEN	2010	-0.08355	0.0155514	0.084057	7.74586	0.234144	0.795246	0.0353739	0.272281	1.05597	8	0.542269	-0.05926	4.6625	-0.0915	-0.12913	-0.04411	0.0243372	353.267	0	1	0	0	0	0.00752126	2.48491	0	0	0	0	1	1	1	Kenya
KEN	2011	-0.05629	0.0154142	0.0610826	7.79888	0.191368	0.78758	0.035575	0.305726	1.05597	8	0.604487	-0.09206	4.60757	-0.1181	-0.171967	-0.04117	0.120888	363.799	0	1	0	0	0	0.00752126	3.73767	0	0	0	0	1	1	1	Kenya
KEN	2012	-0.0708	0.0166639	0.0456321	7.83611	0.0733688	0.776451	0.0358535	0.295362	1.05597	8	0.577651	-0.08362	4.7661	-0.1081	-0.133104	-0.05032	-0.0482106	341.77	0	1	0	0	0	0.00752126	4.38203	0	0	0	0	1	1	1	Kenya
KEN	2013	-0.09786	0.0156191	0.0587868	7.92566	0.0947944	0.762948	0.0362148	0.317131	1.05597	8	0.53133	-0.08784	4.80402	-0.1309	-0.132822	-0.05696	0.0188493	301.702	0	1	0	0	0	0.00752126	4.38203	0	0	0	0	1	1	1	Kenya
KEN	2014	-0.06149	0.013329	0.0535713	8.01349	0.00221291	0.748605	0.0366667	0.341337	1.05597	8	0.512983	-0.10369	4.84843	-0.1634	-0.147043	-0.0739	0.0208906	252.791	0	1	0	0	0	0.00752126	4.74493	0	0	0	0	1	1	1	Kenya
KEN	2015	-0.08184	0.0131807	0.0571851	8.12029	0.0252339	0.734084	0.0372157	0.342465	1.05597	8	0.441786	-0.06874	4.90483	-0.1898	-0.110316	-0.08089	0.116656	237.132	0	1	0	0	0	0.00752126	4.26268	0	0	0	0	1	1	1	Kenya
KEN	2016	-0.07746	0.0131665	0.0587895	8.19844	0.0305595	0.718565	0.0382341	0.334891	1.05597	8	0.377002	-0.05834	4.94535		-0.0904581	-0.08467	0.0338667	300.081	0	1	0	0	0	0.00752126	4.17439	0	0	0	0	1	1	1	Kenya
KEN	2017	-0.09022	0.0128103	0.0486254	8.30554	0.121801	0.703037	0.0393092	0.294634	1.05597	8	0.373948	-0.07206	4.97625		-0.109309	-0.07836	0.0187803	340.445	0	1	0	0	0	0.00752126	4.57471	0	0	0	0	1	1	1	Kenya
KEN	2018	-0.06996	0.0125847	0.0631978	8.36707	0.187498	0.687338	0.0404154	0.279587	1.05597	8	0.361494	-0.05749	5.00643		-0.0980111	-0.07376	-0.0203932	400.123			0	0	0	0.00752126	3.95124	0	0	0	0	1	1	1	Kenya
KGZ	1997	-0.05232	0.0176302	0.0991517	7.41491	0.286316	0.635714	0.0956743	0.0347455	1.56701	14	0.844771	-0.07833	4.7201	-0.7414	-0.0790336	-0.09308	0.355432	1.11448	1	1	0	0	0	0.0921012	0	0	0	0					Kyrgyz Rep.
KGZ	1998	-0.0303	0.0159063	0.0212184	7.43176	0.114331	0.621773	0.0942541	0.053487	1.56701	14	0.945093	-0.2233	4.66363	-0.9382	-0.215427	-0.11969	0.200148	0	1	1	0	0	0	0.0921012	0	0	0	0					Kyrgyz Rep.
KGZ	1999	-0.0249	0.0185125	0.0365579	7.46714	0.288408	0.605627	0.0930667	0.0510138	1.56701	13.5	0.991995	-0.14808	4.31066	-1.4907	-0.147936	-0.13528	0.871991	32.0281	1	1	0	0	0	0.0921012	1.09861	0	0	0					Kyrgyz Rep.
KGZ	2000	-0.01905	0.0188268	0.0542667	7.53034	-0.141353	0.586721	0.0924718	0.0416149	1.56701	8	0.894309	-0.04316	4.31629	-1.3361	-0.0573519	-0.10697	0.222933	60.9121	0	1	0	0	0	0.0921012	1.38629	0	0	0					Kyrgyz Rep.
KGZ	2001	0.00388	0.0145442	0.0532158	7.5944	-0.0523714	0.569775	0.0930116	0.03829	1.31149	8	0.737469	-0.01546	4.39494	-1.07	-0.00297767	-0.06747	0.0141315	66.8635	0	1	0	0	0	0.0921012	0	0	0	0					Kyrgyz Rep.
KGZ	2002	-0.01059	0.0161509	-0.000173532	7.60074	0.11015	0.550667	0.0936413	0.041783	1.05597	8	0.829207	0.02825	4.50811	-1.0974	-0.0375803	-0.059	-0.0297841	104.377	0	1	0	0	0	0.0921012	0.693147	0	0	0					Kyrgyz Rep.
KGZ	2003	-0.00812	0.0169673	0.070303	7.6766	-0.0981452	0.529497	0.0936575	0.0478399	1.05597	8	0.839328	0.10129	4.48864	-0.983	-0.0657052	-0.05169	-0.070066	45.0364	0	1	0	0	0	0.0921012	0	0	0	0					Kyrgyz Rep.
KGZ	2004	-0.00536	0.0168331	0.0702686	7.75897	-0.0800034	0.50798	0.0921932	0.0707665	1.05597	8	0.938157	0.0608	4.46222	-0.8894	-0.0844276	-0.04892	-0.0228745	48.7535	0	1	0	0	0	0.0921012	0	0	0	0					Kyrgyz Rep.
KGZ	2005	0.00222	0.016144	-0.00175548	7.77661	-0.0404917	0.488262	0.0890031	0.079467	1.05597	7.33333	0.95084	0.03798	4.49524	-0.6796	-0.172919	-0.03789	-0.0384085	555.899	0	1	0	0	0	0.0921012	0.693147	0	0	0					Kyrgyz Rep.
KGZ	2006	-0.0019	0.0166564	0.031029	7.82623	-0.272256	0.476814	0.0855583	0.105576	1.05597	7	1.2075	-0.02472	4.52926	-0.6488	-0.309978	-0.02095	-0.0209432	11.1171	0	1	0	0	0	0.0921012	1.09861	0	0	0					Kyrgyz Rep.
KGZ	2007	0.00092	0.0133882	0.0854288	7.92518	-0.205373	0.467032	0.0811996	0.0635105	1.31149	7	1.37058	-0.05077	4.60517	-0.4979	-0.353021	0.01277	-0.070646	22.4367	0	1	0	0	0	0.0921012	0	0	0	0					Kyrgyz Rep.
KGZ	2008	0.00832	0.011892	0.0840162	8.01561	-0.103222	0.4601	0.0766208	0.137739	1.56701	7	1.46106	-0.13768	4.77043	-0.564	-0.423139	0.01924	-0.0198751	16.7157	0	1	0	0	0	0.0921012	0	0	0	0					Kyrgyz Rep.
KGZ	2009	-0.01453	0.0143311	0.0288629	8.03959	-0.030046	0.456448	0.0724805	0.137283	1.56701	7	1.33379	-0.04314	4.71546	-0.5046	-0.298843	0.00378	0.173058	17.2734	0	1	0	0	0	0.0921012	0	0	0	0					Kyrgyz Rep.
KGZ	2010	-0.04886	0.0161102	-0.00471567	8.03452	0.120841	0.455887	0.0689755	0.136445	1.56701	7	1.33233	-0.06615	4.68	-0.4024	-0.329142	-0.05947	0.0713254	18.2568	0	1	0	2	2	0.0921012	0	0	0	0					Kyrgyz Rep.
KGZ	2011	-0.04734	0.0139443	0.0595627	8.10088	0.116056	0.458733	0.0675667	0.114883	1.56701	7	1.3618	-0.07734	4.75617	-0.4652	-0.306712	-0.04705	0.00390825	9.79477	0	1	0	0	0	0.0921012	0	0	0	0					Kyrgyz Rep.
KGZ	2012	-0.06516	0.0162797	-0.002	8.19372	0.150814	0.46479	0.0666744	0.133711	-0.460399	7	1.39676	-0.15451	4.77119	-0.6231	-0.478797	-0.05862	0.0186499	12.2027	0	1	0	0	0	0.0921012	0	0	0	0					Kyrgyz Rep.
KGZ	2013	-0.0066	0.0162236	0.109	8.30472	-0.0538825	0.473113	0.0664134	0.156625	-0.715923	7	1.34027	-0.13853	4.80246	-0.7329	-0.423739	-0.03699	0.0304988	199.327	0	1	0	0	0	0.0921012	0	0	0	0					Kyrgyz Rep.
KGZ	2014	-0.00466	0.0171357	0.04	8.36213	-0.0957055	0.4822	0.066754	0.20052	-0.715923	7	1.25126	-0.17	4.79148	-0.7599	-0.451032	-0.03068	0.107684	408.855	0	1	0	0	0	0.0921012	0.693147	0	0	0					Kyrgyz Rep.
KGZ	2015	-0.01466	0.0175202	0.039	8.34636	-0.0495387	0.490921	0.0675638	0.228153	-0.715923	7	1.10962	-0.15852	4.77559	-0.9917	-0.388491	-0.02517	0.20144	0.0554292	0	1	0	0	0	0.0921012	1.09861	0	0	0					Kyrgyz Rep.
KGZ	2016	-0.04383	0.0169739	0.043	8.4513	-0.123041	0.500901	0.0683984	0.206134	0.354229	4	1.05824	-0.11625	4.69857		-0.367705	-0.0579	0.0845762	44.9912	0	1	0	0	0	0.0921012	1.38629	0	0	0					Kyrgyz Rep.
KGZ	2017	-0.03116	0.016048	0.047	8.52649	-0.146133	0.507529	0.0695956	0.214015	0.354229	4	1.00617	-0.06197	4.73435		-0.344541	-0.03733	-0.0149812	30.057	0	1	0	0	0	0.0921012	0.693147	0	0	0					Kyrgyz Rep.
KGZ	2018	-0.01143	0.0159983	0.035	8.5668	-0.16851	0.51224	0.07117	0.238897	0.354229	4	0.988756	-0.12052	4.71984		-0.40421	-0.0059	-0.000382588	240			0	0	0	0.0921012	0	0	0	0					Kyrgyz Rep.
KHM	1997	-0.00868	0.0300336	0.0400662	6.74529	-0.253122	0.886318	0.0592588	0.0627663	-1.92028	7	0.789346	0.01307	4.78491	-1.079	-0.117008	-0.03724	0.122773	1010.87	0	1	0	2	2	0.166683	2.89037	0	0	0	0	0	0	0	Cambodia
KHM	1998	-0.0244	0.0266205	0.0468163	6.77587	-0.235017	0.844017	0.0581931	0.0558518	-1.92028	4	0.756195	-0.05499	4.725	-1.1532	-0.131432	-0.05358	0.270909	1140.3	0	1	0	0	0	0.166683	1.94591	0	0	0	0	0	0	0	Cambodia
KHM	1999	-0.01243	0.0251003	0.127054	6.88546	-0.166358	0.796684	0.056941	0.0570594	-1.92028	4	0.941769	-0.04821	4.69428	-1.0467	-0.130885	-0.03802	0.0169363	1265.6	0	1	0	0	0	0.166683	2.07944	0	0	0	0	0	0	0	Cambodia
KHM	2000	-0.02082	0.0220981	0.10712	6.98697	-0.124919	0.75171	0.0556684	0.0633849	-1.92028	4	1.10885	-0.02627	4.68444	-1.1291	-0.119171	-0.04815	0.00864446	1406.8	0	1	0	0	0	0.166683	1.38629	0	0	0	0	0	0	0	Cambodia
KHM	2001	-0.03123	0.0177481	0.0744661	7.06012	-0.0879154	0.713869	0.0558121	0.0598794	-0.594602	4	1.13743	-0.0097	4.68158	-0.9522	-0.0905856	-0.05146	0.0196793	1462.2	0	1	0	0	0	0.166683	1.94591	0	0	0	0	0	0	0	Cambodia
KHM	2002	-0.03198	0.0151962	0.0657894	7.12097	-0.0510624	0.684668	0.056018	0.0631035	-0.339078	4	1.19693	-0.02266	4.65653	-0.9003	-0.0884867	-0.06381	-0.0010852	1551.4	0	1	0	0	0	0.166683	1.09861	0	0	0	0	0	0	0	Cambodia
KHM	2003	-0.03378	0.0144752	0.085059	7.20387	-0.105695	0.662282	0.0563035	0.0721124	-0.0835547	4	1.23081	-0.0356	4.58037	-0.8218	-0.100399	-0.06169	0.0156566	1608.49	0	1	0	0	0	0.166683	0	0	0	0	0	0	0	0	Cambodia
KHM	2004	-0.0162	0.0129674	0.103405	7.31261	-0.0537432	0.642562	0.0566098	0.0902489	0.171969	4	1.34511	-0.0217	4.54997	-0.6618	-0.0729963	-0.03562	0.0108012	1671.6	0	1	0	0	0	0.166683	0	0	0	0	0	0	0	0	Cambodia
KHM	2005	-0.00703	0.0112758	0.132501	7.452	-0.188645	0.622467	0.056877	0.0897621	0.427493	4	1.36832	-0.03824	4.55755	-0.4316	-0.0866252	-0.00384	0.0189854	1728.8	0	1	0	0	0	0.166683	0	0	0	0	0	0	0	0	Cambodia
KHM	2006	-0.00159	0.010431	0.107711	7.56883	-0.161553	0.601031	0.0573583	0.119923	1.12923	4	1.44614	-0.00646	4.57728	-0.1254	-0.0742796	-0.00172	0.00262676	1787.11	0	1	0	0	0	0.166683	0	0	0	0	0	0	0	0	Cambodia
KHM	2007	-0.00499	0.00914612	0.102126	7.67769	-0.11086	0.580403	0.0577994	0.182065	1.12923	4	1.38268	-0.01664	4.60517	-0.0378	-0.0761621	0.00727	-0.0114746	1774.06	0	1	0	0	0	0.166683	0	0	0	0	0	0	0	0	Cambodia
KHM	2008	-0.02919	0.00798218	0.0669158	7.74693	0.150326	0.56067	0.0582272	0.234592	1.12923	4	1.3332	-0.0662	4.77001	-0.0057	-0.0223376	0.00503	-0.000493076	1949.31	0	1	0	0	0	0.166683	0.693147	0	0	0	0	0	0	0	Cambodia
KHM	2009	-0.05262	0.0131313	0.00086697	7.7404	0.218217	0.543356	0.05871	0.245937	1.12923	4	1.05138	-0.09915	4.77128	-0.0254	-0.0669695	-0.04781	0.0210072	1956.09	0	1	0	0	0	0.166683	0	0	0	0	0	0	0	0	Cambodia
KHM	2010	-0.04481	0.014931	0.0596308	7.79451	0.179081	0.529498	0.0593161	0.275579	1.12923	4	1.13604	-0.08751	4.76123	-0.0058	-0.0543815	-0.03795	0.0110122	1962.98	0	1	0	0	0	0.166683	0	0	0	0	0	0	0	0	Cambodia
KHM	2011	-0.05404	0.0149779	0.0706957	7.86761	0.160922	0.52022	0.0599958	0.282532	1.12923	4	1.13582	-0.08031	4.78181	-0.0367	-0.0542033	-0.04695	-0.0302077	1969.97	0	1	0	0	0	0.166683	0	0	0	0	0	0	0	0	Cambodia
KHM	2012	-0.04379	0.0154704	0.0731335	7.96163	0.126608	0.510593	0.0606667	0.3874	1.12923	4	1.20597	-0.08623	4.81494	-0.1555	-0.0482342	-0.04525	-0.00628311	1977.06	0	1	0	0	0	0.166683	0	0	0	0	0	0	0	0	Cambodia
KHM	2013	-0.02651	0.0159657	0.0735667	8.02145	-0.0105783	0.502062	0.0614685	0.520145	1.12923	4	1.30046	-0.08462	4.83731	-0.1656	-0.05195	-0.02616	-0.00142574	1984.27	0	1	0	0	0	0.166683	0.693147	0	0	0	0	0	0	0	Cambodia
KHM	2014	-0.01319	0.0166304	0.0714257	8.06631	-0.010909	0.49572	0.0625776	0.626627	1.12923	4	1.29612	-0.08556	4.87076	-0.1796	-0.0438554	-0.01643	0.00254516	1991.58	0	1	0	0	0	0.166683	0	0	0	0	0	0	0	0	Cambodia
KHM	2015	-0.00867	0.0180162	0.0703609	8.12821	0.07293	0.491644	0.0640832	0.743167	2.33358	4	1.27864	-0.08739	4.944	-0.2237	-0.0442722	-0.00646	0.00749226	1999	0	1	0	0	0	0.166683	0	0	0	0	0	0	0	0	Cambodia
KOR	1995	0.02235	0.0289233	0.095706	9.51408	0.00904737	0.324386	0.0842063	0.495203	-0.148388	7	0.52464	-0.01805	4.53571	-0.077	-0.010155	0.02235	-0.0404561	0	0	0	0	0	0	0.145543	1.38629	0	1	0					Korea
KOR	1996	0.02378	0.0274348	0.0759451	9.59725	-0.0122224	0.320943	0.086742	0.529215	-1.21854	7	0.52654	-0.04009	4.55524	-0.0986	-0.0305003	0.02378	0.0430511	0	0	0	0	0	0	0.145543	0	0	1	0					Korea
KOR	1997	0.02394	0.0266339	0.0592219	9.66427	-0.0283994	0.31231	0.0894861	0.579177	-1.21854	7.58333	0.57523	-0.01895	4.47175	-0.115	-0.0083199	0.02394	0.180783	0	1	1	0	0	0	0.145543	0	0	1	0					Korea
KOR	1998	0.0113	0.0279444	-0.0547122	9.61423	-0.0532694	0.301256	0.0924892	0.632809	-1.21854	12.5	0.684975	0.10477	4.20857	-0.1754	0.105759	0.0113	0.477206	0	1	1	0	0	0	0.145543	0	0	1	0					Korea
KOR	1999	0.01187	0.0249258	0.113086	9.72956	-0.0411054	0.291816	0.0958243	0.685345	-1.21854	11	0.597628	0.04381	4.33768	-0.1893	0.0541888	0.01187	-0.152328	0	0	0	0	0	0	0.145543	0	0	1	0					Korea
KOR	2000	0.0405	0.0245732	0.0892443	9.82829	-0.100566	0.285525	0.0995329	0.736033	-0.148388	11	0.660952	0.01766	4.41594	-0.0755	0.0178316	0.0405	-0.0496677	0	0	0	0	0	0	0.145543	0	0	1	0					Korea
KOR	2001	0.02508	0.0242788	0.0452531	9.88804	-0.0525112	0.277875	0.103785	1.06058	-0.148388	11	0.622238	0.00395	4.35658	-0.1086	0.0135168	0.02508	0.141926	0	0	0	0	0	0	0.145543	0	0	1	0					Korea
KOR	2002	0.03346	0.0231547	0.0743243	9.971	-0.022736	0.273295	0.108439	1.16022	-0.148388	11	0.58353	0.00649	4.40599	-0.1006	0.0119246	0.03346	-0.0303593	0	0	0	0	0	0	0.145543	0	0	1	0					Korea
KOR	2003	0.01564	0.0232866	0.0293322	10.0022	-0.0205865	0.270266	0.113307	1.1474	-0.148388	11	0.611746	0.01609	4.40769	-0.093	0.0162109	0.01564	-0.0479039	0	0	0	0	0	0	0.145543	0	0	1	0					Korea
KOR	2004	0.0009	0.0233106	0.0489984	10.0768	-0.0294187	0.266311	0.118076	1.09776	-0.148388	11	0.700157	0.03696	4.41812	-0.0791	0.0349296	0.0009	-0.0380958	0	0	0	0	0	0	0.145543	0	0	1	0					Korea
KOR	2005	0.00823	0.0246728	0.0392368	10.1341	-0.0434025	0.260372	0.122573	1.14819	-0.148388	11	0.683248	0.01306	4.53185	-0.1603	0.0224134	0.00823	-0.106365	0	0	0	0	0	0	0.145543	0	0	1	0					Korea
KOR	2006	0.01033	0.0248837	0.0517615	10.1991	-0.0587315	0.253017	0.127298	1.27221	-0.148388	11	0.706519	0.00199	4.60387	-0.1534	0.00600954	0.01033	-0.067349	0	0	0	0	0	0	0.145543	0	0	1	0					Korea
KOR	2007	0.02075	0.0246964	0.054634	10.2771	-0.0568825	0.245107	0.131775	1.3488	-0.148388	11	0.738745	0.00893	4.60517	-0.167	0.00909852	0.02075	-0.0271788	0	0	0	0	0	0	0.145543	0	0	1	0					Korea
KOR	2008	0.01457	0.024894	0.0282922	10.3072	-0.0196429	0.236582	0.136204	1.4834	0.107136	11	0.955164	0.00167	4.40036	-0.0693	-0.00232582	0.01457	0.183725	0	0	1	0	0	0	0.145543	0	0	1	0					Korea
KOR	2009	0.00017	0.0260351	0.0070751	10.297	-0.000723792	0.228021	0.140898	1.44527	0.362659	11	0.861336	0.03506	4.28977	-0.1108	0.0423708	0.00017	0.161	0	0	1	0	0	0	0.145543	0	0	1	0					Korea
KOR	2010	0.01467	0.0246272	0.0649679	10.3653	-0.0063672	0.219952	0.146073	1.35928	0.618183	11	0.913996	0.02444	4.37777	-0.1199	0.0280789	0.01467	-0.0945674	0	0	0	0	0	0	0.145543	0	0	1	0					Korea
KOR	2011	0.01622	0.0247296	0.0368169	10.3904	0.014294	0.21309	0.151486	1.38133	0.873706	11	1.05566	0.01327	4.38888	-0.0692	0.0110915	0.01622	-0.041702	0	0	0	0	0	0	0.145543	0	0	1	0					Korea
KOR	2012	0.0149	0.024993	0.022924	10.421	0.0211261	0.206101	0.157166	1.36693	1.12923	11	1.05458	0.03818	4.39581	-0.0803	0.0272978	0.0149	0.0167594	0	0	0	0	0	0	0.145543	0	0	1	0					Korea
KOR	2013	0.00619	0.0250301	0.028962	10.4413	0.0238914	0.199338	0.162978	1.34908	1.12923	11	0.979521	0.05637	4.46556	-0.0322	0.0463204	0.00619	-0.0282428	0	0	0	0	0	0	0.145543	0	0	1	0					Korea
KOR	2014	0.00397	0.0252994	0.0334145	10.4723	0.0163224	0.193201	0.168944	1.38358	1.12923	11	0.906144	0.05593	4.52807	0.0563	0.0504839	0.00397	-0.0384869	0	0	0	0	0	0	0.145543	0	0	1	0					Korea
KOR	2015	0.00522	0.0249498	0.0279024	10.5429	-0.00255787	0.187867	0.175294	1.40073	1.12923	11.75	0.791325	0.0717	4.5504	0.1449	0.0684664	0.00522	0.0741922	0	0	0	0	0	0	0.145543	0	0	1	0					Korea
KOR	2016	0.01646	0.0245958	0.029293	10.5858	-0.00555542	0.184488	0.182302	1.42955	2.33358	12	0.736038	0.06531	4.51885		0.0666149	0.01646	0.0263627	0	0	0	0	0	0	0.145543	0	0	1	0					Korea
KOR	2017	0.02188	0.0242149	0.0306277	10.6213	-0.00287453	0.181364	0.189959	1.44798	2.33358	12	0.771209	0.04635	4.54902		0.0474749	0.02188	-0.025644	0	0	0	0	0	0	0.145543	0	0	1	0					Korea
KOR	2018	0.02563	0.0250304	0.0266831	10.6487	-0.00244988	0.178676	0.19858	1.50336	2.33358	12	0.786603	0.0449	4.56038		0.0443772	0.02563	-0.0272657	0			0	0	0	0.145543	0	0	1	0					Korea
LAO	2000	-0.03576	0.00791543	0.0579878	7.51315	-0.172705	0.817003	0.0672769	0.0893173	-0.850126	9.5	0.688373	0.01459	4.56705	-1.8024		-0.03576	0.110619	1.22	0	1	0	0	0	0	2.07944	0	0	0					Lao Dem. Rep.
LAO	2001	-0.03683	0.00717115	0.0575141	7.57476	-0.186301	0.799269	0.0672535	0.0958686	-0.850126	8	0.658994	-0.1226	4.56664	-1.8655		-0.03683	0.135267	0.017	0	1	0	0	0	0	0	0	0	0					Lao Dem. Rep.
LAO	2002	-0.0285	0.00583935	0.0591874	7.63261	-0.0725343	0.781475	0.0670511	0.0851205	-0.850126	8	0.672549	-0.0934	4.50987	-2.0453		-0.0285	0.123038	0	0	0	0	0	0	0	0	0	0	0					Lao Dem. Rep.
LAO	2003	-0.03885	0.00492157	0.06067	7.69484	-0.0185848	0.762621	0.0666584	0.0691912	-1.21854	8	0.605721	-0.11595	4.50203	-1.3663		-0.03885	0.0509832	905	0	1	0	0	0	0	0.693147	0	0	0					Lao Dem. Rep.
LAO	2004	-0.0181	0.00433725	0.063577	7.76782	-0.0279398	0.741835	0.0660505	0.0671333	-1.21854	8	0.660798	-0.13886	4.52266	-1.3474		-0.0181	0.00154579	0	0	0	0	0	0	0	0	0	0	0					Lao Dem. Rep.
LAO	2005	-0.02541	0.00392509	0.0710757	7.85148	-0.153876	0.719414	0.0652449	0.0735478	-1.21854	8	0.717926	-0.15821	4.54955	-1.2884		-0.02541	0.00659322	0	0	0	0	0	0	0	0	0	0	0					Lao Dem. Rep.
LAO	2006	-0.01482	0.00343163	0.0861927	7.94769	-0.14559	0.695061	0.0645816	0.0587385	-1.21854	8	0.819614	-0.09308	4.59875	-1.083		-0.01482	-0.0470704	45	0	1	0	0	0	0	0	0	0	0					Lao Dem. Rep.
LAO	2007	-0.01123	0.00312174	0.0759683	8.03065	0.0256009	0.671353	0.063782	0.0654326	-1.21854	7	0.792126	-0.10387	4.60517	-1.0829		-0.01123	-0.054256	0	0	0	0	0	0	0	0	0	0	0					Lao Dem. Rep.
LAO	2008	-0.01858	0.00273821	0.078249	8.1083	0.0492531	0.648738	0.0629351	0.0956628	-1.21854	7	0.818492	-0.15602	4.69107	-1.2091		-0.01858	-0.0898232	0	0	0	0	0	0	0	0	0	0	0					Lao Dem. Rep.
LAO	2009	-0.03096	0.00217195	0.0750178	8.1715	0.201912	0.627706	0.0621381	0.172418	-1.21854	7	0.769308	-0.1777	4.75763	-1.3521		-0.03096	-0.0261814	0	0	0	0	0	0	0	0	0	0	0					Lao Dem. Rep.
LAO	2010	-0.01469	0.00204567	0.0852691	8.24869	-0.0165715	0.608334	0.0614465	0.209193	-1.21854	7	0.847203	-0.16486	4.78824	-1.1634		-0.01469	-0.0302171	0	0	0	0	0	0	0	0	0	0	0					Lao Dem. Rep.
LBN	1990	-0.33041	0.0755195	0.265332	8.25304	0.0662502	0.648106	0.0915027	0.793775	2.33358	14	1.17906	-0.39217	3.96005	-1.6844		-0.30173	0.399445	171.307	1	1	4	5	9	0.00304853	4.43082	0	0	0					Lebanon
LBN	1991	-0.15481	0.0515489	0.494474	8.64661	-0.0166376	0.616115	0.0890012	0.457359	2.33358	11.0833	0.924547	-0.57481	4.06251	-0.4171		-0.19505	0.335408	183.431	1	1	0	5	5	0.00304853	4.51086	0	0	0					Lebanon
LBN	1992	-0.108	0.07984	0.164383	8.76983	0.0177999	0.588312	0.0869802	0.489484	2.33358	7	0.828443	-0.50545	4.08295	-0.4541		-0.23982	0.845227	77.798	1	1	0	0	0	0.00304853	4.51086	0	0	0					Lebanon
LBN	1993	-0.08402	0.0601128	0.107657	8.8417	0.0263073	0.564801	0.0853656	0.429686	2.33358	2.83333	0.763511	-0.0619	4.34847	0.0254		-0.07188	0.0166818	71.976	1	1	0	0	0	0.00304853	4.15888	0	0	0					Lebanon
LBN	1994	-0.18372	0.0699771	0.0810524	8.89347	-0.00435267	0.544077	0.0840681	0.488164	2.33358	2	0.702721	-0.06251	4.42724	0.0257		-0.29121	-0.0351966	59.595	0	1	0	0	0	0.00304853	4.20469	0	0	0					Lebanon
LBN	1995	-0.14857	0.0671193	0.0644886	8.94064	0.0130739	0.524317	0.0830329	0.549446	2.33358	2	0.731354	-0.09767	4.46568	-0.0379		-0.13645	-0.0349151	51.299	0	1	0	0	0	0.00304853	3.63759	0	0	0					Lebanon
LBN	1996	-0.17148	0.0566185	0.112859	9.04266	0.0120401	0.520596	0.0844818	0.605485	2.33358	2	0.680966	-0.10269	4.57327	-0.0681		-0.25697	-0.0308183	0	0	0	0	0	0	0.00304853	3.66356	0	0	0					Lebanon
LBN	1997	-0.22308	0.0430515	0.0105497	9.05711	0.0176685	0.514737	0.0859488	0.6614	2.07806	2	0.620866	-0.32429	4.74302	-0.226		-0.24557	-0.0203597	0	0	0	0	0	0	0.00304853	3.82864	0	0	0					Lebanon
LBN	1998	-0.13221	0.0402325	0.0366572	9.09476	0.0255409	0.50698	0.087412	0.738913	1.82254	2	0.547172	-0.29927	4.83461	-0.5226		-0.17276	-0.0151472	0	0	0	0	0	0	0.00304853	3.13549	0	0	0					Lebanon
LBN	1999	-0.13673	0.0477044	-0.00525585	9.08924	0.00761104	0.49884	0.0888321	0.822675	1.56701	2	0.508142	-0.19386	4.83826	-0.6661		-0.16723	-0.00569322	0	0	0	0	0	0	0.00304853	3.73767	0	0	0					Lebanon
LBN	2000	-0.22567	0.053921	0.0134187	9.09965	0.0192056	0.491944	0.0901749	0.879016	1.31149	2	0.501153	-0.17608	4.90119	-0.6924		-0.23952	0	0	0	0	0	0	0	0.00304853	2.48491	0	0	0					Lebanon
LBN	2001	-0.15892	0.054479	0.0383967	9.12117	0.0375427	0.495386	0.0905641	0.860229	-0.0141852	2	0.555568	-0.19695	4.92253	-0.8356		-0.21032	0	0	0	0	0	0	0	0.00304853	1.60944	0	0	0					Lebanon
LBN	2002	-0.14867	0.047533	0.0342315	9.12373	0.0332492	0.49635	0.0912152	0.825746	1.05597	2	0.510425	-0.16879	4.89694	-0.8513		-0.16193	0	0.125	0	1	0	0	0	0.00304853	2.07944	0	0	0					Lebanon
LBN	2003	-0.13007	0.0467569	0.032271	9.12577	0.0421466	0.494686	0.0920239	0.786429	1.05597	2	0.540908	-0.18616	4.77322	-0.95		-0.13972	0	0	0	0	0	0	0	0.00304853	1.60944	0	0	0					Lebanon
LBN	2004	-0.09493	0.0451425	0.0629378	9.17658	0.08272	0.488561	0.0927545	0.781786	1.05597	2	0.909728	-0.17997	4.6962	-1.0248		-0.09835	0	0	0	0	0	0	0	0.00304853	0	0	0	0					Lebanon
LBN	2005	-0.08636	0.0447893	0.0274839	9.20583	0.134549	0.476322	0.0932444	0.696934	1.05597	2	0.927627	-0.11275	4.64718	-1.2597		-0.08573	0	0	0	0	0	0	0	0.00304853	2.70805	0	0	0					Lebanon
LBN	2006	-0.13749	0.0457604	0.0170143	9.23813	0.127639	0.457904	0.0936413	0.717266	1.05597	2	0.910694	-0.08825	4.65434	-1.3019		-0.10572	0	0	0	0	2	0	2	0.00304853	2.07944	0	0	0					Lebanon
LBN	2007	-0.10235	0.046324	0.0934093	9.35206	0.160776	0.436664	0.0935084	0.73969	1.05597	2	0.979677	-0.0968	4.60517	-1.2285		-0.10928	0	0	0	0	0	1	1	0.00304853	2.89037	0	0	0					Lebanon
LBN	2008	-0.09995	0.0400131	0.0924884	9.45869	0.166668	0.413889	0.0932014	0.759918	1.05597	2	1.06626	-0.1725	4.62566	-1.0951		-0.09856	0	0	0	0	0	1	1	0.00304853	4.06044	0	0	0					Lebanon
LBN	2009	-0.08343	0.0402004	0.100545	9.55362	0.178776	0.393717	0.0931893	0.718869	1.05597	2	0.903978	-0.22448	4.67227	-0.8376		-0.08098	0	0	0	0	0	0	0	0.00304853	2.63906	0	0	0					Lebanon
LBN	2010	-0.07532	0.0412655	0.0803725	9.61325	0.160754	0.380631	0.0937425	0.825806	1.05597	2	0.950967	-0.20692	4.69501	-0.9122		-0.07466	0	0	0	0	0	0	0	0.00304853	1.60944	0	0	0					Lebanon
LBN	2011	-0.05842	0.0405866	0.00917699	9.59346	0.183637	0.382066	0.0928465	0.896543	1.05597	2	1.0214	-0.16408	4.66908	-0.9854		-0.05945	0	0	0	0	0	0	0	0.00304853	2.30259	0	0	0					Lebanon
LBN	2012	-0.08875	0.0398938	0.0272015	9.60352	0.138185	0.387673	0.0925854	0.895202	1.05597	2	0.885069	-0.25904	4.75789	-1.0523		-0.08431	0	0	0	0	0	0	0	0.00304853	2.70805	0	0	0					Lebanon
LBN	2013	-0.09004	0.041654	0.0261916	9.61398	0.154576	0.396961	0.0929432	0.933442	1.05597	2	0.861206	-0.27972	4.78782	-1.3333		-0.08818	0	0	0	0	0	0	0	0.00304853	4.79579	0	0	0					Lebanon
LBN	2014	-0.06362	0.0467818	0.0188429	9.61756	0.126516	0.406436	0.0938887	0.97817	1.05597	2	0.79752	-0.28843	4.80451	-1.4042		-0.06212	0	0	0	0	0	0	0	0.00304853	5.31812	0	0	0					Lebanon
LBN	2015	-0.07909	0.0448688	0.00415031	9.62031	0.0899995	0.412118	0.0953844	1.00476	-0.0141852	2	0.718246	-0.19859	4.89042	-1.4623		-0.07482	0	0	0	0	0	0	0	0.00304853	3.78419	0	0	0					Lebanon
LBN	2016	-0.09649	0.0506266	0.0160552	9.64776	0.0947828	0.405997	0.0980643	1.03813	-0.0141852	2	0.676472	-0.2348	4.88303			-0.08874	0	0	0	0	0	0	0	0.00304853	3.71357	0	0	0					Lebanon
LBN	2017	-0.07034	0.0450514	0.00551995	9.68067	0.0966885	0.398826	0.101195	1.05837	-0.0141852	2	0.683099	-0.263	4.91332			-0.08636	0	0	0	0	0	0	0	0.00304853	3.13549	0	0	0					Lebanon
LBR	2007	0.0204	0.00253931	0.0953528	6.82819	0.18693	0.803249	0.063167	0.0525938	2.33358	8	3.11354	-0.12524	4.60517	-6.9465	-0.837118	0.02274	0.0561748	3291.56	0	1	0	0	0	8.33268	0	0	0	0	0	0	0	0	Liberia
LBR	2008	0.0063	0.00226375	0.0714569	6.87518	0.243336	0.805442	0.0631701	0.0612665	2.33358	8	1.79121	-0.40823	4.68795	-5.6573	-0.858304	-0.02698	0.0315849	4066.32	0	1	0	0	0	8.33268	0	0	0	0	0	0	0	0	Liberia
LBR	2009	-0.0079	0.00406745	0.0530054	6.89468	0.250073	0.805672	0.0629062	0.0794696	2.33358	8	1.10212	-0.22001	4.72588	-4.1139	-0.618212	-0.01398	0.080357	3061.03	0	1	0	0	0	8.33268	0	0	0	0	0	0	0	1	Liberia
LBR	2010	0.00312	0.00423271	0.0609983	6.92957	0.107975	0.802528	0.0623297	0.0936698	2.33358	8	1.11774	-0.24431	4.71241	-2.7375	-0.505315	0.01162	0.0456409	2948	0	1	0	0	0	8.33268	0	0	0	0	0	0	0	1	Liberia
LBR	2011	-0.00364	0.00553374	0.0820077	6.99718	0.119152	0.799885	0.0617363	0.103743	2.33358	8	1.16268	-0.26696	4.70202	-3.082	-0.500618	-0.04386	0.0115307	110.387	0	1	0	0	0	8.33268	0	0	0	0	0	0	0	1	Liberia
LBR	2012	-0.0216	0.00557748	0.0799382	7.06821	0.145869	0.795034	0.0608021	0.103075	2.33358	8	1.22167	-0.45342	4.77365	-3.0403	-0.466238	-0.02854	0.0178342	121.041	0	1	0	0	0	8.33268	0	0	0	0	0	0	0	1	Liberia
LBR	2013	-0.00982	0.00493115	0.0870403	7.1999	0.237918	0.787952	0.0597332	0.122455	2.33358	8	1.30993	-0.29663	4.79975	-2.9225	-0.359487	-0.06051	0.0544819	92.025	0	1	0	0	0	8.33268	0	0	0	0	0	0	0	1	Liberia
LBR	2014	-0.01276	0.00463083	0.00701144	7.23124	0.188046	0.77912	0.058769	0.117376	2.33358	8	1.36969	-0.49392	4.81275	-3.4459	-0.584434	-0.03163	0.0822046	78.7848	0	1	0	0	0	8.33268	0	0	0	0	0	0	0	1	Liberia
LBR	2015	-0.05254	0.00467722	0	7.16402	0.144219	0.769043	0.0580341	0.129458	2.33358	8	1.26018	-0.35168	4.99186	-3.715	-0.624359	-0.04507	0.0273668	114.906	0	1	0	0	0	8.33268	0	0	0	0	0	0	0	1	Liberia
LBR	2016	-0.02698	0.00448805	-0.0159958	7.22915	0.116857	0.760053	0.0581172	0.134997	1.12923	8	1.21676	-0.26613	4.97183		-0.518998	-0.03762	0.0955915	78.746	0	1	0	0	0	8.33268	0	0	0	0	0	0	0	1	Liberia
LBR	2017	-0.03996	0.00405985	0.0246863	7.3236	0.158219	0.750087	0.0582783	0.17289	1.12923	8	1.2299	-0.28885	4.88809		-0.385843	-0.04719	0.193582	78.596	0	1	0	0	0	8.33268	0	0	0	0	0	0	0	1	Liberia
LBR	2018	-0.04709	0.00422612	0.0122255	7.33454	0.135352	0.739371	0.0584922	0.178021	1.12923	8	1.20343	-0.22294	4.80819		-0.319454	-0.05114	0.278146	78.596			0	0	0	8.33268	0	0	0	0	0	0	0	1	Liberia
LKA	2004	-0.06592	0.0299736	0.0544506	8.56	0.0223285	0.380973	0.0992724	0.323864	-0.0141852	7	0.794829	-0.02744	4.48199	-0.4957	-0.0771591	-0.06536	0.0484196	0	0	0	0	5	5	0.118624	3.49651	0	0	0	0	0	1	1	Sri Lanka
LKA	2005	-0.06151	0.0263953	0.0624175	8.64311	0.0407323	0.378599	0.101187	0.330761	-0.0141852	7	0.73604	-0.02167	4.5586	-0.3941	-0.0763448	-0.06133	-0.00688186	444.024	0	1	0	5	5	0.118624	4.85981	0	0	0	0	0	1	1	Sri Lanka
LKA	2006	-0.06118	0.0279877	0.0766829	8.73912	0.0326036	0.379061	0.102738	0.346705	-0.0141852	7	0.712612	-0.04635	4.58731	-0.4222	-0.0963013	-0.06112	0.0339946	0	0	0	0	5	5	0.118624	5.3799	0	0	0	0	0	1	1	Sri Lanka
LKA	2007	-0.06007	0.0326061	0.0679683	8.82399	0.0868059	0.378824	0.104205	0.342395	-0.0141852	7	0.686065	-0.03783	4.60517	-0.4536	-0.090512	-0.06004	0.0645607	1.31487	0	1	0	5	5	0.118624	4.8828	0	0	0	0	0	1	1	Sri Lanka
LKA	2008	-0.06134	0.0371217	0.0595009	8.89393	0.175162	0.378154	0.105815	0.29542	-0.0141852	7	0.63369	-0.08335	4.66334	-0.4382	-0.119712	-0.0613	-0.0206961	7.91009	0	1	0	5	5	0.118624	4.60517	0	0	0	0	0	1	1	Sri Lanka
LKA	2009	-0.08608	0.0361866	0.0353891	8.92934	0.229025	0.377687	0.107868	0.2574	-0.0141852	7	0.491491	-0.00446	4.67171	-0.4403	-0.056779	-0.08608	0.0610246	0.032627	0	1	0	5	5	0.118624	3.61092	0	0	0	0	0	1	1	Sri Lanka
LKA	2010	-0.06954	0.0270075	0.0801597	9.01119	0.225312	0.377709	0.110606	0.255156	-0.0141852	7	0.463639	-0.01895	4.7107	-0.4352	-0.0725923	-0.06954	-0.0163583	0.0372974	0	1	0	0	0	0.118624	1.09861	0	0	0	0	0	1	1	Sri Lanka
LKA	2011	-0.06236	0.0268316	0.0840473	9.10583	0.207343	0.377127	0.116198	0.350102	-0.0141852	7	0.549846	-0.0707	4.73057	-0.519	-0.131909	-0.06236	-0.0221048	0.0948513	0	1	0	0	0	0.118624	0	0	0	0	0	0	1	1	Sri Lanka
LKA	2012	-0.05599	0.021552	0.0914457	9.24137	0.181504	0.37722	0.122534	0.350186	-0.0141852	7	0.514921	-0.05821	4.66542	-0.612	-0.118591	-0.05599	0.1541	307	0	1	0	0	0	0.118624	1.38629	0	0	0	0	0	1	1	Sri Lanka
LKA	2013	-0.0538	0.0215405	0.0339573	9.29211	0.0682343	0.377484	0.129326	0.347501	-1.21854	7	0.492578	-0.0342	4.71609	-0.5709	-0.0861701	-0.05185	0.0114862	13.7588	0	1	0	0	0	0.118624	2.63906	0	0	0	0	0	1	1	Sri Lanka
LKA	2014	-0.05706	0.0241265	0.049607	9.32873	0.153443	0.377266	0.13612	0.358724	-1.21854	7	0.502509	-0.02506	4.7265	-0.5556	-0.0807335	-0.06231	0.011588	115.161	0	1	0	0	0	0.118624	2.77259	0	0	0	0	0	1	1	Sri Lanka
LKA	2015	-0.07575	0.0255306	0.0500768	9.35509	0.148657	0.376282	0.142657	0.415985	-1.21854	7	0.495588	-0.02336	4.78907	-0.5194	-0.0753259	-0.07013	0.0405334	76.8172	0	1	0	0	0	0.118624	2.3979	0	0	0	0	0	1	1	Sri Lanka
LKA	2016	-0.05338	0.0213	0.0448663	9.41117	0.17216	0.37471	0.148826	0.453681	-1.21854	7	0.496361	-0.02116	4.76021		-0.0728812	-0.05338	0.0715809	144.915	0	1	0	0	0	0.118624	0	0	0	0	0	0	1	1	Sri Lanka
LKA	2017	-0.05503	0.0213577	0.0341982	9.44019	0.213949	0.372802	0.154631	0.470518	-1.21854	7	0.508868	-0.02641	4.75832		-0.0722383	-0.05503	0.0471539	1295.67	0	1	0	0	0	0.118624	3.71357	0	0	0	0	0	1	1	Sri Lanka
LKA	2018	-0.05296	0.0190513	0.0320913	9.48556	0.237971	0.370382	0.160313	0.496134	-1.21854	7	0.532274	-0.03167	4.70221		-0.0739155	-0.05323	0.0657178	195.34			0	0	0	0.118624	1.94591	0	0	0	0	0	1	1	Sri Lanka
LSO	2007	0.0735	0.0208122	0.0483296	7.55528	-0.107055	0.613708	0.0763713	0.097936	-1.21854	2	1.61766	0.2036	4.60517	-0.675	-0.569121	0.10108	0.0404362	5.85025	0	1	0	0	0	0	0	0	0	0					Lesotho
LSO	2008	0.03977	0.0145364	0.0673953	7.63966	0.0367934	0.600764	0.0767026	0.100715	-1.21854	2	1.61894	0.19024	4.50247	-0.4232	-0.581214	0.08072	0.172576	1.4397	0	1	0	0	0	0	0	0	0	0					Lesotho
LSO	2009	-0.00086	0.0247539	0.0215431	7.66706	-0.0230655	0.588453	0.0770746	0.123775	-1.21854	2	1.55999	0.0172	4.55398	-0.5923	-0.674446	-0.03082	0.0257166	0.001568	0	1	0	0	0	0	0	0	0	0					Lesotho
LSO	2010	-0.07706	0.0284839	0.0642964	7.68413	0.155028	0.577329	0.0775145	0.125161	-1.21854	2	1.47803	-0.09508	4.70284	-0.4743	-0.616955	-0.08371	-0.136004	0	0	0	0	0	0	0	0	0	0	0					Lesotho
LSO	2011	-0.08437	0.0204236	0.0663003	7.75286	0.290117	0.571489	0.0778567	0.132561	-1.21854	2	1.47345	-0.14525	4.72162	-0.4436	-0.566258	-0.14951	-0.00820762	0	0	0	0	0	0	0	0	0	0	0					Lesotho
LSO	2012	0.06432	0.0193492	0.0589992	7.76391	0.0994056	0.56566	0.0781074	0.171828	-1.21854	2	1.47326	-0.09002	4.64218	-0.4177	-0.626772	-0.01572	0.130673	0	0	0	0	0	0	0	0	0	0	0					Lesotho
LSO	2013	-0.01354	0.0182339	0.0215572	7.87167	0.0938696	0.558906	0.0781944	0.186336	-1.21854	2	1.30372	-0.05346	4.51885	-0.3668	-0.537001	-0.02935	0.176016	0.070247	0	1	0	0	0	0	0	0	0	0					Lesotho
LSO	2014	0.0321	0.017681	0.0281729	7.96265	0.119794	0.550431	0.0780575	0.180486	-1.21854	2	1.23324	-0.05207	4.43853	-0.4717	-0.474324	0.03126	0.124039	0.226046	0	1	0	0	0	0	0	0	0	0					Lesotho
LSO	2015	-0.02017	0.0173343	0.0271748	8.03713	0.138603	0.540531	0.0776986	0.171786	-1.21854	2	1.29034	-0.03956	4.35658	-0.457	-0.43705	-0.01275	0.175651	0.162161	0	1	0	0	0	0	0	0	0	0					Lesotho
LSO	2016	-0.06672	0.017795	0.0321855	8.02716	0.16926	0.536444	0.0781314	0.166392	-1.21854	2	1.33106	-0.0667	4.27151		-0.439475	-0.08748	0.152887	0.37503	0	1	0	0	0	0	0	0	0	0					Lesotho
LSO	2017	-0.00638	0.0195306	-0.0227724	7.93133	0.0402565	0.530709	0.0784064	0.17885	-1.21854	2	1.35742	-0.02621	4.38925		-0.448804	-0.01932	-0.0942112	0.176864	0	1	0	0	0	0	0	0	0	0					Lesotho
LSO	2018	-0.02199	0.0175515	0.0113419	7.94215	0.127363	0.524447	0.0785647	0.187524	-1.21854	2	1.4305	-0.01407	4.41667		-0.440238	-0.04446	-0.00674544	12.1339			0	0	0	0	0	0	0	0					Lesotho
LTU	2010	-0.0692	0.00878853	0.0148223	9.90618	0.170579	0.217255	0.254127	0.587902	1.56701	2	1.30252	-0.01275	4.70791	-0.5719	-0.0200267	-0.06899	0.0492344	0	0	0	0	0	0	0.18616	0	0	0	0	1	0	1	1	Lithuania
LTU	2011	-0.08952	0.00791759	0.0602564	10.0356	0.164412	0.216017	0.25911	0.496322	1.31149	2	1.48844	-0.04545	4.72269	-0.495	-0.026852	-0.08931	-0.0480496	0	0	0	0	0	0	0.18616	0	0	0	0	1	0	1	1	Lithuania
LTU	2012	-0.03148	0.00766681	0.038333	10.1124	0.160122	0.21564	0.26407	0.466283	1.05597	2	1.5621	-0.01407	4.70872	-0.5541	0.00610096	-0.03141	0.0827019	0	0	0	0	0	0	0.18616	0	0	0	0	1	0	1	1	Lithuania
LTU	2013	-0.0261	0.00764651	0.0355842	10.1917	0.169782	0.215978	0.269134	0.430842	1.05597	2	1.5613	0.00834	4.72215	-0.4936	0.0145035	-0.02615	-0.0317476	0	0	0	0	0	0	0.18616	0	0	0	0	1	0	1	1	Lithuania
LTU	2014	-0.00619	0.0087991	0.0350797	10.2455	0.178921	0.216932	0.27443	0.408567	1.05597	2	1.42864	0.03165	4.72269	-0.4245	0.0181921	-0.00664	-0.000275534	0	0	0	0	0	0	0.18616	0	0	0	0	1	0	1	1	Lithuania
LTU	2015	-0.0027	0.0113507	0.0203315	10.269	0.197455	0.218746	0.28006	0.415842	1.31149	1	1.38641	-0.02811	4.68158	-0.4453	-0.00997036	-0.00208	0.922861	0	0	1	0	0	0	0.18616	0	0	0	0	1	0	1	1	Lithuania
LTU	2016	0.00232	0.0147904	0.0255594	10.3393	0.188075	0.220545	0.285714	0.426859	1.56701	1	1.34379	-0.0082	4.69355		0.00720908	0.00259	-0.819316	0	0	0	0	0	0	0.18616	0	0	0	0	1	0	1	1	Lithuania
LTU	2017	0.00454	0.0171554	0.0424758	10.4288	0.21299	0.22324	0.292565	0.409848	1.82254	1	1.44828	0.00593	4.72411		0.0231697	0.00454	-0.0201633	0	0	0	0	0	0	0.18616	0	0	0	0	1	0	1	1	Lithuania
LTU	2018	0.00598	0.0198387	0.0364476	10.4866	0.194683	0.227517	0.301242	0.40597	2.07806	1	1.493	0.00295	4.74884		0.0185133	0.00597	-0.0434169	0			0	0	0	0.18616	0	0	0	0	1	0	1	1	Lithuania
LVA	2010	-0.08617	0.0109266	-0.0447344	9.77568	0.131268	0.208014	0.26839	0.953129	2.33358	2	1.08612	0.01703	4.70393	-0.8477	-0.0209558	-0.0645	0.0493027	0	1	1	0	0	0	0.185449	0	0	0	0	0	0	1	1	Latvia
LVA	2011	-0.04291	0.0104272	0.0628512	9.89291	0.130729	0.210698	0.274557	0.77985	2.33358	2	1.20513	-0.03297	4.72473	-0.6983	-0.0574248	-0.0317	-0.0551236	0	1	1	0	0	0	0.185449	0	0	0	0	0	0	1	1	Latvia
LVA	2012	-0.01425	0.00909273	0.0413423	9.96605	0.130804	0.214455	0.280519	0.646882	2.33358	2	1.26837	-0.03706	4.6919	-0.7118	-0.0531173	0.00174	0.0910587	0	1	1	0	0	0	0.185449	0	0	0	0	1	0	1	1	Latvia
LVA	2013	-0.01221	0.00937394	0.02328	10.0298	0.131154	0.219135	0.286425	0.580932	2.33358	2	1.24069	-0.0277	4.69693	-0.704	-0.0433423	-0.00557	-0.0319695	0	0	0	0	0	0	0.185449	0	0	0	0	1	0	1	1	Latvia
LVA	2014	-0.0158	0.00943765	0.0191519	10.0793	0.123285	0.224587	0.292401	0.512764	2.33358	1	1.2444	-0.01622	4.7032	-0.596	-0.0294296	-0.01682	0	0	0	0	0	0	0	0.185449	0	0	0	0	1	0	1	1	Latvia
LVA	2015	-0.01426	0.0104809	0.0326052	10.1198	0.130489	0.230845	0.298509	0.485958	2.33358	1	1.22349	-0.00594	4.66927	-0.6209	-0.0172439	-0.01521	0.702513	0	0	1	0	0	0	0.185449	0	0	0	0	1	0	1	1	Latvia
LVA	2016	0.00155	0.0146939	0.0177381	10.1813	0.13674	0.233957	0.302341	0.472587	2.33358	1	1.19821	0.01581	4.67302		0.00329231	-0.00395	0.00235773	0	0	0	0	0	0	0.185449	0	0	0	0	1	0	1	1	Latvia
LVA	2017	-0.00788	0.0159065	0.0378731	10.2573	0.124341	0.241155	0.307063	0.424139	2.33358	1	1.24097	0.01257	4.69565		-0.00647357	-0.00822	-0.0201633	0	0	0	0	0	0	0.185449	0	0	0	0	1	0	1	1	Latvia
LVA	2018	-0.00837	0.020763	0.0462078	10.3302	0.127427	0.250088	0.313374	0.366093	2.33358	1	1.23195	-0.00288	4.72117		-0.00790823	-0.00738	-0.0434169	0			0	0	0	0.185449	0	0	0	0	1	0	1	1	Latvia
MAR	1990	-0.01914	0.0414883	0.0341181	7.84349	0.0126554	0.702623	0.0697658	0.167861	-1.21854	11	0.546267	-0.02365	4.50325	-0.5358	-0.061524	-0.01433	-0.0289613	6349.64	0	1	0	0	0	0.0410967	0	0	0	0					Morocco
MAR	1991	-0.01808	0.0414284	0.0721609	7.92821	0.0635084	0.688669	0.072129	0.199345	-1.21854	11	0.497793	-0.02534	4.51273	-0.4746	-0.0569313	-0.0097	0.05632	3954.76	0	1	0	0	0	0.0410967	1.09861	0	0	0					Morocco
MAR	1992	-0.0117	0.0429805	-0.0209774	7.91171	0.0629572	0.677247	0.0745518	0.223024	-1.21854	11	0.502633	-0.0259	4.51972	-0.4172	-0.0647424	-0.01996	-0.0193733	1546.15	0	1	0	0	0	0.0410967	0	0	0	0					Morocco
MAR	1993	-0.02939	0.0465557	-0.00740592	7.91045	0.0683319	0.666311	0.0769134	0.241721	-0.148388	11	0.496685	-0.02655	4.55755	-0.4524	-0.0597181	-0.02166	0.0891128	247.239	0	1	0	0	0	0.0410967	0	0	0	0					Morocco
MAR	1994	-0.03347	0.0449382	0.10588	8.01579	-0.0276264	0.653133	0.0790503	0.240563	-0.148388	11	0.473136	-0.03354	4.58558	-0.4148	-0.0649367	-0.02718	-0.0103234	231.414	0	1	0	0	0	0.0410967	0.693147	0	0	0					Morocco
MAR	1995	-0.04082	0.0434741	-0.0540545	7.9655	0.0288811	0.636681	0.0808885	0.27273	-0.148388	11	0.51715	-0.04781	4.62095	-0.4536	-0.0703153	-0.02748	-0.0719874	230.319	0	1	0	0	0	0.0410967	0	0	0	0					Morocco
MAR	1996	-0.03153	0.0394909	0.123729	8.08581	0.0811115	0.621656	0.0824293	0.264812	-1.21854	11	0.470955	-0.01516	4.62497	-0.3914	-0.0467619	0.00939	0.0205662	277.512	0	1	0	0	0	0.0410967	0.693147	0	0	0					Morocco
MAR	1997	-0.02606	0.0419266	-0.015607	8.07353	0.0698849	0.602904	0.0835981	0.407734	-1.21854	11	0.511502	-0.02049	4.62173	-0.3923	-0.0487323	0.01622	0.0930751	315.901	0	1	0	0	0	0.0410967	0	0	0	0					Morocco
MAR	1998	-0.03385	0.0345633	0.0723855	8.14163	0.00282886	0.582455	0.0845031	0.419923	-1.21854	11	0.507977	-0.02212	4.65814	-0.4019	-0.053725	0.01591	0.00811465	333.357	0	1	0	0	0	0.0410967	0	0	0	0					Morocco
MAR	1999	-0.00929	0.0290046	0.0108133	8.15418	-0.0409136	0.563307	0.0852921	0.455241	-1.21854	11	0.539867	-0.02419	4.65367	-0.389	-0.0521928	0.03469	0.0208241	552.369	0	1	0	0	0	0.0410967	0	0	0	0					Morocco
MAR	2000	-0.05037	0.0221096	0.0191287	8.18294	-0.0552198	0.546801	0.0860613	0.48592	-1.21854	10.3333	0.591618	-0.03692	4.67348	-0.3886	-0.0784835	-0.02136	0.0837599	774.361	0	1	0	0	0	0.0410967	0	0	0	0					Morocco
MAR	2001	-0.07497	0.0372614	0.0731997	8.26315	-0.01466	0.529965	0.0869655	0.425951	-1.21854	7	0.59418	0.02019	4.63444	-0.2992	-0.0488129	-0.04102	0.0637457	657.223	0	1	0	0	0	0.0410967	0	0	0	0					Morocco
MAR	2002	-0.03839	0.0349179	0.0312145	8.2976	0.0426994	0.516887	0.0878963	0.415147	-1.21854	7	0.605341	0.00976	4.63802	-0.2839	-0.0515994	-0.04728	-0.0249838	654.655	0	1	0	0	0	0.0410967	0	0	0	0					Morocco
MAR	2003	-0.04369	0.0349421	0.0596116	8.36204	0.0631525	0.5061	0.088847	0.405811	-1.21854	7	0.583277	0.00504	4.63113	-0.2578	-0.0585068	-0.04053	-0.131227	19.372	0	1	0	0	0	0.0410967	1.60944	0	0	0					Morocco
MAR	2004	-0.03903	0.0324947	0.0479702	8.42366	0.0704545	0.495549	0.0897834	0.406914	-1.21854	7	0.615965	-0.00569	4.61996	-0.2225	-0.0759271	-0.03586	-0.0737767	22.585	0	1	0	0	0	0.0410967	0	0	0	0					Morocco
MAR	2005	-0.04787	0.03258	0.0329164	8.47497	0.0533326	0.484405	0.090715	0.440349	-1.21854	7	0.679149	-0.00162	4.60086	-0.1939	-0.0820193	-0.05904	-0.000339234	3.363	0	1	0	0	0	0.0410967	0	0	0	0					Morocco
MAR	2006	-0.02012	0.031098	0.0757463	8.56608	0.0547627	0.474304	0.0914655	0.464947	-1.21854	7	0.714963	-0.01547	4.60946	-0.1959	-0.100452	-0.01948	-0.00783135	3.62	0	1	0	0	0	0.0410967	0	0	0	0					Morocco
MAR	2007	-0.00154	0.0304695	0.0353159	8.61557	0.0701853	0.463256	0.0922244	0.555545	-1.21854	7	0.784872	-0.02491	4.60517	-0.2806	-0.116919	-0.00126	-0.0685856	1.816	0	1	0	0	0	0.0410967	1.79176	0	0	0					Morocco
MAR	2008	0.00656	0.031835	0.0592328	8.68045	0.0711315	0.452282	0.0929476	0.60694	-1.21854	5.5	0.856728	-0.07145	4.62183	-0.3152	-0.160089	0.00677	-0.0539539	0.807	0	1	0	0	0	0.0410967	0	0	0	0					Morocco
MAR	2009	-0.01737	0.0328865	0.0424376	8.71725	0.128018	0.443059	0.0935492	0.632985	-1.21854	4	0.679151	-0.0536	4.64285	-0.3799	-0.11751	-0.01763	0.0395822	0	0	0	0	0	0	0.0410967	0	0	0	0					Morocco
MAR	2010	-0.04512	0.033908	0.0381572	8.75339	0.109012	0.436373	0.0940224	0.901261	-1.21854	4	0.752476	-0.04374	4.60497	-0.4464	-0.106034	-0.04256	0.0446883	0	0	0	0	0	0	0.0410967	0	0	0	0					Morocco
MAR	2011	-0.0667	0.032975	0.052457	8.8117	0.109677	0.430229	0.0940807	0.942624	-1.21854	4	0.834268	-0.07557	4.57954	-0.4844	-0.137626	-0.06575	-0.0388829	0.005	0	1	0	0	0	0.0410967	0	0	0	0					Morocco
MAR	2012	-0.07171	0.0346275	0.0300996	8.81022	0.140995	0.426629	0.094028	0.955065	-1.21854	4	0.851249	-0.0933	4.56101	-0.5786	-0.152321	-0.07177	0.0665733	0	0	0	0	0	0	0.0410967	0	0	0	0					Morocco
MAR	2013	-0.05078	0.0380578	0.0453542	8.84159	0.132043	0.42478	0.0941976	0.905384	-1.21854	4	0.800206	-0.07614	4.58078	-0.6344	-0.145526	-0.05088	-0.0258379	0	0	0	0	0	0	0.0410967	0	0	0	0					Morocco
MAR	2014	-0.04863	0.0367786	0.0266949	8.79628	0.117745	0.423187	0.095033	0.903759	-1.21854	4	0.817723	-0.05923	4.58078	-0.6108	-0.123269	-0.04848	9.90746e-05	0	0	0	0	0	0	0.0410967	0	0	0	0					Morocco
MAR	2015	-0.0419	0.0323015	0.0453638	8.85722	0.160403	0.420977	0.0967824	0.855483	-1.21854	4	0.77198	-0.0214	4.58405	-0.5914	-0.0783807	-0.04623	0.161546	0	0	1	0	0	0	0.0410967	0	0	0	0					Morocco
MAR	2016	-0.04155	0.0321953	0.0105986	8.86968	0.137428	0.419988	0.0993341	0.866453	-1.21854	4	0.808606	-0.0405	4.60387		-0.103958	-0.04484	0.00441686	0	0	0	0	0	0	0.0410967	0	0	0	0					Morocco
MAR	2017	-0.03583	0.0319307	0.0423485	8.89757	0.136813	0.41725	0.102644	0.866455	-1.21854	4	0.83975	-0.03419	4.59663		-0.0963918	-0.03494	-0.0117745	0.0085448	0	1	0	0	0	0.0410967	0	0	0	0					Morocco
MAR	2018	-0.03731	0.0312841	0.0299021	8.93763	0.163619	0.413592	0.10661	0.85264	-1.21854	4	0.879901	-0.05266	4.59996		-0.10295	-0.03731	-0.0315617	0.0083447			0	0	0	0.0410967	0	0	0	0					Morocco
MDA	1996	-0.09654	0.00906694	-0.0587706	8.02619	0.233774	0.401564	0.141627	0.0774292	-0.963017	4	1.29238	-0.11324	4.33938	-0.3942		-0.07423	0.0241744	119.373	0	1	0	1	1	0.182145	0.693147	0	0	0					Moldova
MDA	1997	-0.07478	0.00902773	0.0164706	8.06332	0.225615	0.390352	0.142162	0.0696395	-0.963017	4	1.2756	-0.14257	4.51064	-0.4832		-0.07471	0.00414813	15.6314	0	1	0	1	1	0.182145	0	0	0	0					Moldova
MDA	1998	-0.03347	0.00624855	-0.0654219	8.00726	0.161534	0.378649	0.141896	0.139304	-0.963017	9.83333	1.16803	-0.19728	4.45027	-0.791		-0.01522	0.161588	104.628	0	1	0	0	0	0.182145	0	0	0	0					Moldova
MDA	1999	-0.03206	0.00511299	-0.0336825	7.9889	0.203141	0.365138	0.14125	0.118425	-1.21854	14	1.17528	-0.05793	4.11447	-1.1527		-0.02639	0.957996	238.956	0	1	0	0	0	0.182145	0	0	0	0					Moldova
MDA	2000	-0.02509	0.00387282	0.0210772	8.0339	0.0975399	0.349447	0.140359	0.126882	-1.21854	9	1.26163	-0.0747	4.28607	-1.1044	-0.269629	-0.03546	0.182431	132.742	0	1	0	0	0	0.182145	0	0	0	0					Moldova
MDA	2001	0.00583	0.00402592	0.061	8.11704	0.0878486	0.331542	0.140927	0.147578	-1.21854	8	1.24501	-0.01808	4.35927	-0.9826	-0.243906	-0.00345	0.0346564	40.5854	0	1	0	0	0	0.182145	0	0	0	0					Moldova
MDA	2002	-0.01711	0.00419847	0.078	8.21016	0.0669182	0.312154	0.141259	0.171741	-1.21854	8	1.2984	-0.01191	4.30892	-0.9291	-0.249117	-0.01179	0.0548269	94.3108	0	1	0	0	0	0.182145	0	0	0	0					Moldova
MDA	2003	0.00977	0.00416381	0.066	8.29529	0.120174	0.292469	0.141165	0.203163	-1.21854	8	1.40057	-0.0657	4.24563	-0.8474	-0.334302	0.0047	0.0275882	124.687	0	1	0	0	0	0.182145	0	0	0	0					Moldova
MDA	2004	0.00473	0.00360979	0.074	8.39572	0.144245	0.274315	0.14035	0.212308	-1.21854	8	1.32699	-0.01776	4.3921	-0.6063	-0.303115	0.00593	-0.115825	157.154	0	1	0	0	0	0.182145	0	0	0	0					Moldova
MDA	2005	0.01536	0.00400235	0.075	8.50115	0.225137	0.258756	0.138703	0.236135	-1.21854	8	1.43024	-0.07556	4.4505	-0.5635	-0.406965	0.01441	0.0218909	134.01	0	1	0	0	0	0.182145	0	0	0	0					Moldova
MDA	2006	-0.00328	0.00482634	0.048	8.58062	0.210425	0.248731	0.139456	0.274852	-1.21854	8	1.37155	-0.11337	4.49792	-0.5887	-0.466417	-0.00419	0.0421785	322.96	0	1	0	0	0	0.182145	0	0	0	0					Moldova
MDA	2007	-0.00231	0.00516194	0.03	8.63901	0.203803	0.240544	0.139663	0.368553	-1.21854	8	1.42721	-0.15248	4.60517	-0.5978	-0.5156	0.00148	-0.0754786	144.602	0	1	0	0	0	0.182145	0	0	0	0					Moldova
MDA	2008	-0.01001	0.00608536	0.078	8.73528	0.138711	0.2342	0.139483	0.364556	-1.21854	8	1.34422	-0.16112	4.80361	-0.6003	-0.527845	-0.00871	-0.143979	150.264	0	1	0	0	0	0.182145	0	0	0	0					Moldova
MDA	2009	-0.06782	0.00457887	-0.06	8.68226	0.167224	0.229205	0.139019	0.360028	-1.21854	8	1.10363	-0.08923	4.78173	-0.7129	-0.366191	-0.06383	0.0690463	210.153	0	1	0	0	0	0.182145	0	0	0	0					Moldova
MDA	2010	-0.02179	0.00315502	0.071	8.76344	0.208933	0.225209	0.138345	0.29497	-1.21854	8	0.879379	-0.06901	4.73891	-0.7203	-0.322786	-0.02178	0.113387	208.566	0	1	0	0	0	0.182145	0	0	0	0					Moldova
MDA	2011	-0.0205	0.00327388	0.0581817	8.84125	0.233112	0.220954	0.137803	0.299278	-1.21854	8	0.986176	-0.10121	4.79645	-0.6879	-0.335367	-0.0205	-0.0509851	230.453	0	1	0	0	0	0.182145	0	0	0	0					Moldova
MDA	2012	-0.01931	0.00327675	-0.00589734	8.90424	0.197497	0.217479	0.136488	0.337025	-1.21854	8	0.963064	-0.07391	4.83628	-0.6979	-0.340407	-0.01931	0.0317605	293.823	0	1	0	0	0	0.182145	0	0	0	0					Moldova
MDA	2013	-0.01565	0.00334493	0.0904387	9.0338	0.203638	0.214892	0.134917	0.357351	-1.21854	8	0.956873	-0.05163	4.81794	-0.6699	-0.315021	-0.01565	0.0392455	311.168	0	1	0	0	0	0.182145	0	0	0	0					Moldova
MDA	2014	-0.01585	0.00345294	0.0499963	9.08558	0.229838	0.213372	0.134259	0.310469	-1.21854	8	0.931593	-0.05976	4.75643	-0.7016	-0.308179	-0.01585	0.115111	332.167	1	1	0	0	0	0.182145	0	0	0	0					Moldova
MDA	2015	-0.01943	0.00353941	-0.00338235	9.1329	0.253431	0.212947	0.135506	0.29133	-1.21854	14	0.893307	-0.05991	4.68241	-0.866	-0.255398	-0.01943	0.340765	443.478	1	1	0	0	0	0.182145	0	0	0	0					Moldova
MDA	2016	-0.0156	0.00404219	0.0440889	9.2696	0.220203	0.213899	0.141141	0.255522	-1.21854	11	0.876372	-0.03497	4.69519		-0.230189	-0.01547	0.0587376	392.485	1	1	0	0	0	0.182145	0	0	0	0					Moldova
MDA	2017	-0.00641	0.00323119	0.0469079	9.36317	0.247513	0.215846	0.148881	0.227621	-1.21854	11	0.856372	-0.05734	4.80917		-0.234397	-0.0064	-0.071512	314.358	1	1	0	0	0	0.182145	0	0	0	0					Moldova
MDA	2018	-0.00838	0.00334592	0.034	9.4466	0.197806	0.218247	0.15783	0.232482	-1.21854	11	0.858662	-0.10486	4.89118		-0.255888	-0.00849	-0.0917336	334.276			0	0	0	0.182145	0	0	0	0					Moldova
MDG	1990	-0.0063	0.0123151	0.0313003	7.10084	0.0645018	0.88622	0.0588415	0.164468	-1.21854	12	0.32381	-0.0674	4.64391	-0.9884	-0.0664045	-0.00494	-0.0681603	656	0	1	0	0	0	0	0	0	0	0					Madagascar
MDG	1991	-0.05347	0.0129635	-0.0630953	7.03971	0.0484082	0.885228	0.058855	0.174911	-1.21854	12	0.357568	-0.07059	4.49357	-1.122	-0.038119	-0.04398	0.228367	635.024	0	1	0	0	0	0	0	0	0	0					Madagascar
MDG	1992	-0.06195	0.00769922	0.0118615	7.04441	0.170571	0.882504	0.0587188	0.162924	-1.21854	12	0.331576	-0.0532	4.54786	-1.1051	-0.0416531	-0.05004	0.0155864	859.315	0	1	0	0	0	0	1.94591	0	0	0					Madagascar
MDG	1993	-0.0764	0.0112232	0.0209656	7.05865	0.156498	0.878724	0.0584881	0.16456	-1.21854	12	0.328659	-0.06354	4.64785	-1.0402	-0.052465	-0.06338	0.0267257	1299.56	0	1	0	0	0	0	0	0	0	0					Madagascar
MDG	1994	-0.08558	0.00926473	-0.000716083	7.04897	0.112499	0.874781	0.0582254	0.146584	-1.21854	13.3333	0.435589	-0.07865	4.46935	-0.628	-0.0351931	-0.07233	0.602761	1402.21	0	1	0	0	0	0	0	0	0	0					Madagascar
MDG	1995	-0.0618	0.00859888	0.0171221	7.05555	0.154347	0.871257	0.0579662	0.115023	-1.21854	13.6667	0.453745	-0.07191	4.45109	-1.1381	-0.034007	-0.05088	0.390663	1685.65	0	1	0	0	0	0	1.09861	0	0	0					Madagascar
MDG	1996	-0.04902	0.0123763	0.0214892	7.06379	0.0800402	0.872924	0.058066	0.0969888	-1.21854	12	0.358825	-0.03095	4.68046	-0.8743	-0.0183274	-0.03971	-0.0479132	1764.98	0	1	0	0	0	0	0.693147	0	0	0					Madagascar
MDG	1997	-0.02401	0.0148191	0.0369349	7.08564	0.0853895	0.873751	0.0580415	0.0995859	-0.148388	12	0.368737	-0.04734	4.56549	-0.7077	-0.0458786	-0.01997	0.253526	1646.49	0	1	0	0	0	0	0	0	0	0					Madagascar
MDG	1998	-0.0625	0.0134893	0.0393234	7.10364	0.0832474	0.873792	0.0578882	0.0890578	-0.148388	12	0.373322	-0.06573	4.59522	-1.002	-0.0450744	-0.05308	0.068851	802.786	0	1	0	0	0	0	0	0	0	0					Madagascar
MDG	1999	-0.02783	0.0121023	0.0465912	7.13241	0.0516163	0.872716	0.0575937	0.0829402	-0.148388	12	0.409244	-0.05248	4.52526	-0.8772	-0.0423117	-0.02421	0.154809	805.109	0	1	0	0	0	0	0	0	0	0					Madagascar
MDG	2000	-0.02809	0.0121751	0.0476006	7.16692	0.0601894	0.870285	0.0571651	0.0877702	-0.148388	10	0.427771	-0.05627	4.61463	-0.8544	-0.0453779	-0.02353	0.0769769	869.624	0	1	0	0	0	0	0	0	0	0					Madagascar
MDG	2001	-0.0434	0.0143585	0.0601782	7.21584	0.134833	0.871045	0.0571615	0.0837973	-0.148388	10	0.410351	-0.02575	4.73664	-0.6896	-0.00894627	-0.03614	-0.026448	951.207	0	1	0	0	0	0	0	0	0	0					Madagascar
MDG	2002	-0.0498	0.0131316	-0.126738	7.06852	0.143431	0.86911	0.0570033	0.0810374	-0.148388	10	0.501817	-0.08914	4.81153	-0.8138	-0.0655054	-0.04092	0.0369526	1248.67	0	1	0	0	0	0	1.60944	0	0	0					Madagascar
MDG	2003	-0.03867	0.0132476	0.0978489	7.15007	0.16267	0.865162	0.0566938	0.0877602	-0.148388	10	0.340306	-0.05146	4.7491	-0.7251	-0.0664228	-0.03322	-0.0937239	855.227	0	1	0	0	0	0	0	0	0	0					Madagascar
MDG	2004	-0.04912	0.0124823	0.05257	7.19801	0.172369	0.85992	0.0562229	0.099895	-0.148388	13	0.487754	-0.07878	4.37827	-0.6673	-0.0986077	-0.04232	0.509179	1717.27	0	1	0	0	0	0	0	0	0	0					Madagascar
MDG	2005	-0.02877	0.0107194	0.046029	7.24561	0.147386	0.853677	0.0556052	0.0987802	-0.148388	10	0.591301	-0.12531	4.44852	-0.5237	-0.104913	-0.02475	0.0717914	407.956	0	1	0	0	0	0	0	0	0	0					Madagascar
MDG	2006	-0.00458	0.00977431	0.0502261	7.29878	0.163888	0.847205	0.0552499	0.101823	-0.148388	10	0.621028	-0.09155	4.45249	-0.154	-0.0712901	-0.0303	0.0695327	434.027	0	1	0	0	0	0	0	0	0	0					Madagascar
MDG	2007	-0.02679	0.0111586	0.0624058	7.35195	0.191711	0.840245	0.0547647	0.0877598	-0.148388	10	0.667027	-0.09886	4.60517	-0.1844	-0.111103	-0.02308	-0.125297	440.175	0	1	0	0	0	0	0	0	0	0					Madagascar
MDG	2008	-0.01963	0.0109712	0.0671263	7.40762	0.201049	0.83231	0.054183	0.0970218	-0.148388	10	0.743574	-0.15636	4.71429	-0.3821	-0.18943	-0.01723	-0.0883227	394.921	0	1	0	0	0	0	0	0	0	0					Madagascar
MDG	2009	-0.02543	0.00830203	-0.0397871	7.34638	0.229091	0.822702	0.0535254	0.101416	-0.148388	10	0.624117	-0.18172	4.69993	-0.5442	-0.2166	-0.02261	0.145071	384.257	0	1	0	0	0	0	0	0	0	0					Madagascar
MDG	2010	-0.00869	0.00652042	0.0061924	7.33622	0.172386	0.811316	0.0528256	0.108687	-0.850126	10	0.578749	-0.08949	4.70728	-0.6806	-0.141261	-0.0076	0.0683692	383.132	0	1	0	0	0	0	0	0	0	0					Madagascar
MDG	2011	-0.02386	0.00727707	0.0157843	7.34493	0.256247	0.80055	0.0523527	0.101803	-0.850126	10	0.564831	-0.06728	4.76115	-0.7521	-0.110438	-0.02043	-0.0310211	383.183	0	1	0	0	0	0	0	0	0	0					Madagascar
MDG	2012	-0.02612	0.00691912	0.0301115	7.33363	0.244975	0.788059	0.0517964	0.101167	-0.850126	10	0.526517	-0.07463	4.76277	-0.8584	-0.0909033	-0.02237	0.0838713	461.517	0	1	0	0	0	0	0	0	0	0					Madagascar
MDG	2013	-0.03988	0.00677984	0.0230038	7.3366	0.133555	0.774746	0.0512965	0.110833	-0.148388	10	0.563676	-0.06505	4.79884	-0.9846	-0.0982325	-0.03403	0.00544314	482.092	0	1	0	0	0	0	0.693147	0	0	0					Madagascar
MDG	2014	-0.023	0.00652799	0.033392	7.34976	0.136277	0.761852	0.0510188	0.116678	-0.148388	10	0.619694	-0.00269	4.76695	-0.9417	-0.0540561	-0.01961	0.0942028	218.943	0	1	0	0	0	0	0	0	0	0					Madagascar
MDG	2015	-0.03312	0.00604797	0.031323	7.34397	0.281276	0.750026	0.0510433	0.123106	-0.148388	10	0.612204	-0.01626	4.76294	-0.9546	-0.0443909	-0.0285	0.214798	180.779	0	1	0	0	0	0	0	0	0	0					Madagascar
MDG	2016	-0.01312	0.00594003	0.0399315	7.38192	0.266136	0.739688	0.0515564	0.118878	-1.21854	10	0.608347	0.00482	4.80811		-0.0264956	-0.01107	0.0828465	183.353	0	1	0	0	0	0	0	0	0	0					Madagascar
MDG	2017	-0.02409	0.00580022	0.0393331	7.36798	0.185683	0.730377	0.0522338	0.127061	-1.21854	10	0.653434	-0.00422	4.88242		-0.0353814	-0.02103	-0.0190236	105.4	0	1	0	0	0	0	0	0	0	0					Madagascar
MDG	2018	-0.015	0.00603676	0.0456479	7.40924	0.191437	0.721769	0.0530076	0.12882	-1.21854	10	0.625018	0.00705	4.82855		-0.0513787	-0.01317	0.0701651	93.072			0	0	0	0	0	0	0	0					Madagascar
MEX	1990	-0.01998	0.00433081	0.0517577	8.99737	0.0372491	0.694	0.0761099	0.175498	-0.850126	5	0.385197	-0.03564	4.40843	-0.3463	-0.00995106	-0.03295	0.142649	54300	0	1	0	0	0	0.13605	1.60944	0	0	0	0	0	0	0	Mexico
MEX	1991	0.02488	0.00435402	0.0421475	9.05484	0.135953	0.679236	0.0768531	0.210125	-0.148388	5.33333	0.357865	-0.06206	4.49792	-0.3511	-0.0269685	0.0158	0.0731817	0	0	0	0	0	0	0.13605	2.30259	0	0	0	0	0	0	0	Mexico
MEX	1992	0.03654	0.00469455	0.035411	9.09785	-0.000887536	0.664841	0.0776755	0.280719	-0.148388	5	0.355535	-0.08953	4.57965	-0.3309	-0.046877	0.02393	0.0253338	0	0	0	0	0	0	0.13605	1.79176	0	0	0	0	0	0	0	Mexico
MEX	1993	0.00548	0.00442785	0.0194116	9.05435	0.0296495	0.651038	0.0785609	0.255446	1.05597	4	0.278279	-0.06822	4.65053	-0.3428	-0.0326532	-0.01603	0.00669435	0	0	0	0	0	0	0.13605	2.83321	0	0	0	0	0	0	0	Mexico
MEX	1994	0.00034	0.0051883	0.0494108	9.10658	0.0852801	0.638341	0.0794911	0.308857	1.05597	8.58333	0.3071	-0.0813	4.60876	-0.3067	-0.0394426	-0.02365	0.0832901	0	1	1	0	1	1	0.13605	3.73767	0	0	0	0	0	0	0	Mexico
MEX	1995	-0.00137	0.00450892	-0.0629123	9.04577	0.0996388	0.626829	0.0804564	0.232585	1.05597	14	0.46321	-0.0045	4.22259	-0.4923	0.0197737	-0.02405	0.901986	0	1	1	0	1	1	0.13605	3.3673	0	0	0	0	0	0	0	Mexico
MEX	1996	-0.00105	0.00476485	0.0677326	9.1134	0.274218	0.612091	0.0813677	0.152011	1.05597	12.5	0.504192	-0.00621	4.33165	-0.4441	0.0159083	-0.03844	0.183821	0	1	1	0	1	1	0.13605	4.31749	0	0	0	0	0	0	0	Mexico
MEX	1997	-0.00493	0.00458096	0.0684685	9.18113	0.233578	0.598687	0.0822762	0.212479	1.05597	12	0.487774	-0.01539	4.47949	-0.3852	-0.00111502	-0.03636	0.0419783	0	0	0	0	1	1	0.13605	4.55388	0	0	0	0	0	0	0	Mexico
MEX	1998	-0.00988	0.0045045	0.0516393	9.22751	0.0802112	0.58642	0.083175	0.189863	1.05597	12	0.509961	-0.03043	4.49211	-0.359	-0.0180726	-0.04756	0.153765	0	0	1	0	0	0	0.13605	0.693147	0	0	0	0	0	0	0	Mexico
MEX	1999	-0.00921	0.00460989	0.0275355	9.25424	0.159134	0.574889	0.0840529	0.163415	1.05597	12	0.50618	-0.02337	4.57728	-0.4042	-0.0135267	-0.04721	0.0464485	0	0	0	0	0	0	0.13605	0	0	0	0	0	0	0	0	Mexico
MEX	2000	-0.00904	0.00446048	0.0494245	9.31378	0.0363437	0.563808	0.0849248	0.1504	1.05597	12	0.524327	-0.02652	4.66466	-0.3172	-0.0161925	-0.02815	-0.010966	0	0	0	0	0	0	0.13605	1.38629	0	0	0	0	0	0	0	Mexico
MEX	2001	-0.0057	0.00442657	-0.0040439	9.31739	0.0397434	0.550852	0.0857695	0.128777	1.05597	12	0.471661	-0.02314	4.72986	-0.2922	-0.0183263	-0.02707	-0.0119736	0	0	0	0	0	0	0.13605	1.94591	0	0	0	0	0	0	0	Mexico
MEX	2002	-0.00975	0.00421606	-0.000398445	9.32255	0.0565669	0.539392	0.0866119	0.148863	-0.0141852	12	0.466979	-0.01726	4.72942	-0.26	-0.0159293	-0.0229	0.0335694	0	0	0	0	0	0	0.13605	0	0	0	0	0	0	0	0	Mexico
MEX	2003	-0.00609	0.00405917	0.0144638	9.34858	0.101169	0.52894	0.0875364	0.153683	-0.0141852	12	0.502057	-0.00764	4.61155	-0.2946	-0.0148481	-0.02355	0.117343	0	0	0	0	0	0	0.13605	0	0	0	0	0	0	0	0	Mexico
MEX	2004	-0.00238	0.00364899	0.0392059	9.39978	0.087204	0.518946	0.0886325	0.147766	1.05597	12	0.584243	-0.00715	4.5683	-0.3283	-0.0180554	-0.0141	0.0460605	0	0	0	0	0	0	0.13605	0	0	0	0	0	0	0	0	Mexico
MEX	2005	-0.00107	0.00355959	0.0230781	9.44602	0.023793	0.509087	0.0899451	0.160133	1.05597	12	0.623591	-0.00877	4.60677	-0.3473	-0.0147303	-0.01499	-0.0343856	0	0	0	0	0	0	0.13605	0	0	0	0	0	0	0	0	Mexico
MEX	2006	0.00079	0.00311172	0.0449508	9.53302	0.05224	0.49985	0.0908674	0.191963	1.05597	12	0.560927	-0.00364	4.61016	-0.3809	-0.014424	-0.01282	0.000123877	0	0	0	0	4	4	0.13605	1.94591	0	0	0	0	0	1	0	Mexico
MEX	2007	0.00029	0.00401164	0.0229145	9.56732	0.0475937	0.489409	0.0919004	0.214037	1.05597	12	0.567953	-0.0094	4.60517	-0.3597	-0.0174081	-0.01527	0.00265615	0	0	0	0	4	4	0.13605	2.30259	0	0	0	0	0	1	0	Mexico
MEX	2008	-0.00095	0.00390513	0.0114358	9.61078	0.0497637	0.478471	0.093022	0.206731	1.05597	12	0.57777	-0.01514	4.58924	-0.3076	-0.0237404	-0.00713	0.0184408	0	0	0	0	4	4	0.13605	2.07944	0	0	0	0	0	1	0	Mexico
MEX	2009	-0.02234	0.00501556	-0.0528574	9.58591	0.0744421	0.468021	0.0942048	0.226538	1.05597	12	0.559678	-0.00862	4.45968	-0.3994	-0.0165777	-0.04125	0.21418	0	0	1	0	4	4	0.13605	0	0	0	0	0	0	1	0	Mexico
MEX	2010	-0.02794	0.00452734	0.0511812	9.63303	0.0766697	0.458556	0.0954664	0.233288	1.05597	12	0.607603	-0.00457	4.54244	-0.391	-0.0136499	-0.03975	-0.0649327	0	0	0	0	4	4	0.13605	1.60944	0	0	0	0	0	1	0	Mexico
MEX	2011	-0.02456	0.00465778	0.0366301	9.71234	0.0587424	0.449559	0.0965417	0.245543	1.05597	12	0.634697	-0.01007	4.54796	-0.3397	-0.0139626	-0.03336	-0.0168315	0	0	0	0	4	4	0.13605	0.693147	0	0	0	0	0	1	0	Mexico
MEX	2012	-0.02568	0.00475987	0.0364232	9.75051	0.118745	0.441829	0.0976556	0.260481	1.05597	12	0.657672	-0.01552	4.51918	-0.4241	-0.0123611	-0.03726	0.0600591	0	0	0	0	4	4	0.13605	2.77259	0	0	0	0	0	1	0	Mexico
MEX	2013	-0.02321	0.00507919	0.0135409	9.76272	0.0458065	0.434923	0.0989298	0.290175	1.05597	12	0.637649	-0.02473	4.58026	-0.4324	-0.0115357	-0.03707	-0.0301809	0	0	0	0	4	4	0.13605	2.07944	0	0	0	0	0	1	0	Mexico
MEX	2014	-0.03116	0.00514208	0.0280434	9.80068	0.0929887	0.428109	0.100503	0.292543	1.05597	12	0.649636	-0.01933	4.57234	-0.4052	-0.0117848	-0.04535	0.04075	0	0	0	0	4	4	0.13605	1.60944	0	0	0	1	0	1	0	Mexico
MEX	2015	-0.03368	0.00467572	0.0328799	9.81383	0.114866	0.421028	0.10245	0.319559	1.05597	12	0.711663	-0.0265	4.45771	-0.4604	-0.0203932	-0.03995	0.192276	0	0	1	0	4	4	0.13605	2.94444	0	0	0	1	0	1	0	Mexico
MEX	2016	-0.02498	0.0049579	0.0291055	9.8686	0.115914	0.414831	0.104423	0.340002	1.05597	13	0.761003	-0.02258	4.31254		-0.0197787	-0.02765	0.177672	0	0	1	0	4	4	0.13605	1.60944	0	0	0	1	0	1	0	Mexico
MEX	2017	-0.01071	0.00439494	0.0211808	9.89323	0.10113	0.408046	0.106646	0.353216	1.05597	13	0.771941	-0.01763	4.33873		-0.0181261	-0.01062	0.0140622	0	0	0	0	4	4	0.13605	2.99573	0	0	0	1	0	1	0	Mexico
MEX	2018	-0.02015	0.00480084	0.0213596	9.92312	0.102891	0.401043	0.109087	0.345957	1.05597	13	0.804483	-0.02073	4.34277		-0.0204438	-0.02198	0.0167926	0			0	4	4	0.13605	3.29584	0	0	0	1	0	1	0	Mexico
MKD	1997	-0.004	0.0212825	0.0143998	8.55983	0.040074	0.3644	0.138146	0.259175	-1.21854	7	0.718343	-0.0757	4.64612	-0.1983		-0.00352	0.25068	665.993	0	1	0	0	0	0.0916143	0.693147	0	0	0					Macedonia FYR
MKD	1998	-0.017	0.0209824	0.0337874	8.60075	-0.0123475	0.354888	0.141175	0.168371	-1.21854	7	0.765875	-0.08253	4.58272	-0.2984		-0.01594	0.0891573	5.192	0	1	0	0	0	0.0916143	1.60944	0	0	0					Macedonia FYR
MKD	2000	0.02375	0.0185082	0.0454914	8.72071	-0.0664	0.336346	0.14669	0.169546	-1.21854	7	0.801601	-0.01791	4.52948	-0.3183	-0.142666	0.02375	0.158203	46	0	1	0	0	0	0.0916143	1.09861	0	0	0					Macedonia FYR
MKD	2001	-0.05882	0.061004	-0.0306726	8.70432	-0.0394255	0.326728	0.149916	0.163043	-1.21854	7	0.714782	-0.06694	4.5657	-0.2527	-0.130808	-0.05882	0.0323694	11.395	0	1	0	0	0	0.0916143	4.20469	0	0	0					Macedonia FYR
MKD	2002	-0.05242	0.026456	0.0149367	8.74916	0.0542407	0.318409	0.152927	0.166694	-0.0141852	4	0.715335	-0.08927	4.59127	-0.3744	-0.189316	-0.05242	-0.054196	21.94	0	1	0	0	0	0.0916143	2.07944	0	0	0					Macedonia FYR
MKD	2003	-0.00073	0.023417	0.022226	8.77998	0.0764303	0.310708	0.155669	0.17556	-0.0141852	4	0.710693	-0.03881	4.61532	-0.3914	-0.157567	-0.00072	-0.155829	9.934	0	1	0	0	0	0.0916143	1.60944	0	0	0					Macedonia FYR
MKD	2004	0.00382	0.023801	0.0467445	8.86505	0.101122	0.30261	0.158032	0.208839	-0.0141852	4	0.808705	-0.07914	4.60507	-0.4822	-0.194618	0.00374	-0.0904293	25.209	0	1	0	0	0	0.0916143	0	0	0	0					Macedonia FYR
MKD	2005	-0.00723	0.0202926	0.0472373	8.9567	0.100806	0.293737	0.159967	0.23332	-0.0141852	4	0.85841	-0.02436	4.57099	-0.4549	-0.162256	0.00213	-0.00255515	1.178	0	1	0	0	0	0.0916143	0	0	0	0					Macedonia FYR
MKD	2006	-0.00507	0.0183654	0.0513703	9.05758	0.109011	0.286185	0.161294	0.280143	-0.0141852	4	0.925517	-0.00428	4.58262	-0.497	-0.169686	-0.00508	-0.00977842	0	0	0	0	0	0	0.0916143	1.09861	0	0	0					Macedonia FYR
MKD	2007	0.00305	0.0195007	0.0647349	9.13155	0.127453	0.277423	0.162205	0.349611	-0.0141852	4	1.06093	-0.06925	4.60517	-0.7006	-0.178596	0.00577	-0.0834386	0	0	0	0	0	0	0.0916143	0	0	0	0					Macedonia FYR
MKD	2008	-0.00929	0.0174234	0.05472	9.25129	0.174076	0.268336	0.162895	0.421273	-0.0141852	4	1.1157	-0.12792	4.66344	-0.524	-0.25121	-0.00928	-0.0639871	0.168	0	1	0	0	0	0.0916143	2.19722	0	0	0					Macedonia FYR
MKD	2009	-0.02628	0.0168816	-0.00358615	9.2986	0.189586	0.260292	0.163605	0.442428	-0.0141852	4	0.871768	-0.06776	4.65005	-0.6348	-0.215658	-0.02628	0.0533321	0.548	0	1	0	0	0	0.0916143	0	0	0	0					Macedonia FYR
MKD	2010	-0.02424	0.0138215	0.0335875	9.33099	0.216022	0.253987	0.164499	0.448838	-0.0141852	4	0.978811	-0.02029	4.60886	-0.5831	-0.183015	-0.02411	0.0540768	2.765	0	1	0	0	0	0.0916143	0	0	0	0					Macedonia FYR
MKD	2011	-0.02477	0.0126219	0.0233989	9.35973	0.221878	0.247759	0.166243	0.456688	-0.0141852	4	1.13192	-0.02509	4.62615	-0.5425	-0.189433	-0.02474	-0.0485005	1.453	0	1	0	0	0	0.0916143	0	0	0	0					Macedonia FYR
MKD	2012	-0.03814	0.0122532	-0.00455923	9.37921	0.268401	0.243831	0.168068	0.481122	-0.0141852	4	1.12215	-0.03164	4.61075	-0.6336	-0.214662	-0.03807	0.0827347	0.061	0	1	0	0	0	0.0916143	0	0	0	0					Macedonia FYR
MKD	2013	-0.03845	0.0116944	0.0292473	9.44569	0.278057	0.241638	0.170276	0.476491	-0.0141852	4	1.04857	-0.01646	4.64439	-0.634	-0.180643	-0.03836	-0.0312153	0.425	0	1	0	0	0	0.0916143	0	0	0	0					Macedonia FYR
MKD	2014	-0.04189	0.0109296	0.0362964	9.50063	0.261582	0.240039	0.173262	0.50486	-0.0141852	4	1.12538	-0.00505	4.63967	-0.5394	-0.172123	-0.04195	0.000900719	0.373943	0	1	0	0	0	0.0916143	1.09861	0	0	0					Macedonia FYR
MKD	2015	-0.03475	0.00993428	0.0385561	9.53468	0.278902	0.238384	0.177239	0.52032	-0.0141852	4	1.13698	-0.01953	4.59381	-0.6169	-0.162225	-0.03475	0.195963	0.33532	0	1	0	0	0	0.0916143	1.38629	0	0	0					Macedonia FYR
MKD	2016	-0.02702	0.00970116	0.0284844	9.61468	0.257461	0.238452	0.182751	0.48978	-0.0141852	4	1.16185	-0.02853	4.59158		-0.148579	-0.02702	0.00350487	0.176035	0	1	0	0	0	0.0916143	0	0	0	0					Macedonia FYR
MKD	2017	-0.02734	0.00897227	0.00240521	9.65046	0.305549	0.237715	0.189043	0.500063	-0.0141852	4	1.24137	-0.01048	4.60086		-0.138457	-0.02734	-0.0191321	0.537286	0	1	0	0	0	0.0916143	0	0	0	0					Macedonia FYR
MKD	2018	-0.01763	0.00943772	0.0266459	9.71218	0.268606	0.23659	0.195812	0.502878	-0.0141852	4	1.3373	-0.00066	4.617		-0.124649	-0.01755	-0.0468001	0.59311			0	0	0	0.0916143	0	0	0	0					Macedonia FYR
MLI	1990	-0.02465	0.0195649	-0.025024	6.68988	-0.0960971	0.944959	0.0773713	0.11559	-0.148388	1	0.465842	-0.00931	5.07661	-0.6398	-0.127149		-0.146528	86.7576	1	1	0	1	1	0	0	0	0	0	0	0	0	0	Mali
MLI	1993	-0.03834	0.0156379	0.0317217	6.80594	0.103982	0.947418	0.0759296	0.119421	-0.148388	1	0.462456	0.00462	4.93527	-0.7211	-0.120986		0.0697822	260.557	0	1	0	1	1	0	2.07944	0	0	0	0	0	0	0	Mali
MLI	1994	-0.03755	0.0143803	0.0377993	6.83728	0.112166	0.94421	0.0748911	0.0751925	-0.148388	1	0.564343	-0.035	4.50623	-0.8868	-0.143532		0.960728	715.927	0	1	0	1	1	0	2.56495	0	0	0	0	0	0	0	Mali
MLI	1995	-0.02717	0.0149702	0.00921022	6.84069	0.0467721	0.939016	0.0736242	0.0975547	-0.148388	1	0.562442	-0.03054	4.62957	-0.7524	-0.159724		-0.100965	369.967	0	1	0	1	1	0	0	0	0	0	0	0	0	0	Mali
MLI	1996	-0.0078	0.0142841	0.0705579	6.90107	0.0864867	0.941149	0.0724875	0.121766	-1.21854	1	0.524944	-0.07119	4.66079	-0.7634	-0.135282		0.0248503	468.768	0	1	0	0	0	0	0	0	0	0	0	0	0	0	Mali
MLI	1997	-0.01899	0.0149685	0.0482902	6.93956	0.0407278	0.939742	0.0710843	0.12731	-1.21854	1	0.570374	-0.05607	4.58098	-0.8994	-0.0976482		0.140977	674.833	0	1	0	0	0	0	1.09861	0	0	0	0	0	0	0	Mali
MLI	1998	-0.0224	0.0140463	0.0757167	6.99771	0.178415	0.936202	0.0694749	0.147949	-1.21854	1	0.501783	-0.0543	4.63677	-0.8109	-0.0920481		0.0107636	598.82	0	1	0	0	0	0	0	0	0	0	0	0	0	0	Mali
MLI	1999	-0.02899	0.0149229	0.0570094	7.0406	0.217011	0.932259	0.0677061	0.137744	-1.21854	1	0.500264	-0.06306	4.58772	-0.747	-0.0938735		0.0432604	589.645	0	1	0	0	0	0	0	0	0	0	0	0	0	0	Mali
MLI	2000	-0.03285	0.0147865	-0.00060835	7.03398	0.177067	0.92888	0.0658112	0.135266	-1.21854	1	0.554226	-0.08672	4.50413	-0.8417	-0.109592	-0.02643	0.153922	588	0	1	0	0	0	0	0	0	0	0	0	1	1	1	Mali
MLI	2001	-0.04417	0.0129517	0.153762	7.16944	0.20128	0.930777	0.0644926	0.13498	-1.21854	1	0.602008	-0.08861	4.53956	-0.7597	-0.100783	-0.02798	0.031244	588	0	1	0	0	0	0	0	0	0	0	0	1	1	1	Mali
MLI	2002	-0.03128	0.0126885	0.0310631	7.18555	0.281748	0.932101	0.0629552	0.146595	-1.21854	1	0.578293	-0.02046	4.59229	-0.8145	-0.0174677	-0.03094	-0.0528189	706	0	1	0	0	0	0	0	0	0	0	0	1	1	1	Mali
MLI	2003	-0.03278	0.0141933	0.0911904	7.26021	0.254186	0.933056	0.0613283	0.14882	-1.21854	1	0.586281	-0.05894	4.60577	-0.8703	-0.0851402	-0.01187	-0.164068	155	0	1	0	0	0	0	0	0	0	0	0	1	1	1	Mali
MLI	2004	-0.024	0.01422	0.0156	7.27053	0.315772	0.933537	0.0597556	0.17007	-1.21854	1	0.553116	-0.06871	4.5742	-0.8164	-0.0896704	-0.0236	-0.0906357	131.638	0	1	0	0	0	0	0	0	0	0	0	1	1	1	Mali
MLI	2005	-0.028	0.0138431	0.0653476	7.33217	0.188516	0.933586	0.0583024	0.14844	-1.21854	1	0.541253	-0.07115	4.60166	-0.6454	-0.0905429	-0.02764	-0.000151079	119.21	0	1	0	0	0	0	0	0	0	0	0	1	1	1	Mali
MLI	2006	-0.06491	0.0139142	0.0466219	7.37461	0.248906	0.941223	0.0578786	0.154988	-1.21854	1	0.609767	-0.03258	4.59158	-0.3189	-0.0609009	0.27783	-0.00916579	104.213	0	1	0	0	0	0	0	0	0	0	0	1	1	1	Mali
MLI	2007	-0.02784	0.0135503	0.0349362	7.40208	0.214299	0.946879	0.0574549	0.162427	-1.21854	1	0.566497	-0.05563	4.60517	-0.289	-0.0912543	-0.02784	-0.0838242	39.613	0	1	0	0	0	0	1.60944	0	0	0	0	1	1	1	Mali
MLI	2008	-0.01987	0.0146571	0.0477338	7.43468	0.147492	0.950927	0.0569319	0.11999	-1.21854	1	0.63476	-0.13588	4.68463	-0.2595	-0.145518	-0.01977	-0.0681809	51.5435	0	1	0	0	0	0	2.19722	0	0	0	0	1	1	1	Mali
MLI	2009	-0.0372	0.0141866	0.0467907	7.45661	0.15805	0.953433	0.056174	0.164884	-1.21854	1	0.505192	-0.10937	4.69984	-0.3117	-0.0935617	-0.03717	0.0544695	30.7254	0	1	0	0	0	0	1.79176	0	0	0	0	1	1	1	Mali
MLI	2010	-0.02568	0.0137457	0.0541345	7.48838	0.203003	0.954224	0.0551408	0.180083	-1.21854	1	0.579853	-0.10719	4.64765	-0.3503	-0.149995	-0.02568	0.0520969	0.854201	0	1	0	0	0	0	0	0	0	0	0	1	1	1	Mali
MLI	2011	-0.0346	0.0124103	0.0324025	7.51024	0.226066	0.962644	0.0546566	0.184114	-1.21854	1	0.539136	-0.05057	4.65348	-0.2648	-0.0809248	-0.03417	-0.0475867	84.4468	0	1	0	0	0	0	1.38629	0	0	0	0	1	1	1	Mali
MLI	2012	-0.01097	0.0119641	-0.00836179	7.47525	0.23201	0.967658	0.0538602	0.19558	-1.21854	1	0.591206	-0.02193	4.66023	-0.3941	-0.0488549	-0.00956	0.0834118	104.813	0	1	0	1	1	0	2.94444	0	0	0	0	1	1	1	Mali
MLI	2013	-0.02372	0.0116138	0.0230358	7.50272	0.118686	0.969865	0.0529009	0.208959	-1.21854	1	0.648177	-0.02887	4.64458	-0.3608	-0.149939	-0.02372	-0.0326246	111.081	0	1	0	1	1	0	4.06044	0	0	0	0	1	1	1	Mali
MLI	2014	-0.02887	0.0151593	0.0704336	7.55767	0.138397	0.969959	0.0519556	0.220695	-1.21854	1	0.606367	-0.04707	4.67011	-0.4084	-0.155238	-0.02886	-0.000288103	133.499	0	1	0	1	1	0	4.23411	0	0	0	0	1	1	1	Mali
MLI	2015	-0.01822	0.0236017	0.0596258	7.6171	0.143165	0.968237	0.0511089	0.249916	-1.21854	1	0.636393	-0.05323	4.63812	-0.4569	-0.155516	-0.01822	0.197373	159.931	0	1	0	1	1	0	4.79579	0	0	0	0	1	1	1	Mali
MLI	2016	-0.03947	0.0258776	0.058	7.69078	0.240275	0.96435	0.0508207	0.264372	-1.21854	1	0.637903	-0.07242	4.62713		-0.16868	-0.03945	0.00235773	174.005	0	1	0	1	1	0	4.59512	0	0	0	0	1	1	1	Mali
MLI	2017	-0.0286	0.0302714	0.054	7.71791	0.217947	0.959016	0.0505386	0.259313	-1.21854	1	0.580308	-0.07285	4.62556		-0.137098	-0.02862	-0.0201633	171.711	0	1	0	1	1	0	4.94876	0	0	0	0	1	1	1	Mali
MLI	2018	-0.04714	0.0280742	0.049	7.75661	0.135399	0.951835	0.0501956	0.254394	-1.21854	1	0.597901	-0.04899	4.63317		-0.111659	-0.04742	-0.0434169	165.896			0	1	1	0	5.09987	0	0	0	0	1	1	1	Mali
MLT	2005	-0.02617	0.00821185	0.0378365	10.0107	0.116156	0.253122	0.198814	0.977233	1.56701	7	2.10892	-0.08147	4.57584	0.3245	-0.104432	-0.02609	0.00323276	0	0	0	0	0	0	0.072861	0	0	0	0	0	0	1	1	Malta
MLT	2006	-0.02518	0.00655096	0.0182872	10.0528	0.0977791	0.243659	0.201784	1.06781	1.82254	7	2.50285	-0.09324	4.58364	0.2772	-0.0703324	-0.0251	-0.0141233	0	0	0	0	0	0	0.072861	0	0	0	0	0	0	1	1	Malta
MLT	2007	-0.02142	0.00621209	0.0398645	10.1223	0.0897296	0.235048	0.205096	1.09031	2.07806	7	2.5851	-0.03848	4.60517	0.2057	-0.0382843	-0.02135	-0.0857126	0	0	0	0	0	0	0.072861	0	0	0	0	0	0	1	1	Malta
MLT	2008	-0.04181	0.00624148	0.0334651	10.1732	0.147405	0.227609	0.209817	1.16435	2.33358	1	2.97202	-0.01039	4.64266	0.0065	-0.0182796	-0.0413	0	0	0	0	0	0	0	0.072861	0	0	0	0	0	0	1	1	Malta
MLT	2009	-0.03238	0.00693152	-0.0246228	10.172	0.134628	0.221336	0.216845	1.24519	2.33358	1	2.96975	-0.06451	4.64785	0.1135	-0.00906091	-0.03176	0	0	0	0	0	0	0	0.072861	0	0	0	0	0	0	1	1	Malta
MLT	2010	-0.02394	0.00671914	0.0354268	10.2339	0.15589	0.216271	0.226374	1.1958	2.33358	1	3.07422	-0.04509	4.59976	0.1084	0.000567868	-0.02317	0.0520969	0	0	0	0	0	0	0.072861	0	0	0	0	0	0	1	1	Malta
MLT	2011	-0.02407	0.0058851	0.0130715	10.2612	0.148229	0.214373	0.235095	1.20382	2.33358	1	3.18565	-0.00198	4.60006	0.0415	0.0146926	-0.02378	-0.0475867	0	0	0	0	0	0	0.072861	0	0	0	0	0	0	1	1	Malta
MLT	2012	-0.0349	0.00542045	0.0279121	10.2896	0.153789	0.212709	0.245605	1.13324	2.33358	1	3.26007	0.01657	4.56695	0.1787	0.0356349	-0.03393	0.0834118	0	0	0	0	0	0	0.072861	0	0	0	0	1	0	1	1	Malta
MLT	2013	-0.02427	0.00529895	0.0461088	10.3443	0.167667	0.211739	0.257432	1.06199	2.33358	1	3.07708	0.02563	4.59461	0.2069	0.0761624	-0.02335	-0.0326246	0	0	0	0	0	0	0.072861	0	0	0	0	1	0	1	1	Malta
MLT	2014	-0.01738	0.00500651	0.0870631	10.4159	0.140083	0.211716	0.269402	0.98956	2.33358	1	2.85391	0.08502	4.59613	0.3945	0.119836	-0.01698	-0.000288103	0	0	0	0	0	0	0.072861	0	0	0	0	1	0	1	1	Malta
MLT	2015	-0.01019	0.00483593	0.108182	10.4936	0.192475	0.212415	0.280546	0.882571	2.33358	1	2.98836	0.02699	4.53636	0.5148	0.0976615	-0.01042	0.197373	0	0	1	0	0	0	0.072861	0	0	0	0	1	0	1	1	Malta
MLT	2016	0.00954	0.00521516	0.056757	10.5636	0.183805	0.213931	0.291798	0.832916	2.33358	1	2.90247	-0.00566	4.54796		0.112247	0.00945	0.00235773	0	0	0	0	0	0	0.072861	0	0	0	0	1	0	1	1	Malta
MLT	2017	0.03345	0.00506519	0.0672433	10.6348	0.21026	0.215985	0.301857	0.786193	2.33358	1	2.78181	0.0484	4.55975		0.171626	0.03195	-0.0201633	0	0	0	0	0	0	0.072861	1.09861	0	0	0	1	0	1	1	Malta
MLT	2018	0.01918	0.00459707	0.0677233	10.6818	0.185821	0.218388	0.311277	0.770272	2.33358	1	2.68766	0.05636	4.58026		0.160486	0.01961	-0.0434169	0			0	0	0	0.072861	0	0	0	0	1	0	1	1	Malta
MNG	1995	-0.01759	0.0162051	0.0637643	8.04861	-0.0208519	0.670817	0.0659984	0.0795742	-1.21854	14	0.821037	0.01522	4.41715	-0.0736	-0.0163589	-0.0425	0.0869623	4.10724	0	1	0	0	0	0	0	0	0	0	0	0	0	0	Mongolia
MNG	1996	-0.02038	0.0177695	0.0223509	8.08082	0.109786	0.647495	0.065301	0.0884511	1.05597	14	0.779741	-0.02341	4.59046	-0.0979	-0.0593203	-0.05889	0.222443	4.52393	0	1	0	0	0	0	0	0	0	0	0	0	0	0	Mongolia
MNG	1997	-0.07554	0.0163873	0.0389671	8.1279	0.0682739	0.628449	0.0644039	0.0516268	1.05597	12	0.999914	0.05368	4.55388	-0.0907	0.0164206	-0.06924	0.440532	17.3508	0	1	0	0	0	0	0	0	0	0	0	0	0	0	Mongolia
MNG	1998	-0.10315	0.0190654	0.0333994	8.16345	-0.0938424	0.610667	0.0632624	0.0912281	1.05597	7.91667	1.07351	-0.05742	4.61472	-0.2664	-0.100034	-0.10555	0.0643498	21.6311	0	1	0	0	0	0	0	0	0	0	0	0	0	0	Mongolia
MNG	1999	-0.10175	0.0183501	0.0307037	8.19934	-0.0312066	0.590001	0.0617903	0.0743951	1.05597	7	1.12241	-0.04882	4.46211	-0.2995	-0.0974389	-0.08477	0.21531	40.88	0	1	0	0	0	0	0	0	0	0	0	0	0	0	Mongolia
MNG	2000	-0.0744	0.0202248	0.0114606	8.22396	-0.0881205	0.565041	0.0599769	0.0693284	1.05597	7	1.21887	-0.05257	4.52157	-0.2933	-0.11164	-0.0498	0.0536265	29.987	0	1	0	0	0	0	0	0	0	0	0	0	0	0	Mongolia
MNG	2001	-0.03624	0.0178166	0.0295271	8.26555	-0.0722558	0.538193	0.0594092	0.0914314	1.05597	7	1.15818	-0.04156	4.57409	-0.3297	-0.179548	-0.03696	0.0195333	18.1691	0	1	0	0	0	0	0	0	0	0	0	0	0	0	Mongolia
MNG	2002	-0.04617	0.0179557	0.0473298	8.31775	0.0822277	0.508211	0.0585352	0.144104	1.05597	7	1.18517	-0.06436	4.55082	-0.3529	-0.147095	-0.04048	0.01149	18	0	1	0	0	0	0	0	0	0	0	0	0	0	0	Mongolia
MNG	2003	-0.03383	0.0150969	0.0700463	8.39348	0.153766	0.477735	0.0574716	0.223056	1.05597	7	1.20299	-0.05293	4.4892	-0.4142	-0.133202	-0.02895	0.0326328	18.4951	0	1	0	0	0	0	0	0	0	0	0	0	0	0	Mongolia
MNG	2004	-0.01668	0.0138273	0.106254	8.50989	0.110792	0.450823	0.0563671	0.255529	1.05597	7	1.31329	0.02717	4.47449	-0.3816	-0.0849598	-0.0139	0.0338016	27.2949	0	1	0	0	0	0	0	0	0	0	0	0	0	0	Mongolia
MNG	2005	0.02409	0.0101729	0.0725367	8.59863	0.157389	0.429565	0.0553103	0.275507	1.05597	7	1.22381	0.03468	4.53956	-0.2979	-0.0484269	0.02435	0.0168305	20.8673	0	1	0	0	0	0	0	0	0	0	0	0	0	0	Mongolia
MNG	2006	0.03039	0.00961657	0.0855623	8.69779	0.212561	0.412959	0.055278	0.30119	1.05597	7	1.1293	0.10901	4.57275	-0.1575	0.0595655	0.07585	-0.0211969	41.972	0	1	0	0	0	0	0	0	0	0	0	0	0	0	Mongolia
MNG	2007	0.02641	0.0105327	0.10248	8.80829	0.199425	0.401667	0.0553059	0.415765	1.05597	7	1.1788	0.04056	4.60517	-0.1061	0.0134847	0.02639	-0.00788195	25.6147	0	1	0	0	0	0	0	0	0	0	0	0	0	0	Mongolia
MNG	2008	-0.04464	0.00823307	0.0890037	8.89824	0.14362	0.394969	0.0553312	0.39902	1.31149	7	1.21198	-0.12273	4.79173	-0.3358	-0.131639	-0.04521	-0.00392743	26.1306	1	1	0	0	0	0	0	0	0	0	0	0	0	0	Mongolia
MNG	2009	-0.05216	0.00629698	-0.012686	8.87728	-0.0462729	0.391513	0.0552434	0.402997	0.865277	7.58333	1.07814	-0.07456	4.66786	-0.389	-0.0725776	-0.05199	0.233307	9.70123	1	1	0	0	0	0	0	0	0	0	0	0	0	0	Mongolia
MNG	2010	0.00428	0.00762997	0.0636516	8.93347	-0.0226191	0.390639	0.0550029	0.341913	1.1208	8	1.0335	-0.12324	4.78924	-0.6155	-0.0999207	0.00425	-0.0561491	10.6354	0	1	0	0	0	0	0	0	0	0	0	0	0	0	Mongolia
MNG	2011	0.05076	0.0083727	0.172908	9.09525	-0.140304	0.395262	0.055435	0.434935	1.37632	8	1.26999	-0.43346	4.87543	-0.9148	-0.218921	-0.04014	-0.0674606	10.6207	0	1	0	0	0	0	0	0	0	0	0	0	0	0	Mongolia
MNG	2012	-0.06208	0.00924306	0.123198	9.23284	-0.143356	0.401383	0.0557494	0.437218	1.63185	8	1.09589	-0.43825	4.94421	-1.2512	-0.224443	-0.06244	0.0727483	15.7884	0	1	0	0	0	0	0	0	0	0	0	0	0	0	Mongolia
MNG	2013	-0.00927	0.00822311	0.116489	9.26387	-0.00365306	0.40919	0.0560867	0.598749	1.63185	8	1.00312	-0.37608	4.91023	-1.6463	-0.225315	-0.00927	0.122532	18.014	0	1	0	0	0	0	0	0	0	0	1	0	1	0	Mongolia
MNG	2014	-0.03725	0.00859725	0.0788523	9.31076	0.0882314	0.418588	0.0566177	0.592943	1.63185	8	1.09322	-0.15821	4.85375	-1.9384	-0.0482431	-0.03725	0.19293	8.17209	0	1	0	0	0	0	0	0	0	0	1	0	1	1	Mongolia
MNG	2015	-0.04987	0.00865841	0.0237984	9.28425	0.108546	0.429021	0.0574421	0.538591	1.63185	8	0.90287	-0.08072	4.89926	-2.0953	0.0100418	-0.04987	0.083815	7.70315	0	1	0	0	0	0	0	0	0	0	1	0	1	1	Mongolia
MNG	2016	-0.13224	0.00863495	0.0116839	9.28198	0.100003	0.441639	0.058831	0.569158	1.63185	8	0.956114	-0.0627	4.81405		0.047905	-0.15288	0.0862716	7.19517	0	1	0	0	0	0	0	0	0	0	1	0	1	1	Mongolia
MOZ	1997	-0.02037	0.0110274	0.113002	5.9826	0.0165539	0.854085	0.0654817	0.0899842	-1.21854	4	0.39002	-0.08792	4.73444	-1.1943	-0.187498	-0.01771	0.0221214	1666.4	0	1	0	0	0	0.0312567	0	0	0	0					Mozambique
MOZ	1998	-0.01499	0.0113921	0.0992676	6.06334	0.0227134	0.85403	0.0651035	0.098142	-1.21854	4	0.355772	-0.13755	4.79024	-1.2278	-0.167528	-0.01063	0.0286739	1629.48	0	1	0	0	0	0.0312567	0	0	0	0					Mozambique
MOZ	1999	-0.00709	0.0124587	0.117015	6.16307	0.022304	0.853358	0.0645741	0.114674	-1.21854	4	0.446135	-0.14415	4.75832	-1.6112	-0.263726	-0.00335	0.0758366	1864.7	0	1	0	0	0	0.0312567	0	0	0	0					Mozambique
MOZ	2000	-0.04077	0.0128446	0.0118852	6.17023	-0.0309636	0.853189	0.0639191	0.129924	-1.21854	4	0.471645	-0.12928	4.76746	-1.8842	-0.241488	-0.01345	0.191947	1148.74	0	1	0	0	0	0.0312567	1.09861	0	0	0					Mozambique
MOZ	2001	-0.04174	0.0124217	0.120897	6.27767	0.00559247	0.859386	0.0637883	0.0963494	-1.21854	4	0.494763	-0.12229	4.62095	-1.9895	-0.11882	-0.04717	0.359644	2803.77	0	1	0	0	0	0.0312567	0	0	0	0					Mozambique
MOZ	2002	-0.05223	0.0127364	0.0929048	6.35288	0.028615	0.864907	0.0634502	0.0962639	-1.21854	4	0.716493	-0.15448	4.66287	-1.7498	-0.283603	-0.0356	0.143661	805.794	0	1	0	0	0	0.0312567	0	0	0	0					Mozambique
MOZ	2003	-0.03112	0.0128094	0.0692645	6.40848	-0.134252	0.869773	0.0629314	0.0850891	-1.21854	9.5	0.681579	-0.13056	4.54744	-1.731	-0.227701	-0.02774	0.0044054	907.662	0	1	0	0	0	0.0312567	0	0	0	0					Mozambique
MOZ	2004	-0.03426	0.0136242	0.0792975	6.48182	0.105013	0.873403	0.062252	0.0710672	-1.21854	10	0.691401	-0.06316	4.59502	-1.3901	-0.173483	-0.03313	-0.0504967	1003.39	0	1	0	0	0	0.0312567	0	0	0	0					Mozambique
MOZ	2005	-0.01702	0.00946232	0.0663787	6.54789	0.134701	0.875374	0.0614322	0.091519	-1.21854	10	0.689152	-0.08935	4.59653	-1.2978	-0.144627	-0.02145	0.0212398	1017.9	0	1	0	0	0	0.0312567	0	0	0	0					Mozambique
MOZ	2006	-0.01043	0.00809467	0.0970211	6.6421	0.163068	0.883524	0.0612937	0.102829	-1.21854	10	0.64304	-0.0812	4.60966	-1.4276	-0.0974764	-0.03153	0.101462	971.814	0	1	0	0	0	0.0312567	0	0	0	0					Mozambique
MOZ	2007	-0.02273	0.00732654	0.0773158	6.71532	0.112666	0.888511	0.0609255	0.10416	-1.21854	10	0.631926	-0.07463	4.60517	-0.8837	-0.0818881	-0.02272	0.0173051	1090.34	0	1	0	0	0	0.0312567	0	0	0	0					Mozambique
MOZ	2008	-0.01944	0.00728237	0.0728913	6.77749	0.111452	0.891109	0.0603658	0.143976	-1.21854	10	0.622551	-0.09076	4.77753	-0.7678	-0.09287	-0.01947	-0.0595851	882.382	0	1	0	0	0	0.0312567	0	0	0	0					Mozambique
MOZ	2009	-0.0448	0.00772595	0.0631379	6.81894	0.0671736	0.892239	0.0596524	0.201494	-1.21854	10	0.649494	-0.10001	4.69902	-0.8976	-0.105807	-0.04479	0.13241	905.456	0	1	0	0	0	0.0312567	0	0	0	0					Mozambique
MOZ	2010	-0.03506	0.00976832	0.0648815	6.86595	0.0596215	0.892272	0.0588106	0.222823	-1.21854	10	0.70787	-0.14708	4.51809	-1.0605	-0.137739	-0.03503	0.234091	1131.79	0	1	0	0	0	0.0312567	0	0	0	0					Mozambique
MOZ	2011	-0.04595	0.0090526	0.0740367	6.93056	0.149415	0.89254	0.0586281	0.212655	-1.21854	9	0.802303	-0.23146	4.71034	-1.0534	-0.200338	-0.04408	-0.144066	941.307	0	1	0	0	0	0.0312567	0	0	0	0					Mozambique
MOZ	2012	-0.03621	0.00911221	0.0725844	6.94266	0.193482	0.891751	0.0582635	0.228942	-1.21854	8	1.01872	-0.41766	4.80181	-1.281	-0.441037	-0.03616	-0.0238966	314.791	0	1	0	0	0	0.0312567	0	0	0	0					Mozambique
MOZ	2013	-0.02583	0.00985664	0.0696361	6.98932	0.09586	0.889518	0.0577218	0.266073	-1.21854	8	1.0315	-0.40521	4.81947	-1.5657	-0.496626	-0.02589	0.0610132	609.708	0	1	0	0	0	0.0312567	2.89037	0	0	0					Mozambique
MOZ	2014	-0.1055	0.0102441	0.0739851	7.03795	-0.0442017	0.885252	0.0570015	0.306355	-1.21854	8	1.11465	-0.36529	4.82895	-1.815	-0.488971	-0.10262	0.0414753	319.988	0	1	0	0	0	0.0312567	3.09104	0	0	0					Mozambique
MOZ	2015	-0.05629	0.00905728	0.0672328	7.16338	0.0662623	0.878875	0.0561135	0.325716	-1.21854	11.5	0.939087	-0.37414	4.7418	-2.4133	-0.317524	-0.06661	0.275249	432.872	0	1	0	0	0	0.0312567	2.07944	0	0	0					Mozambique
MOZ	2016	-0.07985	0.0101831	0.0382421	7.21794	-0.0930239	0.87143	0.0559215	0.315916	-1.21854	12	1.05638	-0.32219	4.48852		-0.385478	-0.05483	0.577097	1775.25	0	1	0	0	0	0.0312567	4.36945	0	0	0					Mozambique
MOZ	2017	-0.06532	0.0103225	0.0374132	7.15747	-0.0704733	0.862247	0.0555852	0.245425	-1.21854	8	0.997188	-0.19662	4.54212		-0.225607	-0.02923	0.00837491	2623.84	0	1	0	0	0	0.0312567	2.3979	0	0	0					Mozambique
MOZ	2018	-0.092	0.0116717	0.0342817	7.18537	-0.0538024	0.851871	0.0551268	0.225812	-1.21854	8	1.31986	-0.29554	4.58945		-0.374642	-0.06845	-0.0512409	3000.69			0	0	0	0.0312567	4.14313	0	0	0					Mozambique
MRT	2005	-0.06017	0.0305156	0.0896942	8.19453	0.154131	0.773831	0.0586364	0.247393	-1.21854	8	0.882351	-0.29863	4.56487	-1.7413	-0.347286	-0.03158	0	309.723	0	1	0	0	0	0.0363367	0	0	0	0					Mauritania
MRT	2006	0.31846	0.0269365	0.188691	8.36409	0.0408301	0.767157	0.0583196	0.188423	-1.21854	8	0.827885	0.03681	4.57975	-1.0911	0.0193971	0.0205	0.0115681	305.401	0	1	0	0	0	0.0363367	0	0	0	0					Mauritania
MRT	2008	-0.0579	0.0305933	0.0107997	8.32911	0.0593452	0.754106	0.0575335	0.248093	-1.21854	8	0.941202	-0.09328	4.68269	-1.22	-0.109145	-0.03321	-0.0788259	1244.75	0	1	0	0	0	0.0363367	0.693147	0	0	0					Mauritania
MRT	2009	-0.04236	0.0313532	-0.0104208	8.30863	0.0853232	0.747861	0.0570969	0.257181	-1.21854	8	0.820086	-0.10407	4.64333	-1.4184	-0.0751712	-0.03592	0.101436	1196.9	0	1	0	0	0	0.0363367	1.60944	0	0	0					Mauritania
MRT	2012	-0.03325	0.0272019	0.0579508	8.35751	0.183438	0.73335	0.0561244	0.215642	-1.21854	7.16667	1.10788	-0.18802	4.60587	-1.2497	-0.142654	0.01666	0.0551429	1059.62	0	1	0	0	0	0.0363367	0	0	0	0					Mauritania
MRT	2013	0.04317	0.0255709	0.0609026	8.40766	0.202576	0.728851	0.0558197	0.23496	-1.21854	7	1.02399	-0.17214	4.62889	-1.3457	-0.113016	-0.00662	0.0136932	1059.3	0	1	0	0	0	0.0363367	0	0	0	0					Mauritania
MRT	2014	-0.03388	0.0269589	0.0557988	8.36522	0.242678	0.723951	0.0555284	0.239515	-1.21854	7	0.916104	-0.22231	4.66551	-1.8182	-0.16832	-0.0264	0.00679567	1052.95	0	1	0	0	0	0.0363367	0	0	0	0					Mauritania
MRT	2015	-0.0341	0.0275767	0.00434584	8.34288	0.111505	0.718518	0.055275	0.270223	-1.21854	7	0.910952	-0.15467	4.72535	-1.9872	-0.169563	-0.02442	0.072497	1049.38	0	1	0	0	0	0.0363367	0	0	0	0					Mauritania
MRT	2016	-0.01531	0.0293683	0.0184363	8.45534	0.169187	0.715624	0.0553083	0.277869	-1.21854	7	0.792947	-0.11019	4.61828		-0.0530307	0.00132	0.0853144	1048.54	0	1	0	0	0	0.0363367	0	0	0	0					Mauritania
MRT	2017	-0.00056	0.0293398	0.0307326	8.53252	0.180017	0.711268	0.0553063	0.291962	-1.21854	7	0.919904	-0.10039	4.59421		-0.0223635	0.00534	0.0158167	1049.92	0	1	0	0	0	0.0363367	0	0	0	0					Mauritania
MRT	2018	0.03133	0.0303485	0.0355428	8.54897	0.228039	0.705992	0.0553249	0.314474	-1.21854	7	0.965551	-0.13843	4.58843		-0.0153044	0.03421	-0.00326634	1049.38			0	0	0	0.0363367	0	0	0	0					Mauritania
MWI	1990	-0.0305	0.0130861	0.0569229	6.15099	-0.01415	0.859702	0.0595662	0.109494	-1.21854	13	0.572028	-0.02874	5.66289	-0.5178			-0.0111043	76.3518	0	1	0	0	0	7.1025	0	0	0	0					Malawi
MWI	1991	-0.04	0.0107573	0.0873023	6.24734	0.0698148	0.867818	0.0610144	0.115516	-1.21854	13	0.525789	-0.05959	5.67219	-0.4192			0.0272752	7.62715	0	1	0	0	0	7.1025	0	0	0	0					Malawi
MWI	1992	-0.047	0.0140249	-0.0733298	6.18483	-0.101918	0.870245	0.0623677	0.146948	-1.21854	13	0.656621	-0.0913	5.55949	-0.562			0.285363	5.21773	0	1	0	0	0	7.1025	1.09861	0	0	0					Malawi
MWI	1993	-0.07	0.0126298	0.0969184	6.29824	-0.0584968	0.869105	0.0636403	0.0939334	-1.21854	13	0.483523	-0.04611	5.59953	-0.5191			0.221882	8.28218	0	1	0	0	0	7.1025	0	0	0	0					Malawi
MWI	1994	-0.21987	0.0142188	-0.102402	6.20771	-0.0302458	0.868673	0.0648447	0.125602	-1.21854	13.9167	0.91378	-0.08684	5.1815	-1.0114			0.984294	15.9105	0	1	0	0	0	7.1025	0	0	0	0					Malawi
MWI	1995	-0.09123	0.00790559	0.167288	6.37306	0.16	0.872179	0.0659843	0.0649623	-0.148388	2	0.784569	-0.0322	5.14837	-0.9295			0.749431	8.64908	0	1	0	0	0	7.1025	0	0	0	0					Malawi
MWI	1996	-0.03778	0.00883468	0.0731668	6.44386	0.00762006	0.880381	0.0655676	0.0450954	-1.21854	2	0.547024	-0.03727	5.50056	-0.5631			0.00161773	20.1956	0	1	0	0	0	7.1025	0	0	0	0					Malawi
MWI	1997	-0.08326	0.00991556	0.0379242	6.47431	0.0211325	0.889359	0.064904	0.0428962	-1.21854	7	0.549419	-0.0598	5.54357	-0.4855			0.0741882	20.0992	0	1	0	0	0	7.1025	0	0	0	0					Malawi
MWI	1998	-0.06966	0.0081364	0.0389525	6.4961	-0.069291	0.898339	0.0640005	0.071088	-1.21854	14	0.708752	-0.00144	5.2273	-0.7803			0.889586	51.2144	0	1	0	0	0	7.1025	0	0	0	0					Malawi
MWI	1999	-0.07725	0.00811014	0.0304228	6.51219	-0.0284413	0.904767	0.0628525	0.0796065	-1.21854	13.3333	0.71316	-0.05116	5.25869	-0.9094			0.418871	71.5451	0	1	0	0	0	7.1025	0	0	0	0					Malawi
MWI	2000	-0.08653	0.00672639	0.0157608	6.52317	-0.00569113	0.907148	0.0614699	0.0907589	-1.21854	12	0.609386	-0.02431	5.26997	-0.8983			0.350563	109.191	0	1	0	0	0	7.1025	0	0	0	0					Malawi
MWI	2001	-0.02405	0.00738822	-0.0497496	6.46875	0.0340025	0.914215	0.0609627	0.084206	-1.21854	12	0.671184	-0.0202	5.21749	-0.92			0.212508	159.574	0	1	0	0	0	7.1025	0	0	0	0					Malawi
MWI	2002	-0.05204	0.00423823	0.017	6.47696	-0.0408718	0.916726	0.0601574	0.0442368	-1.21854	12	0.419008	-0.13529	5.24855	-0.8393		-0.06293	0.0621806	115.239	0	1	0	0	0	7.1025	0	0	0	0					Malawi
MWI	2003	-0.04503	0.00408792	0.0570564	6.52668	-0.0238174	0.916067	0.0591072	0.0412579	-1.21854	10.3333	0.508425	-0.10299	4.88212	-1.0221		-0.03664	0.270528	130.998	0	1	0	0	0	7.1025	0	0	0	0					Malawi
MWI	2004	-0.0237	0.00631868	0.054205	6.58121	0.167032	0.914652	0.0578754	0.0456261	-1.21854	7	0.514662	-0.10439	4.73629	-1.0138		-0.03679	0.117672	93.0523	0	1	0	0	0	7.1025	0	0	0	0					Malawi
MWI	2005	-0.00457	0.0104526	0.0326873	6.61804	0.142722	0.913878	0.0564983	0.0596274	-1.21854	7	0.57448	-0.1328	4.69034	-0.9025		-0.02294	0.0874445	102.093	0	1	0	0	0	7.1025	0	0	0	0					Malawi
MWI	2006	-0.00339	0.00777651	0.047	6.66662	0.155801	0.914333	0.0558918	0.0688567	-1.92028	7	0.5436	-0.17421	4.61651	-0.239		-0.00068	0.14856	355	0	1	0	0	0	7.1025	0	0	0	0					Malawi
MWI	2007	-0.01631	0.00757952	0.096	6.75681	0.247479	0.915002	0.0551125	0.0848421	-1.92028	7	0.564442	-0.08223	4.60517	-0.2478		-0.03599	0.0290047	4.19831	0	1	0	0	0	7.1025	0	0	0	0					Malawi
MWI	2008	-0.01294	0.00835637	0.0763974	6.82117	0.209627	0.915189	0.054196	0.0911346	-1.92028	7	0.619658	-0.15099	4.65539	-0.2965		-0.04117	0.00403099	16.274	0	1	0	0	0	7.1025	0	0	0	0					Malawi
MWI	2009	-0.04379	0.00949705	0.0832811	6.88002	0.317221	0.913431	0.0531806	0.108748	-1.92028	7	0.516831	-0.10199	4.74223	-0.3147		-0.0418	0.0046019	1.071	0	1	0	0	0	7.1025	0	0	0	0					Malawi
MWI	2010	0.00162	0.00718201	0.0687407	6.92938	0.289864	0.908983	0.0520842	0.138296	-1.92028	7	0.576475	-0.08584	4.66833	-0.5573		0.00881	0.0660028	1.273	0	1	0	0	0	7.1025	0	0	0	0					Malawi
MWI	2011	-0.01908	0.00659729	0.0485406	6.96881	0.215421	0.905126	0.0519947	0.139324	-1.92028	7	0.487879	-0.08613	4.63551	-0.5538		-0.04013	0.0400702	1.403	0	1	0	0	0	7.1025	0	0	0	0					Malawi
MWI	2012	-0.04818	0.00765631	0.018858	6.94121	0.0411395	0.897083	0.0518347	0.145743	-1.92028	11.6667	0.678816	-0.09203	4.39556	-0.3682		-0.02047	0.591575	1.881	0	1	0	0	0	7.1025	0	0	0	0					Malawi
MWI	2013	-0.00943	0.0114019	0.052	7.01078	0.187802	0.886308	0.0515558	0.12453	-1.21854	11	0.782691	-0.08358	4.29456	-0.418		-0.05248	0.462851	6.63138	0	1	0	0	0	7.1025	0	0	0	0					Malawi
MWI	2014	-0.05933	0.00817726	0.057	6.98377	0.149723	0.874549	0.0510896	0.114036	-1.21854	10	0.733266	-0.08175	4.37147	-0.3965		-0.0434	0.165999	17.6949	0	1	0	0	0	7.1025	0	0	0	0					Malawi
MWI	2015	-0.06427	0.00634771	0.028	6.92651	0.122474	0.8625	0.0504253	0.122586	-1.21854	10.3333	0.649113	-0.17198	4.51459	-0.353		-0.05869	0.175829	7.59171	0	1	0	0	0	7.1025	0	0	0	0					Malawi
MWI	2016	-0.06044	0.0064196	0.0248404	6.93246	0.12611	0.848384	0.0502664	0.104668	-1.21854	14	0.779077	-0.18451	4.3824			-0.06902	0.437143	5.77979	0	1	0	0	0	7.1025	0	0	0	0					Malawi
MYS	1995	0.00799	0.0275135	0.0982909	9.2732	0.149358	0.58713	0.0627869	1.24414	1.12923	8	1.92113	-0.08934	4.78298	-0.4311	-0.0308955	0.03103	-0.045671	0	0	0	0	0	0	0.193574	0	0	0	0	0	0	1	1	Malaysia
MYS	1996	0.00683	0.0240056	0.100027	9.36114	0.159575	0.577162	0.0627585	1.41634	0.873706	8	1.81767	-0.04062	4.82101	-0.4499	0.0156433	0.0327	0.00460722	0	0	0	0	0	0	0.193574	0	0	0	0	0	0	1	1	Malaysia
MYS	1997	0.02247	0.0208556	0.0732274	9.4233	0.156869	0.566931	0.0625232	1.58385	0.618183	10.0833	1.85665	-0.0544	4.77929	-0.4518	0.0115733	0.0484	0.118146	0	1	1	0	0	0	0.193574	0	0	0	0	0	0	1	1	Malaysia
MYS	1998	-0.01688	0.0160534	-0.0735942	9.33278	0.0861781	0.556115	0.0622545	1.58505	0.362659	10.25	2.09492	0.12122	4.56622	-0.4117	0.197193	-0.00627	0.39499	0	1	1	0	0	0	0.193574	0	0	0	0	0	0	1	1	Malaysia
MYS	1999	-0.03013	0.0210148	0.0613761	9.38226	0.106052	0.544392	0.0621782	1.49153	0.107136	2	2.17571	0.14621	4.58026	-0.4282	0.224192	-0.03003	-0.0316929	0	1	1	0	0	0	0.193574	0	0	0	0	0	0	1	1	Malaysia
MYS	2000	-0.05285	0.0163468	0.0885887	9.466	0.00504553	0.531753	0.0624123	1.35	-0.148388	2	2.20407	0.08309	4.60086	-0.3105	0.172961	-0.06053	0	0	0	0	0	0	0	0.193574	1.09861	0	0	0	0	0	1	1	Malaysia
MYS	2001	-0.04992	0.0208492	0.00517675	9.47091	0.054252	0.522188	0.063919	1.29101	-0.148388	2	2.03365	0.07211	4.64986	-0.3179	0.157065	-0.04361	0	0	0	0	0	0	0	0.193574	0	0	0	0	0	0	1	1	Malaysia
MYS	2002	-0.0505	0.0221913	0.0539099	9.51827	0.0586452	0.509796	0.065274	1.21827	-0.148388	2	1.99356	0.06546	4.65062	-0.2903	0.155362	-0.0396	0	0	0	0	0	0	0	0.193574	0	0	0	0	0	0	1	1	Malaysia
MYS	2003	-0.04775	0.0261481	0.057885	9.57289	0.0469767	0.495607	0.0662459	1.18974	-0.148388	2	1.94195	0.11149	4.58159	-0.2614	0.176663	-0.04597	0	0	0	0	0	0	0	0.193574	0	0	0	0	0	0	1	1	Malaysia
MYS	2004	-0.03914	0.0226306	0.0678344	9.64537	0.0406929	0.481157	0.0669453	1.11938	-0.148388	2	2.10374	0.11099	4.53152	-0.1823	0.182953	-0.03353	0	0	0	0	0	0	0	0.193574	0	0	0	0	0	0	1	1	Malaysia
MYS	2005	-0.03291	0.0217393	0.0533214	9.70834	-0.0274954	0.467552	0.0677909	1.06524	-0.148388	6.5	2.03855	0.13764	4.53486	-0.128	0.204454	-0.02833	-0.00339693	0	0	0	0	0	0	0.193574	0	0	0	0	0	0	1	1	Malaysia
MYS	2006	-0.03059	0.020076	0.0558485	9.77279	0.0580088	0.458494	0.0696747	1.03664	-0.148388	11	2.02577	0.15362	4.5744	-0.04	0.203064	-0.02602	-0.0314	0	0	0	0	0	0	0.193574	0	0	0	0	0	0	1	1	Malaysia
MYS	2007	-0.02967	0.0205143	0.0629879	9.84079	0.0363582	0.449206	0.0712899	1.0158	-0.148388	11	1.92466	0.14663	4.60517	-0.0252	0.185301	-0.02571	-0.0628671	0	0	0	0	0	0	0.193574	0	0	0	0	0	0	1	1	Malaysia
MYS	2008	-0.04417	0.0191143	0.0483177	9.88812	0.0537991	0.439306	0.0723826	0.967483	1.05597	11	1.76668	0.16295	4.6173	0.1247	0.207455	-0.03405	-0.0295953	0	0	0	0	0	0	0.193574	0.693147	0	0	0	0	0	1	1	Malaysia
MYS	2009	-0.06356	0.0196028	-0.0151353	9.86231	0.132119	0.42841	0.0730276	1.11607	-0.148388	11	1.62559	0.14829	4.58629	0.1417	0.188394	-0.0588	0.0565585	0	0	0	0	0	0	0.193574	0	0	0	0	0	0	1	1	Malaysia
MYS	2010	-0.05186	0.0151138	0.0742485	9.92861	0.16199	0.416704	0.0735934	1.07123	-1.21854	11	1.57945	0.09941	4.64602	0.0098	0.156929	-0.04319	-0.0860876	0	0	0	0	0	0	0.193574	0	0	0	0	0	0	1	1	Malaysia
MYS	2011	-0.04589	0.0157491	0.0529391	9.98529	0.103023	0.403905	0.0756726	1.08426	-1.21854	11	1.54938	0.10741	4.65415	0.0338	0.15355	-0.03568	-0.0500092	0	0	0	0	0	0	0.193574	0	0	0	0	0	0	1	1	Malaysia
MYS	2012	-0.04252	0.0143341	0.0547345	10.0426	0.107166	0.392659	0.078125	1.14125	-1.21854	11	1.47842	0.05094	4.65871	-0.0245	0.106073	-0.03103	0.00941105	0	0	0	0	0	0	0.193574	0.693147	0	0	0	0	0	1	1	Malaysia
MYS	2013	-0.03729	0.015206	0.0469372	10.0638	0.0449813	0.382413	0.0808583	1.199	-1.21854	11	1.42721	0.03435	4.67675	-0.0481	0.0841731	-0.03478	0.0201074	0	0	0	0	0	0	0.193574	2.56495	0	0	0	0	0	1	1	Malaysia
MYS	2014	-0.03329	0.0145511	0.0600672	10.1108	0.130406	0.37284	0.0837326	1.20579	-0.148388	11	1.38312	0.04327	4.67554	-0.0189	0.0914495	-0.02628	0.0387035	0	0	0	0	0	0	0.193574	2.48491	0	0	0	0	0	1	1	Malaysia
MYS	2015	-0.0316	0.0152782	0.0509152	10.1187	0.187487	0.363961	0.0866844	1.23104	-0.148388	11	1.3137	0.02987	4.60176	0.0822	0.075274	-0.02546	0.193299	0	0	1	0	0	0	0.193574	1.60944	0	0	0	0	0	1	1	Malaysia
MYS	2016	-0.03073	0.0140534	0.0444976	10.1482	0.200084	0.357789	0.0897951	1.2198	-0.148388	12	1.26899	0.02393	4.55272		0.0665193	-0.02603	0.0621688	0	0	0	0	0	0	0.193574	2.94444	0	0	0	0	0	1	1	Malaysia
MYS	2017	-0.02938	0.0111572	0.0574183	10.1905	0.196206	0.351676	0.0929463	1.17224	-0.148388	11	1.33219	0.02791	4.53614		0.0686835	-0.02412	0.0366753	0	0	0	0	0	0	0.193574	1.38629	0	0	0	0	0	1	1	Malaysia
MYS	2018	-0.03688	0.00979129	0.0474161	10.2466	0.17968	0.346085	0.0962276	1.20394	-0.148388	11	1.30503	0.02231	4.57903		0.0670875	-0.02645	-0.0616938	0			0	0	0	0.193574	1.94591	0	0	0	0	0	1	1	Malaysia
NAM	1994	-0.01788	0.0175123	0.0172988	8.34787	-0.00832198	0.820399	0.065188	0.380776	-1.92028	2	0.902284	0.02623	4.56539	0.1342		-0.00603	0.0866215	0	0	0	0	0	0	0	0	0	0	0	0	0	0	0	Namibia
NAM	1995	-0.03584	0.019479	0.0389901	8.38448	-0.0849847	0.810779	0.064557	0.437934	-1.21854	2	0.944156	0.05022	4.57646	0.0359		-0.01881	0.0214844	0	0	0	0	0	0	0	0	0	0	0	0	0	0	0	Namibia
NAM	1996	-0.05765	0.019036	0.0319132	8.41246	0.0399414	0.8056	0.0640342	0.413631	-1.21854	2	0.976177	0.03313	4.5195	-0.0335		-0.04072	0.185346	0	0	1	0	0	0	0	0	0	0	0	0	0	0	0	Namibia
NAM	1997	-0.02537	0.0230136	0.042201	8.45027	0.0327564	0.79927	0.0631829	0.420844	-1.21854	2	0.940248	0.02486	4.56007	-0.0448		-0.0265	0.0717812	0	0	0	0	0	0	0	0	0	0	0	0	0	0	0	Namibia
NAM	1998	-0.03853	0.0232184	0.0329159	8.47425	0.00523931	0.791341	0.0620535	0.413763	-1.21854	2	0.932518	0.05033	4.49491	-0.1608		-0.03159	0.199724	0	0	1	0	0	0	0	0	0	0	0	0	0	0	0	Namibia
NAM	1999	-0.03057	0.0312403	0.0336928	8.50329	-0.00352205	0.78094	0.0606877	0.395757	-1.21854	2	0.922831	-0.00816	4.49725	-0.2549		-0.0197	0.105132	0	0	0	0	0	0	0	0	0	0	0	0	0	0	0	Namibia
NAM	2000	-0.01305	0.0270673	0.0349218	8.54246	0.0864787	0.767642	0.059124	0.405593	-1.21854	2	0.870919	0.04897	4.52602	-0.1522		-0.0077	0.135911	0	0	0	0	0	0	0	3.04452	0	0	0	0	0	0	0	Namibia
NAM	2001	-0.03793	0.0300874	0.0117795	8.55978	0.16969	0.755111	0.0605684	0.421465	-1.21854	2	0.90645	0.00297	4.47552	-0.0856		-0.01952	0.240547	0	0	1	0	0	0	0	1.79176	0	0	0	0	0	0	1	Namibia
NAM	2002	-0.02524	0.0261785	0.0478866	8.6071	0.220721	0.740274	0.0619826	0.419365	-1.21854	2	0.965342	0.02548	4.4044	-0.3518		-0.01371	0.224361	0	0	1	0	0	0	0	0	0	0	0	0	0	0	1	Namibia
NAM	2003	-0.07179	0.0262491	0.0423979	8.65223	0.183092	0.724087	0.063403	0.454208	-1.21854	2	0.982352	0.05388	4.59673	-0.2182		-0.04355	-0.282333	0	0	0	0	0	0	0	0	0	0	0	0	0	0	1	Namibia
NAM	2004	-0.03608	0.0252759	0.122695	8.77941	0.13941	0.708361	0.0648402	0.470901	-1.21854	2	0.834887	0.06745	4.67544	-0.2258		-0.0264	-0.14608	0	0	0	0	0	0	0	0	0	0	0	0	0	0	1	Namibia
NAM	2005	-0.00203	0.0264521	0.0252926	8.81916	0.0837749	0.694323	0.0662787	0.517533	-1.21854	2	0.823491	0.04593	4.67805	0.0804		-0.00299	-0.0127832	0	0	0	0	0	0	0	0	0	0	0	0	0	0	1	Namibia
NAM	2006	0.04743	0.0250125	0.0707318	8.90043	0.130369	0.678645	0.0671174	0.491123	-1.21854	2	0.886242	0.13557	4.64775	0.1622		0.03182	0.0611614	0	0	0	0	0	0	0	0	0	0	0	0	0	0	1	Namibia
NAM	2007	0.05476	0.0261042	0.0537404	8.96159	0.139712	0.666904	0.0679857	0.482597	-1.21854	2	1.063	0.08578	4.60517	0.3684	-0.0533518	0.05806	0.0424465	0	0	0	0	0	0	0	0	0	0	0	0	0	0	1	Namibia
NAM	2008	0.02228	0.0313726	0.0264981	8.98879	0.199766	0.657606	0.0688735	0.465989	-1.21854	2	1.21207	-0.00112	4.52211	0.2421	-0.124988	0.03418	0.169731	0	0	1	0	0	0	0	0	0	0	0	0	0	0	1	Namibia
NAM	2009	-0.01077	0.0337436	0.00295971	8.98109	0.226023	0.648843	0.0697188	0.480135	-1.21854	2	1.25478	-0.0147	4.61542	0.6418	-0.209026	-0.00395	0.032851	0	0	0	0	0	0	0	0	0	0	0	0	0	0	1	Namibia
NAM	2010	-0.05391	0.0351474	0.0603925	9.0333	0.201353	0.639956	0.0704993	0.491401	-1.21854	2	1.08413	-0.03462	4.73171	0.3732	-0.116752	-0.0487	-0.139927	0	0	0	0	0	0	0	0	0	0	0	1	0	0	1	Namibia
NAM	2011	-0.07291	0.0357459	0.0509134	9.08594	0.214903	0.636927	0.0691619	0.493202	-1.21854	2	1.03001	-0.03047	4.72028	0.2258	-0.112715	-0.06772	-0.00412332	0	0	0	0	0	0	0	0	0	0	0	1	0	0	1	Namibia
NAM	2012	-0.01995	0.0316651	0.0506168	9.14218	0.183267	0.632017	0.0676398	0.486324	-1.21854	2	1.03567	-0.05703	4.69281	0.3738	-0.200969	-0.03027	0.122431	0	0	0	0	0	0	0	0	0	0	0	1	0	0	1	Namibia
NAM	2013	-0.04504	0.0306623	0.0561472	9.18087	0.231415	0.626773	0.0660395	0.484453	-1.21854	2	0.979403	-0.04197	4.61195	0.2301	-0.227209	-0.04522	0.189937	0	0	1	0	0	0	0	0	0	0	0	1	0	0	1	Namibia
NAM	2014	-0.0621	0.0420343	0.0635168	9.24963	0.182163	0.623172	0.0644833	0.499259	-1.21854	2	1.03726	-0.11066	4.55713	0.1425	-0.25046	-0.06313	0.112082	0	0	0	0	0	0	0	0	0	0	0	1	0	0	1	Namibia
NAM	2015	-0.08228	0.0440312	0.0608638	9.26617	0.156364	0.621787	0.0630346	0.638489	-1.21854	2	0.975566	-0.1275	4.53732	0.0322	-0.264973	-0.08138	0.188053	0	0	1	0	0	0	0	0	0	0	0	1	0	0	1	Namibia
NAM	2016	-0.07124	0.0376485	0.0112317	9.2469	0.169066	0.620493	0.0623401	0.651418	-1.21854	2	0.948739	-0.16034	4.5059		-0.239473	-0.09103	0.141815	0	0	0	0	0	0	0	0	0	0	0	1	0	0	1	Namibia
NAM	2017	-0.05164	0.0342742	-0.00867877	9.21538	0.165084	0.620411	0.0617155	0.61829	-1.21854	2	0.821975	-0.04215	4.60497		-0.139781	-0.04926	-0.0949003	0	0	0	0	0	0	0	0	0	0	0	1	0	0	1	Namibia
NAM	2018	-0.046	0.0321692	-0.00546332	9.22684	0.182756	0.620823	0.0611571	0.620477	-1.21854	2	0.827491	-0.03288	4.60657		-0.0989556	-0.05094	-0.00593096	0			0	0	0	0	0	0	0	0	1	0	0	1	Namibia
NER	1995	-0.04804	0.00970976	0.0260576	6.64565	-0.0351288	0.968782	0.0487751	0.044742	0.107136	1	0.346119	-0.06605	4.54415	-0.8249	-0.0570143	-0.03188	-0.100965	131.944	0	1	0	1	1	0.447202	0.693147	0	0	0	0	0	0	0	Niger
NER	1996	-0.00704	0.00861401	0.0341909	6.63271	-0.0770756	0.972419	0.0490243	0.0426187	-0.963017	1	0.363668	-0.04538	4.5683	-0.7712	-0.0594815	-0.0036	0.0248503	171	0	1	0	1	1	0.447202	0	0	0	0	0	0	0	0	Niger
NER	1997	-0.03445	0.00932595	0.0275397	6.62948	-0.0897477	0.974297	0.0491879	0.0330208	-0.963017	1	0.330746	-0.05818	4.53185	-0.7834	-0.0609857	-0.02387	0.140977	117.083	0	1	0	1	1	0.447202	1.09861	0	0	0	0	0	0	0	Niger
NER	1998	-0.03007	0.0106122	0.104223	6.69934	-0.0265685	0.975685	0.049308	0.0402955	-0.963017	1	0.35264	-0.05774	4.60247	-0.7642	-0.0707958	-0.02231	0.0107636	119.553	0	1	0	0	0	0.447202	0	0	0	0	0	0	0	0	Niger
NER	1999	-0.05769	0.0116691	-0.00568758	6.67717	-0.155466	0.977444	0.0494123	0.0384017	-0.963017	1	0.315743	-0.05419	4.54627	-0.697	-0.0606392	-0.04274	0.0432604	151.143	0	1	0	0	0	0.447202	0.693147	0	0	0	0	0	0	0	Niger
NER	2000	-0.04047	0.0116461	-0.0140951	6.65259	-0.0565797	0.979508	0.0495104	0.0479897	-1.21854	1	0.346806	-0.0467	4.49379	-0.9073	-0.0603337	-0.02828	0.153922	161.888	0	1	0	0	0	0.447202	0	0	0	0	0	1	1	1	Niger
NER	2001	-0.03542	0.0132016	0.0710434	6.70673	0.166079	0.990364	0.0497481	0.074426	-1.21854	1	0.330339	-0.03782	4.52244	-0.7437	-0.0610204	-0.02588	0.031244	259	0	1	0	0	0	0.447202	0	0	0	0	0	1	1	1	Niger
NER	2002	-0.02976	0.00963348	0.0299912	6.73221	0.222456	0.998576	0.0499037	0.056316	-1.21854	1	0.308381	-0.05972	4.55902	-0.9142	-0.0699677	-0.02213	-0.0528189	193.994	0	1	0	0	0	0.447202	0	0	0	0	0	1	1	1	Niger
NER	2003	-0.02781	0.00931764	0.053	6.7383	0.226515	1.00531	0.0500446	0.0566893	-1.21854	1	0.333697	-0.0648	4.57883	-0.7277	-0.0683434	-0.02175	-0.164068	92.4878	0	1	0	0	0	0.447202	0	0	0	0	0	1	1	1	Niger
NER	2004	-0.0351	0.0109119	0.001	6.73132	0.0356307	1.01144	0.0502402	0.0551683	-1.21854	1	0.370784	-0.06174	4.58792	-0.7108	-0.0844697	-0.02764	-0.0906357	337	0	1	0	0	0	0.447202	0	0	0	0	0	1	1	1	Niger
NER	2005	-0.01992	0.00973577	0.045	6.79361	0.188461	1.01713	0.0505169	0.0508701	-1.21854	1	0.384082	-0.07127	4.62908	-0.5609	-0.0952491	-0.01528	-0.000151079	115.873	0	1	0	0	0	0.447202	0	0	0	0	0	1	1	1	Niger
NER	2008	0.0149	0.00992538	0.095877	6.91849	0.103362	1.04655	0.0520872	0.108827	-1.21854	1	0.399762	-0.08986	4.70257	-0.2745	-0.133502	0.01111	-0.0681809	120.127	0	1	0	0	0	0.447202	2.19722	0	0	0	0	1	1	1	Niger
NER	2009	-0.05313	0.0098201	-0.00712677	6.9064	-0.016582	1.05138	0.0524594	0.121175	-1.21854	1	0.498112	-0.18097	4.73127	-0.4297	-0.195566	-0.03927	0.0544695	80.3991	0	1	0	0	0	0.447202	1.38629	0	0	0	0	1	1	1	Niger
NER	2010	-0.02413	0.0116969	0.0836422	6.96044	-0.0925231	1.05427	0.0527439	0.123911	-1.21854	1	0.523803	-0.14507	4.63434	-0.5779	-0.195772	-0.00985	0.0520969	106.006	0	1	0	0	0	0.447202	1.09861	0	0	0	0	1	1	1	Niger
NER	2011	-0.01479	0.013098	0.0228301	6.96573	0.0582478	1.06079	0.0533227	0.13564	-1.21854	1	0.506523	-0.16369	4.63793	-0.1006	-0.196673	-0.02194	-0.0475867	97.1715	0	1	0	0	0	0.447202	0.693147	0	0	0	0	1	1	1	Niger
NER	2012	-0.01118	0.0214436	0.118498	7.04797	0.089938	1.06426	0.0537658	0.135402	-1.21854	1	0.454052	-0.10854	4.58935	-0.6539	-0.128848	-0.0083	0.0834118	118.608	0	1	0	0	0	0.447202	0	0	0	0	0	1	1	1	Niger
NER	2013	-0.02559	0.0138322	0.0526842	7.02094	0.0770806	1.06529	0.0540996	0.139449	-1.21854	1	0.466058	-0.11274	4.62967	-0.7764	-0.123371	-0.01932	-0.0326246	213.014	0	1	0	0	0	0.447202	1.38629	0	0	0	0	1	1	1	Niger
NER	2014	-0.08046	0.0176909	0.0752904	7.03634	0.0767287	1.06429	0.0543401	0.140785	-1.21854	1	0.459547	-0.12068	4.61986	-0.7351	-0.138499	-0.06125	-0.000288103	132.826	0	1	0	0	0	0.447202	1.60944	0	0	0	0	1	1	1	Niger
NER	2016	-0.06071	0.022081	0.0492593	7.03965	0.0542912	1.06134	0.0546842	0.15845	-1.21854	1	0.365279	-0.11417	4.57471		-0.125256	-0.04464	0.00235773	119.649	0	1	0	0	0	0.447202	3.21888	0	0	0	0	1	1	1	Niger
NER	2017	-0.05657	0.0246037	0.0489344	7.0576	-0.00481292	1.05868	0.054754	0.156854	-1.21854	1	0.390992	-0.11393	4.58405		-0.134366	-0.04115	-0.0201633	180.582	0	1	0	0	0	0.447202	2.56495	0	0	0	0	1	1	1	Niger
NER	2018	-0.04145	0.0244552	0.0648307	7.11046	-0.00721205	1.05406	0.0547231	0.140901	-1.21854	1	0.375859	-0.12646	4.60757		-0.149325	-0.03	-0.0434169	224.265			0	1	1	0.447202	2.94444	0	0	0	0	1	1	1	Niger
NGA	2000	-0.01505	0.00543532	0.0501593	7.74332	-0.110286	0.813832	0.0525705	0.0824899	-1.15371	12	0.489956	0.10951	4.34042	-0.5261	0.131929	0.04065	0.101358	25957.7	0	1	0	1	1	0.235579	1.79176	1	0	0	0	0	0	0	Nigeria
NGA	2001	-0.02718	0.00780316	0.0591768	7.79739	-0.121873	0.815112	0.0526196	0.0988081	-0.898183	12	0.496805	0.03388	4.45237	-0.526	0.0534519	-0.03222	0.093748	26012.7	0	1	0	4	4	0.235579	1.60944	1	0	0	0	0	0	0	Nigeria
NGA	2002	-0.0266	0.00954338	0.153292	7.93049	-0.149851	0.815584	0.0524656	0.0808434	-0.898183	12	0.400352	0.01152	4.4547	-0.4539	0.0248981	0.01342	0.0840313	26303.7	0	1	0	4	4	0.235579	1.79176	1	0	0	0	0	0	0	Nigeria
NGA	2003	-0.01525	0.00570708	0.0734719	7.99442	-0.221688	0.81558	0.0521475	0.0890949	-0.64266	12	0.49335	0.03294	4.3834	-0.4306	0.0542305	-0.02195	0.0716895	27806.3	0	1	0	4	4	0.235579	2.19722	1	0	0	0	0	0	0	Nigeria
NGA	2004	-0.00824	0.00490997	0.0925056	8.08386	-0.237431	0.815327	0.0517067	0.0846166	-0.64266	9.08333	0.318959	0.1292	4.40477	-0.2664	0.131347	0.05488	0.0283672	29341.5	0	1	0	4	4	0.235579	1.79176	1	0	0	0	0	0	0	Nigeria
NGA	2005	-0.00616	0.00397423	0.0643852	8.15108	-0.296717	0.814974	0.0511775	0.0843509	-0.64266	7	0.330595	0.21533	4.54945	-0.1364	0.143638	0.04908	-0.0121432	30096	0	1	0	1	1	0.235579	2.19722	1	0	0	0	0	0	0	Nigeria
NGA	2006	-2e-05	0.00348375	0.0605943	8.21361	-0.190742	0.819488	0.0515688	0.0812036	-0.64266	7	0.425666	0.16391	4.61463	0.0243	0.104679	0.08759	-0.0199785	10891	0	1	0	1	1	0.235579	3.61092	1	0	0	0	0	0	0	Nigeria
NGA	2007	-0.00354	0.00370355	0.0659113	8.27763	-0.199591	0.822673	0.051781	0.13797	-0.64266	7	0.393369	0.10544	4.60517	0.0332	0.0795139	-0.01116	-0.0221028	0	0	0	0	1	1	0.235579	4.09434	1	0	0	0	0	1	0	Nigeria
NGA	2008	-0.00138	0.00489084	0.0676447	8.33585	-0.227684	0.824863	0.0518244	0.18633	-0.64266	7	0.407968	0.08825	4.7151	0.0447	0.0720873	0.05697	-0.0575594	0	0	0	0	2	2	0.235579	4.33073	1	0	0	0	0	1	0	Nigeria
NGA	2009	-0.01829	0.00505856	0.0803692	8.39411	-0.162261	0.826369	0.051707	0.196256	-0.64266	7	0.360587	0.04663	4.65033	-0.0202	0.0299552	-0.05326	0.255665	0	1	1	0	5	5	0.235579	3.73767	1	0	0	0	0	1	0	Nigeria
NGA	2010	-0.02601	0.00539231	0.0800566	8.456	-0.187288	0.827319	0.0514473	0.134907	-0.64266	7	0.433208	0.03553	4.73988	-0.0249	0.0320983	-0.04171	0.00952109	0	1	1	0	5	5	0.235579	4.14313	1	0	0	0	0	1	0	Nigeria
NGA	2011	-0.01554	0.00579227	0.0530792	8.50161	-0.2293	0.830608	0.0518368	0.110436	-0.64266	7	0.53278	0.02576	4.74432	-0.0226	0.0281188	0.00432	0.0237196	0.002	1	1	0	4	4	0.235579	5.16479	1	0	0	0	0	1	0	Nigeria
NGA	2012	-0.01388	0.00502541	0.0423006	8.51378	-0.119999	0.832898	0.0520265	0.106047	-0.64266	7	0.445324	0.03769	4.85741	-0.0252	0.0382894	-0.0013	0.0236412	0	1	1	0	4	4	0.235579	6.42325	1	0	0	0	0	1	0	Nigeria
NGA	2013	-0.01424	0.00469695	0.0667134	8.56124	-0.11711	0.833892	0.0520262	0.115332	-0.64266	7	0.310489	0.03699	4.93008	-0.0599	0.0442069	-0.02663	-0.00119577	0.533561	0	1	0	4	4	0.235579	5.84644	1	0	0	0	0	1	0	Nigeria
NGA	2014	-0.00891	0.00414719	0.0630972	8.61381	-0.152827	0.833147	0.051838	0.13297	-0.64266	7	0.308852	0.00159	4.99518	-0.0895	-0.0032725	-0.02434	0.00788864	0.23064	0	1	0	4	4	0.235579	6.57088	1	0	0	0	0	1	0	Nigeria
NGA	2015	-0.01083	0.00417637	0.0265269	8.59902	-0.177344	0.830552	0.051484	0.130787	-0.64266	12.8333	0.213327	-0.03135	4.99782	-0.1242	-0.0465028	-0.03788	0.213731	0.104	0	1	0	4	4	0.235579	6.45834	1	0	0	0	0	1	0	Nigeria
NGA	2016	-0.02138	0.00432948	-0.0161687	8.56306	-0.188224	0.829873	0.0516672	0.14608	-0.64266	14	0.207225	0.00673	4.88779		-0.0211312	-0.04638	0.31725	0.104	0	1	0	4	4	0.235579	6.27852	1	0	0	0	0	1	0	Nigeria
NGA	2017	-0.02735	0.00430671	0.00805887	8.55456	-0.186503	0.826728	0.0516389	0.12852	-0.64266	4	0.263476	0.02768	4.75935		-0.000229145	-0.054	0.206311	0.104	0	1	0	4	4	0.235579	6.18209	1	0	0	0	0	1	0	Nigeria
NGA	2018	-0.02776	0.00506945	0.0193727	8.57106	-0.132605	0.821688	0.0514625	0.102187	-0.64266	4	0.330078	0.00919	4.7548		-0.0140609	-0.04306	0.000960067	0			0	4	4	0.235579	6.46925	1	0	0	0	0	1	0	Nigeria
NIC	1994	-0.05946	0.011895	0.0333773	7.63136	0.224396	0.833256	0.0650568	0.156988	-0.148388	5	0.390812	-0.23591	4.77954	-3.1743	-0.128013		0.196154	6396.9	0	1	0	0	0	0	2.94444	0	0	0					Nicaragua
NIC	1995	-0.05143	0.0110282	0.0591191	7.68932	0.271027	0.813	0.0653801	0.165878	-0.148388	5	0.440398	-0.17449	4.72117	-2.559	-0.118495		0.122376	8193.28	0	1	0	0	0	0	2.89037	0	0	0					Nicaragua
NIC	1996	-0.06518	0.00949705	0.0634427	7.74994	0.234994	0.792157	0.0658373	0.13433	1.31149	5	0.484828	-0.19144	4.7013	-1.4114	-0.14788		0.117938	3605.55	0	1	0	0	0	0	3.2581	0	0	0					Nicaragua
NIC	1997	-0.03235	0.0089467	0.0396665	7.78795	0.216656	0.769218	0.0661837	0.167995	1.56701	5	0.580055	-0.19152	4.68324	-1.4316	-0.191664		0.120038	2460.16	0	1	0	0	0	0	1.94591	0	0	0					Nicaragua
NIC	1998	-0.01342	0.00735362	0.0371168	7.81854	0.07183	0.745408	0.066471	0.204487	1.82254	5	0.570137	-0.14814	4.71079	-1.4211	-0.183448		0.120007	2907.14	0	1	0	0	0	0	0	0	0	0					Nicaragua
NIC	1999	-0.0571	0.00719493	0.0703597	7.88463	0.0718158	0.722486	0.0667501	0.236702	2.07806	5	0.625376	-0.19119	4.68951	-1.383	-0.254771		0.115984	2637.82	0	1	0	0	0	0	0	0	0	0					Nicaragua
NIC	2000	-0.06966	0.00782751	0.0410159	7.93138	0.0414949	0.70125	0.067053	0.239895	2.33358	5	0.612985	-0.18314	4.72455	-1.4151	-0.210822	0.02154	0.0741065	2834.63	1	1	0	0	0	0	0	0	0	0					Nicaragua
NIC	2001	-0.05113	0.00683525	0.0296084	7.96736	0.044459	0.678956	0.0675611	0.137178	2.33358	5	0.579801	-0.15375	4.739	-1.441	-0.198964	0.00341	0.0542044	2862.2	1	1	0	0	0	0	0	0	0	0					Nicaragua
NIC	2002	-0.01496	0.00865166	0.00753939	7.97629	0.166534	0.659101	0.0680661	0.151304	2.33358	5	0.580913	-0.1501	4.69208	-1.6135	-0.203969	0.02069	0.0657633	2695.54	0	1	0	0	0	0	0	0	0	0					Nicaragua
NIC	2003	-0.01746	0.00860737	0.0252073	8.00574	0.147812	0.641076	0.0685987	0.1768	2.33358	5	0.621751	-0.13257	4.62576	-1.7248	-0.20765	0.01296	0.0598764	3009.99	0	1	0	0	0	0	0	0	0	0					Nicaragua
NIC	2004	-0.01068	0.00730793	0.0531217	8.0704	0.151405	0.624026	0.0691898	0.196395	2.33358	5	0.671953	-0.11866	4.59895	-1.3872	-0.210757	0.01695	0.0551224	2781.67	0	1	0	0	0	0	0	0	0	0					Nicaragua
NIC	2005	-0.00764	0.00700404	0.042824	8.12935	0.104604	0.607639	0.0698581	0.226196	2.33358	5	0.716457	-0.12396	4.59815	-1.2433	-0.228815	0.01716	0.049951	2288.31	0	1	0	0	0	0	0	0	0	0					Nicaragua
NIC	2006	0.00528	0.00551255	0.0415232	8.18614	0.0594651	0.591056	0.0704894	0.264617	2.33358	5	0.873105	-0.1308	4.60347	-0.9377	-0.247765	0.01038	0.0500001	2267.13	0	1	0	0	0	0	0	0	0	0					Nicaragua
NIC	2007	0.00976	0.00531727	0.0507582	8.24842	0.118686	0.575464	0.0712397	0.329627	2.33358	5	0.930259	-0.16259	4.60517	-0.7653	-0.268986	0.01324	0.0500004	2732.96	0	1	0	0	0	0	0	0	0	0					Nicaragua
NIC	2008	-0.00555	0.0050206	0.0343637	8.28772	0.296287	0.560972	0.0719825	0.313904	2.33358	5	0.967941	-0.17068	4.67058	-0.77	-0.278531	-0.00405	0.0500523	2647.89	0	1	0	0	0	0	0	0	0	0					Nicaragua
NIC	2009	-0.01075	0.00502752	-0.0329279	8.24815	0.30001	0.547822	0.0725366	0.28464	2.33358	5	0.869934	-0.08455	4.68204	-0.9098	-0.190306	-0.01476	0.0499479	957.098	0	1	0	0	0	0	0	0	0	0					Nicaragua
NIC	2010	-0.00377	0.00505472	0.0440884	8.2893	0.307295	0.536061	0.0728392	0.267902	2.33358	5	1.00364	-0.08875	4.64516	-0.9192	-0.194298	-0.0013	0.0499996	961.386	0	1	0	0	0	0	0	0	0	0					Nicaragua
NIC	2011	0.00346	0.00526411	0.0631752	8.35777	0.281232	0.524567	0.0728575	0.262023	2.33358	5	1.11828	-0.11908	4.61254	-0.9851	-0.217935	-0.00061	0.05	965.522	0	1	0	0	0	0	0	0	0	0					Nicaragua
NIC	2012	-0.00203	0.00665904	0.0649675	8.39569	0.273269	0.514075	0.0726626	0.287258	2.33358	5	1.15178	-0.11724	4.62674	-1.0956	-0.20239	-0.0015	0.0500526	979.669	0	1	0	0	0	0	0	0	0	0					Nicaragua
NIC	2013	-0.01131	0.00678614	0.0492679	8.43605	0.23023	0.504661	0.0725783	0.318719	2.33358	5	1.10984	-0.12569	4.63599	-1.1766	-0.205557	-0.00723	0.0499477	990.786	0	1	0	0	0	0	0	0	0	0					Nicaragua
NIC	2014	-0.0149	0.00685092	0.0478582	8.50547	0.208404	0.496315	0.0730332	0.33861	2.33358	5	1.06698	-0.08028	4.64324	-1.1629	-0.166821	-0.01241	0.0499999	995.311	0	1	0	0	0	0	0.693147	0	0	0					Nicaragua
NIC	2015	-0.01565	0.00784493	0.0479144	8.5743	0.174314	0.488898	0.0742543	0.368512	2.33358	5	0.981939	-0.09873	4.6897	-1.2157	-0.180266	-0.014	0.05	1125.16	0	1	0	0	0	0	0	0	0	0					Nicaragua
NIC	2016	-0.01993	0.00644814	0.0456354	8.64718	0.175322	0.481287	0.0760583	0.385801	2.33358	5	0.93814	-0.08483	4.67002		-0.160497	-0.01679	0.0500468	1015.14	0	1	0	0	0	0	0	0	0	0					Nicaragua
NIC	2017	-0.02041	0.00625231	0.0463138	8.70019	0.170007	0.474359	0.0784525	0.427141	2.33358	5	0.9638	-0.0716	4.63638		-0.137026	-0.01571	0.0499626	1063.35	0	1	0	0	0	0	0	0	0	0					Nicaragua
NIC	2018	-0.04111	0.00624072	-0.0395092	8.67065	0.206923	0.467875	0.0812926	0.397392	2.33358	5	0.936214	-0.01857	4.60697		-0.0932	-0.02951	0.0499908	1056.24			0	0	0	0	1.94591	0	0	0					Nicaragua
NLD	2001	-0.00476	0.0143791	0.0232696	10.4101	-0.000965325	0.271513	0.201817	1.10465	2.33358	1	1.20039	0.02274	4.49043	-0.144	0.0655805	-0.00476	0.031244	0	0	0	0	0	0	0.120383	0	0	1	0	1	1	1	1	Netherlands
NLD	2002	-0.02129	0.0142656	0.00217274	10.4472	0.00731621	0.271766	0.203623	1.09186	2.33358	1	1.13457	0.0233	4.53249	-0.2755	0.0683945	-0.02129	-0.0528189	0	0	0	0	0	0	0.120383	0.693147	0	1	0	1	1	1	1	Netherlands
NLD	2003	-0.03141	0.0144381	0.00155646	10.4374	-0.00184097	0.272193	0.205399	1.08814	2.33358	1	1.1192	0.05154	4.59249	-0.0761	0.0664827	-0.03142	-0.164068	0	0	0	0	0	0	0.120383	1.09861	0	1	0	1	1	1	1	Netherlands
NLD	2004	-0.01826	0.0142683	0.0198495	10.4851	0.0052122	0.272144	0.207239	1.12813	2.33358	1	1.17609	0.0756	4.60577	-0.0224	0.0773986	-0.01825	-0.0906357	0	0	0	0	0	0	0.120383	0	0	1	0	1	1	1	1	Netherlands
NLD	2005	-0.00397	0.0139649	0.0205088	10.5354	-0.0134818	0.271228	0.209245	1.16362	2.33358	1	1.22807	0.07047	4.59482	-0.0674	0.0845751	-0.00396	-0.000151079	0	0	0	0	0	0	0.120383	0	0	1	0	1	1	1	1	Netherlands
NLD	2006	0.00099	0.0139339	0.0346099	10.6205	-0.0101248	0.270699	0.21253	1.13518	2.33358	1	1.27772	0.09085	4.59016	-0.0415	0.0859009	0.00099	-0.00916579	0	0	0	0	0	0	0.120383	0	0	1	0	1	1	1	1	Netherlands
NLD	2007	-0.00092	0.0135472	0.0377284	10.6895	-0.00433279	0.268615	0.215765	1.13374	2.33358	1	1.30458	0.06886	4.60517	-0.1836	0.0709304	-0.00092	-0.0838242	0	0	0	0	0	0	0.120383	0	0	1	0	1	1	1	1	Netherlands
NLD	2008	0.00201	0.0130532	0.0217032	10.7455	0.0170332	0.265719	0.219408	1.10917	2.33358	1	1.3106	0.04966	4.62262	-0.0977	0.0852738	0.00201	-0.0681809	0	1	1	0	0	0	0.120383	0	0	1	0	1	1	1	1	Netherlands
NLD	2009	-0.05086	0.0139763	-0.0366688	10.7055	0.0219032	0.263122	0.224116	1.17233	2.33358	1	1.1689	0.05415	4.62986	-0.016	0.0758448	-0.05086	0.0544695	0	1	1	0	0	0	0.120383	0	0	1	0	1	1	1	1	Netherlands
NLD	2010	-0.05249	0.0132543	0.0134274	10.7161	0.0332361	0.261369	0.230272	1.13673	2.33358	1	1.31522	0.06934	4.58149	0.0737	0.0808527	-0.05246	0.0520969	0	0	0	0	0	0	0.120383	0	0	1	0	1	1	1	1	Netherlands
NLD	2011	-0.04429	0.0128837	0.0155119	10.7493	0.0383801	0.259585	0.237941	1.14504	2.33358	1	1.42472	0.08535	4.57913	0.1492	0.0853436	-0.04427	-0.0475867	0	0	0	0	0	0	0.120383	0.693147	0	1	0	1	1	1	1	Netherlands
NLD	2012	-0.0392	0.0123541	-0.0103035	10.7637	0.0325237	0.258938	0.246861	1.1695	2.33358	1	1.49268	0.10194	4.55461	0.2774	0.0973833	-0.03918	0.0834118	0	0	0	0	0	0	0.120383	0	0	1	0	1	1	1	1	Netherlands
NLD	2013	-0.02929	0.0116615	-0.00130175	10.8045	0.000467554	0.258836	0.256465	1.13843	2.33358	1	1.49549	0.09751	4.5931	0.3115	0.102116	-0.02929	-0.0326246	0	0	0	0	0	0	0.120383	0	0	1	0	1	1	1	1	Netherlands
NLD	2014	-0.02152	0.0115969	0.014234	10.8043	0.0215575	0.2582	0.265811	1.16422	2.33358	1	1.50054	0.08172	4.59077	0.4677	0.111021	-0.02152	-0.000288103	0	0	0	0	0	0	0.120383	0	0	1	0	1	1	1	1	Netherlands
NLD	2015	-0.02024	0.0113271	0.0195917	10.8258	0.0202239	0.256499	0.274327	1.11604	2.33358	1	1.57817	0.06299	4.5417	0.6378	0.0750122	-0.02025	0.197373	0	0	1	0	0	0	0.120383	1.09861	0	1	0	1	1	1	1	Netherlands
NLD	2016	0.00021	0.0116363	0.0219171	10.8644	0.0209077	0.254818	0.282415	1.14566	2.33358	1	1.48859	0.08062	4.54923		0.102117	0.00021	0.00235773	0	0	0	0	0	0	0.120383	1.79176	0	1	0	1	1	1	1	Netherlands
NLD	2017	0.01259	0.011568	0.029109	10.9214	0.0241207	0.25215	0.289757	1.11144	2.33358	1	1.56028	0.10821	4.55892		0.107553	0.0126	-0.0201633	0	0	0	0	0	0	0.120383	0	0	1	0	1	1	1	1	Netherlands
NLD	2018	0.01364	0.0121659	0.0259745	10.9607	0.0278512	0.248984	0.296715	1.05725	2.33358	1	1.57653	0.10836	4.57461		0.105437	0.01371	-0.0434169	0			0	0	0	0.120383	1.79176	0	1	0	1	1	1	1	Netherlands
NOR	1990	0.0215	0.0288623	0.0193242	9.82159	-0.056666	0.292424	0.252723	0.616554	-0.148388	11	0.725896	0.02342	4.5932	-0.1383	0.0624943	0.01954	-0.0933823	0	0	0	0	0	0	0.218247	0	0	1	0	0	0	0	0	Norway
NOR	1991	0.00106	0.0274749	0.0308472	9.88046	0.0453148	0.292907	0.253097	0.559451	-0.148388	11	0.70676	0.03443	4.5565	-0.1138	0.0773003	-0.00119	0.0356566	0	1	1	0	0	0	0.218247	0.693147	0	1	0	0	0	0	0	Norway
NOR	1992	-0.01811	0.029647	0.035744	9.93234	-0.0788209	0.294285	0.252706	0.550995	-0.148388	11	0.676677	0.03261	4.56153	-0.0621	0.0660552	-0.02066	-0.0414074	0	1	1	0	0	0	0.218247	0.693147	0	1	0	0	0	0	0	Norway
NOR	1993	-0.01398	0.0268735	0.0284532	9.97786	-0.0389597	0.296475	0.251667	0.535152	1.05597	11	0.68049	0.02754	4.52418	-0.0371	0.0626736	-0.01643	0.141544	0	1	1	0	0	0	0.218247	1.94591	0	1	0	0	0	0	0	Norway
NOR	1994	0.00261	0.0273314	0.0505543	10.0426	-0.0510611	0.299031	0.250095	0.535302	1.05597	11	0.687284	0.02785	4.50214	0.0093	0.059461	0.00041	-0.00515144	0	0	0	0	0	0	0.218247	0.693147	0	1	0	0	0	0	0	Norway
NOR	1995	0.0314	0.0230749	0.0415549	10.0989	-0.0535503	0.301545	0.248088	0.548263	1.31149	11	0.683255	0.03296	4.53711	0.0349	0.0603974	0.02961	-0.102362	0	0	0	0	0	0	0.218247	0	0	1	0	0	0	0	0	Norway
NOR	1996	0.0618	0.0216307	0.0502795	10.1953	-0.0525446	0.3038	0.246301	0.569223	1.56701	11	0.711205	0.06554	4.52807	0.0397	0.0876424	0.06008	0.0180977	0	0	0	0	0	0	0.218247	0	0	1	0	0	0	0	0	Norway
NOR	1997	0.07467	0.0201608	0.0528459	10.2611	-0.0491924	0.305777	0.244041	0.620779	1.82254	11	0.730625	0.06006	4.53303	0.0646	0.0805194	0.07352	0.0966839	0	0	0	0	0	0	0.218247	0	0	1	0	0	0	0	0	Norway
NOR	1998	0.03183	0.0215674	0.0262443	10.2466	-0.0740827	0.307351	0.241424	0.689582	2.07806	11	0.720228	-0.00488	4.51721	0.1086	0.0179345	0.03067	0.066686	0	0	0	0	0	0	0.218247	0	0	1	0	0	0	0	0	Norway
NOR	1999	0.05816	0.0203911	0.0201286	10.3273	-0.0920068	0.308339	0.238565	0.671779	2.33358	11	0.700086	0.05272	4.50932	0.2252	0.0720074	0.05718	0.0336741	0	0	0	0	0	0	0.218247	0	0	1	0	0	0	0	0	Norway
NOR	2000	0.15053	0.0170583	0.0320498	10.5173	-0.113854	0.308577	0.235584	0.643682	2.33358	11	0.746516	0.14528	4.48706	0.2727	0.168131	0.15065	0.128561	0	0	0	0	0	0	0.218247	0	0	1	0	0	0	0	0	Norway
NOR	2001	0.13174	0.0170454	0.0207479	10.5396	-0.0896879	0.307685	0.233434	0.963071	2.33358	11	0.732795	0.15603	4.52569	0.3488	0.166451	0.13208	0.0215651	0	0	0	0	0	0	0.218247	0	0	1	0	0	0	1	0	Norway
NOR	2002	0.09049	0.0208059	0.0144625	10.5448	-0.0916599	0.306108	0.231121	1.02531	2.33358	11	0.676104	0.12143	4.60607	0.4621	0.131358	0.09041	-0.11209	0	0	0	0	0	0	0.218247	0	0	1	0	0	0	1	0	Norway
NOR	2003	0.0722	0.0197485	0.00910106	10.5597	-0.108007	0.30392	0.228902	1.06835	2.33358	11	0.665528	0.11848	4.60016	0.4946	0.127075	0.07212	-0.113175	0	0	0	0	0	0	0.218247	0	0	1	0	0	0	1	0	Norway
NOR	2004	0.10868	0.0184879	0.0396941	10.6575	-0.0942557	0.301464	0.227096	1.0532	2.33358	11	0.690088	0.12266	4.55787	0.4833	0.13173	0.10856	-0.047934	0	0	0	0	0	0	0.218247	0	0	1	0	0	0	1	0	Norway
[truncated: 752 more rows]
