# Supplementary material for: Do budget deficits cause current account deficits? a re-evaluation utilizing military expenditures as an instrumental variable
Source: PLoS One. 2024 Oct 25;19(10):e0311664. doi: 10.1371/journal.pone.0311664 (PMC11508486; doi:10.1371/journal.pone.0311664)
Supplement: S2 Data — (XLS) [file pone.0311664.s003.xls]

## Sheet: Sheet1
countrycode	year	gov	mil	gdpg	gdpp	tot	yth	old	fd	ka	errcm	open	ca	reer	nfa	tb	govweo	rate	def	bank	crisis	inttot	civtot	actotal	mimpr	terr	oil	adv	ifs	ER	RR	BBR	DR	countryname	id
	1994																																		1
	1999																																		1
AGO	2004	-0.06318	0.0420391	0.069738	8.20914	-0.268446	0.935926	0.0510438	0.0359648	-1.21854	14	1.23133	-0.016194	4.08076	-0.854	0.131808	0.01184	0.119763	3760.01	0	1	0	1	1	0.152555	0	1	0	0					Angola	1
AGO	2009	0.068172	0.037701	0.105223	8.66568	-0.183033	0.929174	0.0487643	0.111489	-1.63958	4.83333	1.10617	0.095748	4.59739	-0.3118	-0.0493154	-0.07897	0.0572387	405.059	0	1	0	0	0	0.152555	0	1	0	0					Angola	1
AGO	2014	0.018256	0.0396472	0.0533011	8.8943	-0.171491	0.933482	0.0462058	0.200045	-1.92028	6.36667	0.924102	0.07003	4.90654	0.1184	0.100571	-0.0572	0.018485	327.182	0	1	0	0	0	0.152555	0	1	0	0					Angola	1
	2019	-0.041	0.0251671	-0.00979306	8.88341	-0.209836	0.925368	0.0442811	0.194147	-1.92028	14	0.587234	-0.017785	5.04915																					1
	1994																																		2
ALB	1999	-0.117646	0.0144063	0.0664447	7.99208	0.146151	0.516438	0.108516	0.0385982	-0.148388	11.4167	0.47416	-0.063598	4.2011	-0.0519	-0.173275	-0.08841	-0.0859222	34.534	0	1	0	0	0	0.197468	1.09861	0	0	0					Albania	2
ALB	2004	-0.067052	0.0131874	0.0616402	8.43745	0.175945	0.45494	0.119746	0.0704573	-0.148388	8	0.665076	-0.074216	4.51203	-0.1114	-0.226121	-0.05163	-0.156595	19.619	0	1	0	0	0	0.197468	0	0	0	0					Albania	2
ALB	2009	-0.0461	0.0164813	0.05652	8.89159	0.140706	0.376153	0.141589	0.283126	-1.00451	8	0.761776	-0.114986	4.59496	-0.3464	-0.246134	-0.06586	0.132112	0.305	0	1	0	0	0	0.197468	0	0	0	0					Albania	2
ALB	2014	-0.040306	0.0146589	0.0208924	9.2521	0.201019	0.305435	0.167886	0.400179	-0.148388	7.2	0.771107	-0.10898	4.50436	-0.4131	-0.189818	-0.05458	-0.00179018	0	0	0	0	0	0	0.197468	0.693147	0	0	0					Albania	2
	2019	-0.02368	0.0113566	0.0337497	9.44186	0.255187	0.264951	0.191768	0.354734	-0.148388	4	0.754015	-0.0760775	4.59553																					2
	1994																																		3
	1999																																		3
ARE	2004	-0.043945	0.0494786	0.0554988	11.4959	-0.183201	0.276351	0.0125449	0.361086	2.33359	2	1.00465	0.061515	4.55508	2.0394		0.064	0	0	0	0	0	0	0	0.365411	0	1	0	0					UAE	3
ARE	2009	0.029652	0.0385762	0.0316515	11.3498	-0.180436	0.187062	0.00921291	0.598366	2.33359	2	1.35559	0.097002	4.61503	1.4841		-0.06127	0	0	0	0	0	0	0	0.365411	0	1	0	0					UAE	3
ARE	2014	-0.047384	0.0565176	0.0447107	11.1429	-0.112282	0.158405	0.00933327	0.646722	2.33359	2	1.58712	0.136836	4.625	1.6653	0.306293	0.01911	0	0	0	0	0	0	0	0.365411	0.693147	1	0	0					UAE	3
	2019																																		3
ARG	1994	0.005175	0.0143992	0.0702159	9.1951	-0.00928559	0.494324	0.153106	0.192826	1.43925	2	0.171788	-0.034285	5.35439	-0.1043	-0.0275331	-0.0125	6.2566e-05	10.551	0	1	0	0	0	0.0452011	2.63906	0	0	0	0	0	0	0	Argentina	4
ARG	1999	-0.013056	0.0124222	0.0225145	9.3142	-0.0122127	0.475336	0.15611	0.222255	1.65961	2	0.218694	-0.032138	5.34891	-0.206	-0.014817	-0.03705	0	0	0	0	0	0	0	0.0452011	0	0	0	0	0	0	0	0	Argentina	4
ARG	2004	-0.007388	0.0107383	0.00354858	9.32407	0.0126925	0.449877	0.157612	0.161011	-0.284473	6.9	0.33513	0.021734	4.88072	-0.3524	0.0700258	0.03967	0.00781612	115873	0	1	0	0	0	0.0452011	0	0	0	0	1	0	1	0	Argentina	4
ARG	2009	0.009964	0.0081544	0.0480903	9.66179	0.0741987	0.423782	0.1582	0.120785	-0.709778	8	0.392779	0.022046	4.5859	0.0765	0.0506485	-0.0183	0.179998	36732	0	1	0	0	0	0.0452011	0	0	0	0	1	0	1	0	Argentina	4
ARG	2014	-0.015868	0.00815965	0.0299913	9.87071	0.062896	0.401727	0.162756	0.142929	-1.49222	8	0.316889	-0.011074	4.45161	0.0821	0.00404164	-0.04252	0.479164	55874	0	1	0	0	0	0.0452011	0	0	0	0	1	0	1	0	Argentina	4
	2019	-0.0547467	0.00839802	0.0110647	9.96498	0.0255671	0.391342	0.169499	0.146878	-0.609109	12.1667	0.246011	-0.0342967	4.28023																					4
	1994																																		5
	1999																																		5
ARM	2004	-0.0176133	0.0272269	0.12565	8.29737	0.233085	0.351098	0.173007	0.0648316	2.33359	8	0.757022	-0.04868	4.24389	-0.501	-0.155676		-0.0782913	0	0	0	0	0	0	0.21616	0	0	0	0	0	0	1	0	Armenia	5
ARM	2009	-0.023208	0.0328295	0.0671258	8.84205	0.256186	0.301733	0.171455	0.14941	2.33359	8	0.599923	-0.08598	4.55051	-0.6036	-0.275299	-0.07686	0.187319	0	0	1	0	0	0	0.21616	0	0	0	0	0	0	1	1	Armenia	5
ARM	2014	-0.023782	0.0397641	0.042	9.09327	0.256948	0.281664	0.156218	0.390341	2.33359	8	0.724426	-0.098216	4.63097	-0.6682	-0.186581	-0.01943	0.0153653	0	0	0	0	0	0	0.21616	0	0	0	0	0	0	1	1	Armenia	5
	2019	-0.0417025	0.0426909	0.04025	9.34044	0.277052	0.29681	0.161137	0.504154	1.80728	4	0.81364	-0.03033	4.64531																					5
AUS	1994	-0.0330125	0.0215785	0.0200685	9.83962	-0.0475904	0.326336	0.172434	0.631284	2.33359	13	0.343396	-0.03536	4.40205	-0.5468	-0.0130256	-0.03801	-0.0699116	0	0	0	0	0	0	0.266743	2.19722	0	1	0	0	0	0	0	Australia	6
AUS	1999	0.006676	0.0191589	0.0426629	10.0427	-0.0610223	0.319964	0.180858	0.761373	1.82254	13	0.386828	-0.043602	4.39919	-0.5308	-0.025954	0.00667	-0.0263083	0	0	0	0	0	0	0.266743	0	0	1	0	0	1	1	1	Australia	6
AUS	2004	0.013578	0.0184952	0.0338137	10.2623	-0.0715229	0.304946	0.186849	0.940492	1.05597	13	0.408737	-0.04369	4.38242	-0.5713	-0.0293567	0.01327	-0.11814	0	0	0	0	0	0	0.266743	0	0	1	0	0	1	1	1	Australia	6
AUS	2009	0.005488	0.0183312	0.0308758	10.4951	-0.0623383	0.287796	0.192508	1.17625	1.05597	13	0.42319	-0.05587	4.56835	-0.69	-0.00863421	-0.04572	0.0755009	0	0	0	0	0	0	0.266743	0	0	1	0	1	1	1	1	Australia	6
AUS	2014	-0.029714	0.0173938	0.0271328	10.6756	-0.0361068	0.282835	0.208025	1.24481	1.3626	13	0.418963	-0.034958	4.76115	-0.5024	-0.00676728	-0.02919	0.0709762	0	0	0	0	0	0	0.266743	2.07944	0	1	0	1	1	1	1	Australia	6
	2019	-0.00916	0.0198107	0.0256781	10.7864	-0.0604011	0.289525	0.232324	1.3959	2.2697	13	0.418086	-0.0314775	4.66578																					6
	1994																																		7
	1999																																		7
AUT	2004	-0.0216175	0.00899722	0.0164883	10.3626	0.0144946	0.241509	0.231821	0.884518	2.33359	1	0.879161	0.012325	4.56101	-0.1988	0.0294208	-0.04839	-0.0906357	0	0	0	0	0	0	0.0728578	0	0	1	0	0	0	1	1	Austria	7
AUT	2009	-0.026456	0.00848099	0.0142427	10.5659	0.0156893	0.228592	0.248764	0.950468	2.33359	1	0.963983	0.032882	4.60485	-0.0773	0.033526	-0.05356	0.0544695	0	1	1	0	0	0	0.0728578	1.09861	0	1	0	0	0	1	1	Austria	7
AUT	2014	-0.027726	0.0077784	0.0122542	10.7335	0.0542074	0.213931	0.27104	0.937853	2.33359	1	1.03369	0.020772	4.59911	-0.0041	0.0326962	-0.02729	-0.000288103	0	0	0	0	0	0	0.0728578	0	0	1	0	1	0	1	1	Austria	7
	2019	-0.0079575	0.00732577	0.0199833	10.8864	0.0579168	0.212434	0.283051	0.843324	2.33359	1	1.04015	0.0177025	4.60666																					7
	1994																																		8
AZE	1999	-0.023895	0.0240394	0.06125	7.90266	-0.215576	0.529027	0.0905873	0.0241547	-1.21854	4.20833	0.774956	-0.234942	4.51634	-0.586		-0.01033	0.0649182	0	0	0	0	0	0	0.133242	0	1	0	0	0	0	0	0	Azerbaijan Rep. of	8
AZE	2004	-0.003866	0.0237582	0.099802	8.3542	-0.445807	0.452784	0.0967094	0.0743651	-0.790479	4	0.958482	-0.148818	4.37818	-1.0896	-0.239291	0.01781	0.000559489	74.817	0	1	0	0	0	0.133242	0	1	0	0	0	0	0	0	Azerbaijan Rep. of	8
AZE	2009	-0.001716	0.0303953	0.215704	9.28416	-0.351593	0.358348	0.0924388	0.140677	-0.824355	4	0.963466	0.205422	4.61939	0.5602	0.285275	0.05857	-0.0217086	0	0	0	0	0	0	0.133242	0.693147	1	0	0	0	0	0	0	Azerbaijan Rep. of	8
	2014	-0.00856	0.02791	0.0478883	9.6109	-0.265955	0.320422	0.0827639	0.178848	-0.451969	4	0.74986	0.28423	4.83795																					8
	2019	-0.01011	0.0375596	-0.0167311	9.56421	-0.331873	0.327518	0.0834258	0.274842	0.059078	14	0.902398	0.002335	4.52259																					8
BDI	1994	-0.034886	0.036944	-0.00112669	6.44444	-0.00749181	1.02081	0.0557521	0.117703	-1.21854	10	0.375187	-0.038648	4.87879	-0.6355	-0.144712	-0.0205	0.0407056	12.7051	1	1	0	4	4	0	2.77259	0	0	0	0	0	0	0	Burundi	9
BDI	1999	-0.04893	0.0585111	-0.02754	6.2694	-0.0848589	1.06972	0.0541748	0.134592	-1.35889	10.8667	0.274067	-0.024582	5.0261	-1.0646	-0.0681341	-0.06145	0.25861	78.4364	0	1	0	4	4	0	2.56495	0	0	0	0	0	0	0	Burundi	9
	2004	-0.0324	0.048624	-0.00856864	6.26735	-0.288936	1.05571	0.0526732	0.1708	-1.21854	10	0.225537	-0.07019	4.94997																					9
	2009																																		9
	2014																																		9
	2019																																		9
	1994																																		10
	1999																																		10
BEL	2004	-0.004785	0.0121412	0.0185391	10.3249	0.0331235	0.264382	0.261723	0.637014	2.14194	1	1.36324	0.03583	4.54815	0.2911	0.0489415	-0.00239	-0.0906357	0	0	0	0	0	0	0.152259	0	0	1	0	0	0	1	1	Belgium	10
BEL	2009	-0.01787	0.0112225	0.0139544	10.4946	0.0326395	0.259373	0.263186	0.638625	2.33359	1	1.48612	0.011984	4.61375	0.5781	0.0226197	-0.05431	0.0544695	0	1	1	0	0	0	0.152259	0	0	1	0	0	0	1	1	Belgium	10
BEL	2014	-0.037842	0.0103094	0.0146715	10.6526	0.0474678	0.258777	0.269347	0.562519	2.33359	1	1.57774	0.00266	4.60895	0.5081	0.00818802	-0.03056	-0.000288103	0	0	0	0	0	0	0.152259	0.693147	0	1	0	1	0	1	1	Belgium	10
	2019	-0.0156925	0.00908387	0.0174162	10.8076	0.0613537	0.264008	0.286403	0.642479	2.33359	1	1.6015	0.004595	4.60249																					10
	1994																																		11
BEN	1999	0.01691	0.00663366	0.0534145	7.42372	0.166943	0.879831	0.0641227	0.0714233	-1.21854	1	0.543918	-0.04232	4.47972	-0.356	-0.0667569	0.01944	0.0432604	81.3369	0	1	0	0	0	0	0	0	0	0	0	0	0	0	Benin	11
BEN	2004	-0.015384	0.00742647	0.0474143	7.54275	0.137368	0.866069	0.0618843	0.0664129	-1.21854	1	0.441786	-0.037914	4.50992	-0.326	-0.0558293	-0.00705	-0.0906357	23.5548	0	1	0	0	0	0	0	0	0	0	0	1	1	1	Benin	11
	2009	-0.0143833	0.00915997	0.0351783	7.68482	0.113491	0.844313	0.0605964	0.107166	-1.21854	1	0.422153	-0.0401033	4.61742																					11
BEN	2014	-0.0129167	0.00952205	0.0612011	7.88747	0.0802621	0.814117	0.0605941	0.162795	-1.21854	1	0.584017	-0.0574233	4.63891	-0.1512	-0.0842129	-0.01651	-0.000288103	67.3105	0	1	0	0	0	0	0	0	0	0	0	1	1	1	Benin	11
	2019	-0.057495	0.010394	0.0437166	8.01972	0.0906248	0.791713	0.0599984	0.16889	-1.21854	1	0.597661	-0.0442375	4.57459																					11
BFA	1994	-0.018314	0.0204137	0.0269523	6.46689	0.0563662	0.955876	0.064832	0.114194	-0.148388	1	0.332894	-0.01332	4.81841	-0.3696	-0.0988456	-0.01887	0.960728	166.336	1	1	0	0	0	0	0	0	0	0	0	0	0	0	Faso	12
BFA	1999	-0.028874	0.0134982	0.0755197	6.69663	0.177669	0.940833	0.0589279	0.0927526	-1.00451	1	0.385078	-0.070686	4.53942	-0.3312	-0.136671	-0.03287	0.0432604	44.013	0	1	0	0	0	0	0	0	0	0	0	0	0	0	Faso	12
BFA	2004	-0.038302	0.0131632	0.0501351	6.92396	0.0665771	0.923459	0.0531661	0.119858	-1.21854	1	0.327886	-0.0914	4.52659	-0.4338	-0.127089	-0.04194	-0.0906357	181.387	0	1	0	0	0	0	0	0	0	0	0	1	1	1	Faso	12
BFA	2009	-0.007526	0.0142242	0.0616531	7.1929	0.189969	0.910662	0.0496612	0.161805	-1.21854	1	0.357479	-0.080508	4.63411	-0.2797	-0.094424	-0.0416	0.0544695	36.858	0	1	0	0	0	0	0	0	0	0	0	1	1	1	Faso	12
BFA	2014	-0.031826	0.0136334	0.0571447	7.3872	0.222475	0.893747	0.0475285	0.206706	-1.21854	1	0.581337	-0.04318	4.618	-0.2394	-0.0801529	-0.01737	-0.000288103	35.0963	0	1	0	0	0	0	0	0	0	0	0	1	1	1	Faso	12
	2019	-0.047235	0.015999	0.0574572	7.57695	0.238064	0.865361	0.0460322	0.30176	-1.21854	1	0.589415	-0.056915	4.59204																					12
BGD	1994	-0.04589	0.013513	0.0463037	6.83985	-0.229157	0.742777	0.0583874	0.15621	-1.2852	7	0.207556	-0.013052	4.72015	-0.3256	-0.0419125	0.00038	0.0162883	27.657	0	1	0	0	0	0.0937534	4.21951	0	0	0					Bangladesh	13
BGD	1999	-0.034276	0.0156596	0.0479626	7.05942	-0.152395	0.669648	0.0617647	0.202529	-1.00451	7	0.273758	-0.013792	4.7784	-0.2552	-0.0471036	-0.01564	0.0464709	4.401	0	1	0	0	0	0.0937534	2.3979	0	0	0					Bangladesh	13
BGD	2004	-0.033834	0.0121862	0.0483656	7.28831	-0.103328	0.599162	0.0672409	0.252238	-1.21854	7	0.289806	-0.00329	4.75065	-0.2701	-0.0460995	-0.02624	0.0234328	161.543	0	1	0	0	0	0.0937534	2.3979	0	0	0					Bangladesh	13
BGD	2009	-0.032998	0.0110597	0.0626507	7.61941	-0.0514362	0.538767	0.0726703	0.325571	-1.21854	7	0.39033	0.007066	4.63343	-0.1768	-0.0621253	-0.0321	0.0064257	8.195	0	1	0	0	0	0.0937534	3.29584	0	0	0					Bangladesh	13
BGD	2014	-0.032044	0.0130768	0.0612646	7.96623	0.026188	0.481475	0.0769239	0.423926	-1.21854	5.25	0.44829	0.0063	4.77355	-0.1116	-0.0653476	-0.03077	-0.00591303	25.308	0	1	0	0	0	0.0937534	4.86753	0	0	0					Bangladesh	13
	2019	-0.038575	0.0131193	0.0720351	8.29686	0.0698927	0.429355	0.0773948	0.460522	-1.21854	4	0.383973	-0.0008	5.06015																					13
BGR	1994	-0.04661	0.0249262	0.0181801	8.8993	-0.109359	0.275801	0.220568	0.492479	-1.21854	14	0.907201	-0.00327	3.82647	-0.4092	-0.00624106		0.961821	8110	0	1	0	0	0	0.11193	0.693147	0	0	0	0	0	0	0	Bulgaria	14
BGR	1999	-0.030134	0.024612	0.000833788	8.76702	0.00374813	0.25226	0.234942	0.216107	-1.01412	6.8	0.789335	0.028176	4.07077	-0.3957	-0.0457539	0.00151	0.0431872	350.39	0	1	0	0	0	0.11193	0	0	0	0	0	0	0	0	Bulgaria	14
BGR	2004	-0.000394	0.0269218	0.0521302	8.94787	0.0373342	0.21628	0.248881	0.209813	-1.01412	2	0.808349	-0.030044	4.37001	-0.3371	-0.111506	0.01593	-0.090952	38.6	0	1	0	0	0	0.11193	0	0	0	0	0	0	0	1	Bulgaria	14
BGR	2009	0.02145	0.0209164	0.0475561	9.43353	0.102844	0.195579	0.255316	0.55353	1.72537	2	1.10379	-0.158048	4.61234	-1.0262	-0.0825495	-0.00856	0.0520336	122.89	0	1	0	0	0	0.11193	0	0	0	0	1	0	1	1	Bulgaria	14
BGR	2014	-0.023062	0.0141625	0.0112028	9.69014	0.225745	0.204913	0.279879	0.652307	2.33359	2	1.21375	0.000526	4.69776	-0.7078	-0.00978749	-0.03663	0.000418486	0.02	0	1	0	0	0	0.11193	0	0	0	0	1	0	1	1	Bulgaria	14
	2019	-0.00067	0.0130949	0.0357509	9.92747	0.242609	0.221561	0.31615	0.525018	2.06605	2	1.27405	0.01946	4.64059																					14
BHR	1994	-0.016462	0.0546955	0.069956	10.3723	-0.0677583	0.484035	0.0348809	0.377082	2.33359	2	1.78342	-0.069936	4.76216	0.6172	0.0493663	-0.05397	-6.42731e-08	0	0	0	0	0	0	0.45351	0	0	0	0					Bahrain Kingdom of	15
BHR	1999	-0.023334	0.0527248	0.040446	10.5727	-0.0373998	0.444248	0.0363499	0.464193	2.11955	2	1.47097	-0.009316	4.78403	0.9578	0.138864	-0.05055	4.43262e-08	0	0	0	0	0	0	0.45351	0	0	0	0					Bahrain Kingdom of	15
BHR	2004	0.009284	0.0428492	0.0488339	10.6606	0.00946063	0.405745	0.0338855	0.425868	2.28248	2	1.3256	0.0332	4.7798	0.3877	0.164729	0.00247	0	0	0	0	0	0	0	0.45351	0	0	0	0					Bahrain Kingdom of	15
BHR	2009	0.027142	0.03137	0.0606246	10.7512	0.109624	0.310635	0.0287222	0.554662	2.12917	2	1.3941	0.091348	4.62489	0.497	0.189675	-0.05586	0	0	0	0	0	0	0	0.45351	0	0	0	0					Bahrain Kingdom of	15
BHR	2014	-0.027958	0.0385477	0.0396313	10.809	0.119489	0.264401	0.0283731	0.679805	2.33359	2	1.69591	0.064244	4.60577	0.6437	0.165337	-0.03456	0	0	0	0	0	0	0	0.45351	3.73767	0	0	0					Bahrain Kingdom of	15
	2019	-0.12995	0.0463288	0.0286305	10.7296	0.0191292	0.271389	0.0302532	0.737175	2.33359	2	1.54557	-0.02422	4.76029																					15
	1994																																		16
	1999																																		16
BIH	2004	-0.019	0.0273689	0.0513332	8.62191	0.117826	0.277282	0.185166	0.333163	1.44551	2	1.01131	-0.17708	4.54616	-0.3464		-0.00184	-0.0910452	0	0	0	0	0	0	0	0	0	0	0					Bosnia & Herzegovina	16
BIH	2009	-0.015	0.0135282	0.0449122	8.98281	0.120414	0.242064	0.198094	0.559528	1.16568	2	0.889541	-0.10979	4.59687	-0.511	-0.237287	-0.05346	0.0544456	0	0	0	0	0	0	0	0	0	0	0					Bosnia & Herzegovina	16
BIH	2014	-0.0288	0.0113505	0.00894989	9.24867	0.189924	0.220788	0.200942	0.610322	0.18051	2	0.87099	-0.073652	4.57064	-0.5144	-0.22574	-0.02872	0.000758877	0	0	0	0	0	0	0	1.09861	0	0	0					Bosnia & Herzegovina	16
	2019	0.00875	0.0091714	0.0299627	9.50216	0.23474	0.21445	0.221934	0.58097	-1.15466	2	0.933105	-0.04512	4.50793																					16
	1994																																		17
BLR	1999	-0.02165	0.0143093	0.059	8.55787	0.0232674	0.290708	0.196059	0.127262	-1.92028	14	1.21896	-0.04139	4.77681	-0.1969	-0.0463614		4.40447	32.846	0	1	0	0	0	0.126929	0	0	0	0					Belarus	17
BLR	2004	-0.007908	0.0136856	0.068127	8.83396	0.0193627	0.251727	0.205736	0.10375	-1.49924	10	1.37187	-0.036022	4.47607	-0.1925	-0.0636381	-0.07063	0.0531313	0.511	0	1	0	0	0	0.126929	0	0	0	0					Belarus	17
BLR	2009	0.00461	0.0153674	0.0768	9.39739	0.111313	0.215325	0.206055	0.250915	-1.00451	4	1.21914	-0.057106	4.6071	-0.3996	-0.112508	-0.07232	0.307364	37.103	0	1	0	0	0	0.126929	0	0	0	0					Belarus	17
BLR	2014	0.0043	0.0127562	0.0351879	9.7708	0.161652	0.217716	0.198966	0.298213	-1.35889	9.6	1.31489	-0.084406	4.46426	-0.5709	-0.00769416	0.00092	0.151356	15.216	0	1	0	0	0	0.126929	0	0	0	0					Belarus	17
	2019	0.0245225	0.0122527	-0.00168659	9.81656	0.175675	0.240878	0.211136	0.268625	-1.39397	10.25	1.28471	-0.02083	4.24621																					17
BLZ	1994	-0.067528	0.0114957	0.0828018	8.30992	0.121501	0.821187	0.081477	0.35007	-0.148388	2	0.891297	-0.046364	4.68135	-0.3559	-0.0260629		0	8.26854	0	1	0	0	0	0	0	0	0	0					Belize	18
	1999	-0.0276467	0.0132555	0.0187237	8.43161	0.245699	0.790143	0.0822463	0.37907	-0.861823	2	1.01943	-0.0290933	4.68797																					18
BLZ	2004	-0.111342	0.00862043	0.0742622	8.71458	0.0854837	0.713275	0.0667014	0.473329	-1.49924	2	1.19291	-0.186012	4.67798	-1.1618	-0.0800183	-0.0734	0	1.30786	0	1	0	0	0	0	0	0	0	0					Belize	18
BLZ	2009	-0.027838	0.0113944	0.0243297	8.89779	0.101854	0.640624	0.062685	0.596108	-1.35889	2	1.21895	-0.074104	4.62219	-1.4874	-0.0466779	-0.03031	0	10.7616	0	1	0	0	0	0	0	0	0	0					Belize	18
BLZ	2014	-0.020658	0.0107802	0.0260564	8.90667	0.121441	0.555518	0.0680706	0.593602	-1.21854	2	1.26489	-0.039242	4.57552	-1.5001	-0.0295356	-0.02267	0	6.03392	0	1	0	0	0	0	0	0	0	0					Belize	18
	2019	-0.03601	0.0118937	0.0182915	8.88248	0.139293	0.485939	0.0711416	0.562392	-1.21854	2	1.17103	-0.08996	4.6262																					18
BOL	1994	-0.044308	0.024354	0.0409708	7.86091	0.295867	0.706677	0.0853177	0.368849	0.427493	7.36667	0.481174	-0.054592	4.77494	-0.7199	-0.0553423	-0.03	0.0833356	168.557	1	1	0	0	0	0.0750274	2.07944	0	0	0					Bolivia	19
BOL	1999	-0.030656	0.022362	0.0389001	8.06535	0.311047	0.679876	0.0895406	0.575433	0.855374	7	0.493027	-0.06053	4.78553	-0.9779	-0.104065	-0.03837	0.054858	76.1995	0	1	0	0	0	0.0750274	0	0	0	0					Bolivia	19
BOL	2004	-0.065638	0.0208562	0.0271236	8.19142	0.344361	0.648602	0.093716	0.507623	1.26343	7	0.499216	-0.016736	4.71611	-0.9558	0.0306882	-0.05543	0.0361789	68.8244	0	1	0	0	0	0.0750274	0	0	0	0					Bolivia	19
BOL	2009	0.014568	0.0179663	0.0465766	8.4247	0.306687	0.608543	0.0990298	0.38301	0.956805	6.3	0.739472	0.093006	4.67111	0.1165	-0.0155039	0.00014	-0.0301618	12.2753	0	1	0	0	0	0.0750274	1.09861	0	0	0					Bolivia	19
BOL	2014	0.003108	0.0178674	0.0534193	8.7004	0.118035	0.561625	0.106208	0.444549	0.0369195	4	0.818872	0.037984	4.9315	0.0901	0.00167978	-0.03364	0	0.442	0	1	0	0	0	0.0750274	0	0	0	0					Bolivia	19
	2019	-0.07516	0.0161116	0.0438499	8.98083	0.0912356	0.518183	0.113794	0.631249	-0.0141852	4	0.595371	-0.0523025	5.21226																					19
	1994																																		20
BRA	1999	-0.05398	0.0165388	0.00403018	9.0588	-0.054436	0.480359	0.0793737	0.296796	-1.21854	9.33333	0.187104	-0.041175	4.54146	-0.4191	-0.0185237	-0.05175	0.563039	10647.5	0	1	0	0	0	0.0323444	0	0	0	0	0	0	1	0	Brazil	20
BRA	2004	-0.0428	0.0170863	0.0314642	9.16974	-0.0188682	0.441246	0.0846032	0.293697	-0.576449	12.4	0.270026	-0.014476	4.23935	-0.4188	0.0341327	-0.02876	-0.0495067	0.019	0	1	0	0	0	0.0323444	0	0	0	0	1	0	1	0	Brazil	20
BRA	2009	-0.028508	0.0149039	0.0364047	9.41884	0.0170611	0.39116	0.0938091	0.402465	0.311554	12.75	0.255569	-0.001312	4.56926	-0.334	-0.00403233	-0.03188	0.0903395	47.895	0	1	0	0	0	0.0323444	0	0	0	0	1	0	1	0	Brazil	20
BRA	2014	-0.018762	0.0139792	0.0338652	9.62445	0.017245	0.345954	0.10545	0.607243	-0.0972834	12	0.244585	-0.034508	4.76751	-0.3203	-0.0266152	-0.06021	0.0913055	1229.62	0	1	0	0	0	0.0323444	1.09861	0	0	0	1	0	1	0	Brazil	20
	2019	-0.078875	0.0141072	-0.010454	9.58966	0.0170193	0.313957	0.121441	0.624316	-1.21854	12	0.263032	-0.018175	4.58833																					20
BWA	1994	0.058164	0.0449461	0.0453852	8.73224	0.0179161	0.832448	0.06237	0.128299	-0.495927	7	0.937092	0.056922	4.54676	0.721	0.074642		0.10795	22.056	0	1	0	0	0	0.0722429	0	0	0	0	0	0	0	0	Botswana	21
BWA	1999	0.031978	0.0329494	0.062594	8.95588	0.0885112	0.730052	0.0580507	0.115396	-0.288752	7.28333	0.989851	0.089984	4.54403	0.8816	0.114654		0.0943035	4.198	0	1	0	0	0	0.0722429	0	0	0	0	0	0	0	0	Botswana	21
BWA	2004	0.011558	0.0372918	0.031279	9.14471	0.0412867	0.63889	0.0543138	0.184981	1.47853	8	0.896235	0.079838	4.6727	0.7657	0.0822973	0.01328	-0.051687	1.006	0	1	0	0	0	0.0722429	0	0	0	0	1	0	1	0	Botswana	21
BWA	2009	0.017634	0.0292143	0.0395808	9.40897	0.136019	0.588744	0.0528087	0.235262	2.19324	8	0.906693	0.086492	4.64311	0.764	-0.170841	-0.13592	0.048087	0.525	0	1	0	0	0	0.0722429	0	0	0	0	1	0	1	1	Botswana	21
BWA	2014	0.005214	0.023095	0.0691217	9.57527	0.232586	0.567081	0.0571747	0.298496	2.33359	8	1.09108	0.049608	4.68673	0.3665	0.0675827	0.03696	0.0687202	0.24	0	1	0	0	0	0.0722429	0	0	0	0	1	0	1	1	Botswana	21
	2019	-0.02473	0.029073	0.0249172	9.74112	0.210935	0.562392	0.0655359	0.321219	2.33359	8	0.894518	0.05349	4.73981																					21
	1994																																		22
	1999																																		22
CAF	2004	-0.0224233	0.0122131	0.0140465	6.57015	0.0703573	0.819708	0.0643441	0.0639486	-1.21854	1	0.351946	-0.0183167	4.54463	-0.8051	-0.0631583	-0.01719	-0.0906357	347.384	0	1	0	0	0	0	0	0	0	0	0	0	1	1	Central African Rep.	22
CAF	2009	-0.011525	0.0142013	0.0403928	6.72573	0.0797389	0.828562	0.0603058	0.069167	-1.21854	1	0.346459	-0.07671	4.63738	-0.3649	-0.120796	-0.00553	0.0544695	348.455	0	1	0	3	3	0	1.60944	0	0	0	0	0	1	1	Central African Rep.	22
CAF	2014	-0.018612	0.0245007	-0.0448634	6.79507	0.0597015	0.852433	0.0566439	0.109258	-1.21854	1	0.38692	-0.076184	4.71618	-0.5528	-0.197514	-0.03935	-0.000288103	212.504	0	1	0	3	3	0	4.54329	0	0	0	0	0	1	1	Central African Rep.	22
	2019	-0.0181975	0.0152079	0.0435104	6.77328	0.068947	0.85465	0.0540226	0.118974	-1.21854	1	0.566707	-0.0755875	4.89837																					22
CAN	1994	-0.0835667	0.0179337	0.0268519	9.97461	0.0317547	0.303972	0.172643	0.923891	2.33359	8	0.586498	-0.0327333	4.4924	-0.156	0.0117163	-0.06936	0.0585895	0	0	0	0	0	0	0.251094	1.38629	0	1	0	0	0	0	0	Canada	23
CAN	1999	-0.01341	0.0134042	0.0307204	10.1367	0.0345226	0.294591	0.179932	0.957438	2.33359	8	0.746196	-0.005808	4.37458	-0.4527	0.036073	0.01656	0.00148265	0	0	0	0	0	0	0.251094	0.693147	0	1	0	1	0	1	1	Canada	23
CAN	2004	0.00635	0.0112003	0.0349411	10.3484	0.0102591	0.270293	0.185933	1.52293	2.33359	10.5833	0.756317	0.020148	4.3703	-0.6664	0.044631	0.00768	-0.0711862	0	0	0	0	0	0	0.251094	0.693147	0	1	0	1	0	1	1	Canada	23
	2009	0.01249	0.0116851	0.0425948	10.5572	-0.00556054	0.249084	0.192667	1.52441	2.33359	13	0.679705	0.010855	4.56965																					23
	2014																																		23
	2019																																		23
	1994																																		24
CHE	1999	-0.0183625	0.0119375	0.0189118	10.381	-0.000591675	0.262238	0.222459	1.50866	2.33359	11	0.869962	0.077315	4.67266	1.1289	0.0420414	-0.01569	0.0361024	0	0	0	0	0	0	0.180833	0.693147	0	1	1	0	0	0	0	Switzerland	24
CHE	2004	-0.007782	0.00958621	0.0164554	10.5297	-0.014723	0.25198	0.228889	1.43608	2.33359	11	0.93789	0.10211	4.66458	1.2005	0.0819848	-0.01387	-0.0766011	0	0	0	0	0	0	0.180833	0	0	1	1	0	0	1	0	Switzerland	24
CHE	2009	0.00844	0.00769575	0.0222966	10.7735	-0.0196951	0.231566	0.237637	1.53778	2.33359	11	1.07574	0.090394	4.65196	1.3289	0.0751855	0.00494	0.00466415	0	1	1	0	0	0	0.180833	0	0	1	1	0	0	1	0	Switzerland	24
CHE	2014	0.00166	0.00696953	0.0200057	10.9639	-0.0129845	0.219811	0.255883	1.64404	2.33359	5	1.22417	0.10575	4.78827	0.8798	0.113286	-0.00244	-0.0116005	0	0	0	0	0	0	0.180833	0	0	1	1	0	0	1	0	Switzerland	24
	2019	0.004865	0.00673102	0.0152802	11.0794	-0.0100122	0.220846	0.270052	1.72438	2.33359	10.625	1.16351	0.096335	4.85348																					24
CHL	1994	0.017482	0.028369	0.0678473	8.61317	0.0570998	0.464818	0.0983839	0.444228	-1.92028	9.58333	0.565836	-0.023466	4.50819	-0.3968	0.0111922	0.01448	0.0396145	0	0	0	0	0	0	0.0948549	2.70805	0	0	0	0	0	0	0	Chile	25
CHL	1999	0.010944	0.0256261	0.0541532	9.03243	0.0410727	0.441868	0.111556	0.550351	-1.32503	9.9	0.5487	-0.029756	4.69021	-0.3959	0.02185	-0.02031	0.105345	0	0	0	0	0	0	0.0948549	1.09861	0	0	0	0	0	0	0	Chile	25
CHL	2004	-6.8e-05	0.0267294	0.0460751	9.25668	0.0325149	0.399964	0.121052	0.731242	1.11211	12	0.643805	-0.001518	4.5252	-0.3063	0.0987108	0.02048	-0.11841	0	0	0	0	0	0	0.0948549	0	0	0	0	0	0	1	0	Chile	25
CHL	2009	0.040454	0.024368	0.0378612	9.65138	0.0828879	0.348844	0.129854	0.88176	2.18027	12	0.7365	0.017324	4.60295	-0.1318	0.0774434	-0.04241	0.0734961	0	0	0	0	0	0	0.0948549	2.07944	0	0	0	0	0	1	0	Chile	25
CHL	2014	-0.000938	0.0209803	0.0461709	9.95124	0.0910372	0.311536	0.14258	1.0377	1.20928	12	0.679575	-0.025086	4.69687	-0.1404	0.00948912	-0.01491	0.151584	0	0	1	0	0	0	0.0948549	2.83321	0	0	0	0	0	1	0	Chile	25
	2019	-0.02314	0.0190135	0.0231954	10.0623	0.0538245	0.293081	0.160625	1.12357	1.05597	12	0.569169	-0.02643	4.67553																					25
	1994																																		26
CHN	1999	-0.0125233	0.0176672	0.0824529	7.80506	-0.140567	0.380865	0.0968203	1.04101	-1.21854	4	0.334941	0.02957	4.64248	-0.0013	0.0281541	-0.02323	-8.55583e-05	0	0	0	0	0	0	0.0377292	0.693147	0	0	0					China, PR	26
CHN	2004	-0.021616	0.0205815	0.0922178	8.17948	-0.163012	0.331501	0.101501	1.16595	-1.21854	4	0.46399	0.023102	4.61443	0.1346	0.0262501	-0.01512	-2.84925e-05	0	0	0	0	0	0	0.0377292	0.693147	0	0	0					China, PR	26
CHN	2009	-0.008076	0.0196524	0.114801	8.79667	-0.149313	0.267217	0.10585	1.1064	-1.21854	3.11667	0.583355	0.076198	4.62172	0.2443	0.0432535	-0.01751	-0.0168722	0	0	0	0	1	1	0.0377292	1.94591	0	0	0					China, PR	26
CHN	2014	-0.015986	0.0187017	0.0862296	9.30397	-0.0606229	0.251365	0.116053	1.30731	-1.21854	3	0.48275	0.024124	4.80135	0.1498	0.0210514	-0.00885	-0.00844517	0	0	0	0	1	1	0.0377292	3.61092	0	0	0					China, PR	26
	2019	-0.0375175	0.0190822	0.0674149	9.5533	-0.0549485	0.249759	0.140476	1.5724	-1.21854	3	0.378618	0.0157825	4.94203																					26
	1994																																		27
	1999																																		27
CIV	2004	-0.02044	0.0145334	-0.000638816	7.70514	0.0859713	0.831246	0.0543232	0.129734	-1.21854	1	0.799371	0.01219	4.5705	-0.8207	0.053673	-0.01038	-0.0906357	4620.29	0	1	0	2	2	0.0986468	0	0	0	0	0	1	1	1	Cote D"Ivoire	27
CIV	2009	-0.005186	0.0156167	0.0215928	7.7847	0.113816	0.828462	0.054425	0.157057	-1.21854	1	0.912968	0.01558	4.6165	-0.4851	0.0731834	-0.01001	0.0544695	8296.47	0	1	0	0	0	0.0986468	0	0	0	0	0	1	1	1	Cote D"Ivoire	27
CIV	2014	-0.025084	0.0146455	0.0520408	7.89731	0.103836	0.801321	0.0526959	0.191557	-1.21854	1	0.865122	0.01611	4.61562	-0.0581	0.0299314	-0.01568	-0.000288103	202.629	0	1	0	0	0	0.0986468	0	0	0	0	0	1	1	1	Cote D"Ivoire	27
	2019	-0.0364125	0.0149033	0.0798744	8.48383	0.0779823	0.7697	0.0515393	0.250182	-1.21854	1	0.48612	-0.0172975	4.595																					27
CMR	1994	-0.033564	0.0143164	-0.0376449	7.44209	-0.0325687	0.927266	0.0669495	0.16462	-0.790479	1	0.354975	-0.026088	4.77315	-0.4381	0.0546548		0.960728	3396.31	0	1	0	0	0	0.0452519	1.79176	0	0	0	0	0	0	0	Cameroon	28
CMR	1999	0.013605	0.0134831	0.0437386	7.48431	0.0983298	0.898719	0.0634559	0.0684537	-0.951002	1	0.43369	-0.0269475	4.52099	-0.1145	0.0588497		0.0432604	1064.11	0	1	0	0	0	0.0452519	0	0	0	0	0	0	0	0	Cameroon	28
CMR	2004	0.007746	0.0134781	0.0470136	7.64772	0.0266381	0.857814	0.0597056	0.0837675	-1.21854	1	0.500795	-0.031724	4.53288	-0.1323	-0.0161265	-0.00491	-0.0906357	1559.45	0	1	0	0	0	0.0452519	0	0	0	0	0	0	1	1	Cameroon	28
CMR	2009	0.041764	0.0130578	0.032136	7.83334	0.0250182	0.829581	0.0556874	0.0934451	-1.21854	1	0.542322	-0.012976	4.61363	-0.1544	-0.0441241	-0.00044	0.0544695	79.5137	0	1	0	0	0	0.0452519	0	0	0	0	0	0	1	1	Cameroon	28
CMR	2014	-0.024772	0.0122401	0.0467668	7.97056	0.105516	0.812001	0.0522427	0.129659	-1.21854	1	0.546235	-0.033198	4.62392	0.0182	-0.0308019	-0.04251	-0.000288103	27.1286	0	1	0	0	0	0.0452519	4.21951	0	0	0	0	0	1	1	Cameroon	28
	2019	-0.038495	0.0115434	0.0447786	8.15291	0.0124308	0.790546	0.0502596	0.150396	-1.21854	1	0.443187	-0.03332	4.63309																					28
	1994																																		29
	1999																																		29
COG	2004	-0.01225	0.0241152	0.0316859	8.20439	-0.132084	0.758572	0.0484491	0.03583	-1.21854	1	1.38605	0.0786075	4.50787	-1.5419	0.322413	0.03326	-0.0906357	7913.49	0	1	0	0	0	0.0670921	0	1	0	0	0	0	1	1	Congo Rep. of	29
	2009	0.16	0.018992	0.0449544	8.34899	-0.0970048	0.751133	0.046693	0.0248057	-1.21854	1	1.35662	0.0084975	4.60522																					29
COG	2014	-0.000333337	0.0313448	0.0632407	8.47209	-0.0625334	0.756103	0.0458546	0.106482	-1.21854	1	1.41887	0.06222	4.64576	-1.3506	0.0207082	-0.10732	-0.000288103	237.212	0	1	0	0	0	0.0670921	0	1	0	0	0	0	1	1	Congo Rep. of	29
	2019	-0.0716667	0.0442157	-0.0162482	8.1452	-0.0134438	0.756434	0.0476913	0.200546	-1.21854	1	1.5371	-0.168217	4.65596																					29
COL	1994	0.0029	0.021708	0.0430572	8.60643	-0.0614307	0.58911	0.0720732	0.268604	-1.49924	10	0.348029	-0.000644	4.29695	-0.128	-0.0635858	-0.00138	-0.021121	178.863	0	1	0	4	4	0.0423959	5.3033	0	0	0	0	0	0	0	Colombia	30
COL	1999	-0.021106	0.0345651	0.0141087	8.79199	-0.085759	0.550479	0.079005	0.344671	-1.35889	10.1	0.358393	-0.0323	4.6154	-0.2685	-0.00293037	-0.05367	0.231546	7.991	1	1	0	4	4	0.0423959	4.75359	0	0	0	0	0	0	0	Colombia	30
COL	2004	-0.025878	0.0334034	0.0327161	8.87134	-0.0652031	0.504569	0.0867316	0.245286	-1.00451	12	0.343861	-0.006528	4.39537	-0.2801	-0.0390813	-0.01311	-0.0865426	0	0	0	0	4	4	0.0423959	3.61092	0	0	0	1	0	0	0	Colombia	30
COL	2009	-0.008886	0.0349376	0.0455942	9.15764	-0.0652105	0.450256	0.0943767	0.358838	0.0924829	12	0.376973	-0.021334	4.57538	-0.268	-0.0230616	-0.02674	0.0968357	0	0	0	0	4	4	0.0423959	4.93447	0	0	0	1	0	0	0	Colombia	30
COL	2014	-0.014402	0.0325088	0.0498166	9.39636	-0.113546	0.390482	0.104513	0.479058	-0.148388	12	0.376089	-0.035558	4.77609	-0.2769	-0.0421802	-0.01744	0.0711669	0	0	0	0	4	4	0.0423959	5.44242	0	0	0	1	0	1	0	Colombia	30
	2019	-0.02758	0.0311496	0.0224097	9.55476	-0.0989625	0.349453	0.118556	0.484548	-0.148388	12	0.366021	-0.0465575	4.56009																					30
	1994																																		31
CPV	1999	-0.08947	0.00843067	0.115512	7.72376	0.168139	0.880657	0.0933421	0.331637	-1.21854	3.5	0.810799	-0.086235	4.64465	-0.2121		-0.11463	0.0462777	88.9407	0	1	0	0	0	0	0	0	0	0	0	0	1	1	Verde	31
CPV	2004	-0.051762	0.00770571	0.0722815	8.10759	0.0772477	0.761383	0.0987077	0.357235	-1.21854	2	0.962219	-0.105926	4.59188	-0.1717		-0.03677	-0.092441	3.60842	0	1	0	0	0	0	0	0	0	0	0	0	1	1	Verde	31
CPV	2009	-0.032062	0.00566218	0.070894	8.52302	0.171157	0.601279	0.0945735	0.479534	-1.21854	2	1.02481	-0.098484	4.61134	-0.0395		-0.05804	0.0623794	3.936	0	1	0	0	0	0	0	0	0	0	0	0	1	1	Verde	31
CPV	2014	-0.095186	0.00529036	0.0158632	8.66615	0.186216	0.488245	0.0775586	0.638948	-1.21854	2	0.9819	-0.110518	4.65985	-0.2806		-0.07612	-0.000457432	3.936	0	1	0	0	0	0	0	0	0	0	0	0	1	1	Verde	31
	2019	-0.0334025	0.00560477	0.0362306	8.77731	0.150917	0.444422	0.0686354	0.613751	-0.190733	2	1.09709	-0.0501875	4.63129																					31
	1994																																		32
	1999																																		32
CYP	2004	-0.0396025	0.0230608	0.0383129	10.091	0.0411624	0.311557	0.152674	1.47112	-0.318495	4	1.2085	-0.0326775	4.54915	-0.4749	-0.0012413	-0.03712	-0.0943924	0	0	0	0	0	0	0.343566	0	0	1	0	0	0	1	1	Cyprus	32
CYP	2009	-0.00915	0.0181372	0.0325929	10.3659	0.0874104	0.273949	0.157398	1.87772	2.02696	2.8	1.09743	-0.08736	4.6188	-1.0689	-0.0534658	-0.05433	0	0	0	0	0	0	0	0.343566	0	0	1	0	0	0	1	1	Cyprus	32
CYP	2014	-0.060952	0.0168402	-0.018895	10.3663	0.116839	0.246626	0.169332	2.47243	1.65	1	1.16975	-0.044918	4.60074	-1.3828	0.00938029	-0.00234	-0.000288103	0	1	1	0	0	0	0.343566	1.60944	0	1	0	1	0	1	1	Cyprus	32
	2019	-0.0090075	0.0161184	0.0463567	10.492	0.176893	0.241107	0.189963	1.9932	2.01418	1	1.42394	-0.0347325	4.54475																					32
	1994																																		33
CZE	1999	-0.0338225	0.0176974	0.0118307	9.60783	0.109909	0.252906	0.19723	0.5937	-0.148388	8.625	0.843793	-0.039935	4.20441	-0.0479	-0.00478566	-0.03117	0.0708798	0	1	1	0	0	0	0.151432	0	0	0	0	0	0	0	0	Czech Rep.	33
CZE	2004	-0.049368	0.018119	0.0346751	9.81823	0.065552	0.221882	0.19726	0.312698	1.58167	11	0.995905	-0.047388	4.38126	-0.2775	0.0062672	-0.02368	-0.0889521	0	0	0	0	0	0	0.151432	0	0	0	0	0	0	1	1	Czech Rep.	33
CZE	2009	-0.026494	0.0147073	0.0337387	10.1409	0.0832594	0.203624	0.204291	0.38196	2.33359	11	1.2356	-0.026502	4.62903	-0.4586	0.0389361	-0.05417	0.116646	0	0	0	0	0	0	0.151432	0	0	0	0	0	0	1	1	Czech Rep.	33
CZE	2014	-0.0284	0.0107195	0.0109657	10.296	0.11947	0.210888	0.238467	0.492192	2.33359	9.6	1.44399	-0.015062	4.70716	-0.3385	0.0633357	-0.02084	0.060648	0	0	0	0	0	0	0.151432	1.60944	0	0	0	1	0	1	1	Czech Rep.	33
	2019	0.0063575	0.0100718	0.0376754	10.5193	0.135276	0.232424	0.284205	0.512235	2.33359	4	1.5249	0.010545	4.66413																					33
	1994																																		34
	1999																																		34
DEU	2004	-0.0348375	0.0133043	0.00493914	10.2977	-0.0166364	0.224135	0.262697	1.10058	2.33359	1	0.627683	0.0186425	4.541	0.0321	0.0520053	-0.03334	-0.0906357	0	0	0	0	0	0	0.0525221	1.09861	0	1	1	1	0	1	1	Germany	34
DEU	2009	-0.015974	0.0126031	0.00557127	10.4715	-0.0183472	0.211403	0.296181	1.00085	2.33359	1	0.761993	0.057668	4.60188	0.2231	0.050111	-0.03151	0.0544695	0	1	1	0	0	0	0.0525221	1.38629	0	1	1	1	0	1	1	Germany	34
DEU	2014	-0.009288	0.0123414	0.0223532	10.6757	0.0179645	0.204019	0.316533	0.837206	2.33359	1	0.842576	0.065694	4.56112	0.3342	0.0661843	0.0058	-0.000288103	0	0	0	0	0	0	0.0525221	2.56495	0	1	1	1	0	1	1	Germany	34
	2019	0.013085	0.0114742	0.0199056	10.8467	0.0248683	0.205347	0.326917	0.780722	2.33359	1	0.867956	0.080675	4.53906																					34
DNK	1994	-0.0316	0.0189442	0.0203381	9.89053	0.0483181	0.253441	0.230084	0.392097	2.18027	7	0.673648	0.021158	4.55087	-0.2752	0.0592327	-0.03603	-0.0190297	0	0	0	0	0	0	0.0989486	0	0	1	0	1	0	1	1	Denmark	35
DNK	1999	-0.013662	0.0162379	0.0287095	10.1148	0.0293995	0.26558	0.22498	0.322501	2.33359	6	0.704301	0.012686	4.56656	-0.1269	0.0599968	0.00869	0.0411014	0	0	0	0	0	0	0.0989486	0	0	1	0	1	0	1	1	Denmark	35
DNK	2004	0.009904	0.0147771	0.0161893	10.3241	0.00596887	0.280404	0.224557	1.39629	2.33359	2	0.829198	0.033222	4.55366	-0.0926	0.056491	0.02073	-0.0905656	0	0	0	0	0	0	0.0989486	0	0	1	0	1	1	1	1	Denmark	35
DNK	2009	0.030676	0.0134028	0.00348065	10.5539	0.00488316	0.280636	0.238374	1.80706	2.33359	2	0.962835	0.030692	4.61507	0.0287	0.0449711	-0.02798	0.0515357	0	1	1	0	0	0	0.0989486	0	0	1	0	1	1	1	1	Denmark	35
DNK	2014	-0.016696	0.012881	0.011974	10.722	0.0324255	0.27002	0.270536	1.82544	2.33359	2	1.0078	0.072228	4.59995	0.4052	0.0696236	0.01144	-0.000684616	0	0	0	0	0	0	0.0989486	0	0	1	0	1	0	1	1	Denmark	35
	2019	0.0014025	0.0117604	0.0250401	10.8825	0.0606146	0.259671	0.30487	1.65363	2.33359	2	1.03184	0.0776175	4.57137																					35
DOM	1994	0.00752333	0.00682641	0.0706193	8.4015	0.00756558	0.639732	0.0688265	0.184838	-1.21854	9.11111	0.785419	-0.0403533	4.43588	-0.2862	-0.0478349		0.00934242	1662.71	0	1	0	0	0	0.199079	1.94591	0	0	0	0	0	0	0	Dominican Republic	36
DOM	1999	0.003954	0.00715272	0.0664061	8.63887	0.0254787	0.606191	0.0749742	0.219644	-1.25927	8	0.745975	-0.013158	4.54298	-0.215	-0.0638621	-0.01299	0.0769442	489.017	0	1	0	0	0	0.199079	0	0	0	0	0	0	1	1	Dominican Republic	36
DOM	2004	-0.02392	0.00950855	0.0256816	8.87454	0.0248825	0.561464	0.0830602	0.30728	-0.953422	9.2	0.76867	-0.001204	4.48448	-0.3778	0.00911061	-0.03447	0.427658	312.452	1	1	0	0	0	0.199079	0	0	0	0	0	0	1	1	Dominican Republic	36
DOM	2009	-0.016454	0.0068898	0.0603484	9.18143	0.0934469	0.513372	0.089263	0.202654	1.51591	7.53333	0.598743	-0.047524	4.61104	-0.4294	-0.0858986	-0.03017	0.0417762	0.0923545	0	1	0	0	0	0.199079	0	0	0	0	0	0	0	1	Dominican Republic	36
DOM	2014	-0.035286	0.00639554	0.0522322	9.40979	0.173932	0.466055	0.0951465	0.233404	1.82254	7	0.571113	-0.05764	4.6024	-0.6134	-0.0519364	-0.02753	0.0419952	2.59461	0	1	0	0	0	0.199079	0	0	0	0	0	0	0	1	Dominican Republic	36
	2019	-0.02096	0.00690094	0.0630886	9.70404	0.16292	0.438159	0.104766	0.268235	1.31149	7	0.515095	-0.01098	4.57922																					36
DZA	1994	-0.005118	0.0209282	-0.00319999	8.83935	-0.305716	0.772671	0.0632048	0.245588	-1.21854	12.3	0.487589	0.014356	5.00911	-0.6039	-0.035328	-0.01865	0.50173	9540.03	1	1	0	4	4	0.235364	5.42495	1	0	0					Algeria	37
DZA	1999	-0.000862	0.0347745	0.0346	8.92992	-0.500557	0.646034	0.066311	0.0488476	-1.21854	8.1	0.514328	0.005308	4.81369	-0.4563	0.0311188	-0.01895	0.133385	0	0	0	0	4	4	0.235364	4.66344	1	0	0					Algeria	37
	2004	0.0168325	0.0355153	0.049	9.11768	-0.403179	0.519885	0.0715454	0.0935069	-1.21854	8	0.612055	0.125635	4.73221																					37
	2009																																		37
	2014																																		37
	2019																																		37
ECU	1994	-0.000956	0.0174333	0.0326341	8.55266	-0.050439	0.646964	0.0745091	0.128145	-0.521227	13	0.443094	-0.036002	4.5076	-0.6131	-0.0222753		0.144663	6907.89	0	1	0	0	0	0.46016	1.79176	1	0	0	0	0	0	0	Ecuador	38
ECU	1999	-0.024944	0.0210101	0.0136786	8.66966	-0.0407295	0.604862	0.0782026	0.225319	-0.160593	11.5667	0.455481	-0.01852	4.59054	-0.9194	0.0452127	-0.04617	1.16408	8051.59	1	1	0	0	0	0.46016	0.693147	1	0	0	0	0	0	0	Ecuador	38
ECU	2004	0.00978	0.0180185	0.0402762	8.75854	-0.0883657	0.565304	0.0837524	0.207695	0.245797	1.43333	0.514986	-0.005904	4.62305	-0.4607	-0.0155654	0.01867	0	37.527	0	1	0	0	0	0.46016	0.693147	1	0	0	0	0	1	1	Ecuador	38
ECU	2009	0.006166	0.0253578	0.037617	9.02467	-0.0585685	0.520247	0.0907029	0.217398	2.12917	1	0.597117	0.023848	4.64698	-0.1371	-0.0160663	-0.0357	0	3316.15	0	1	0	0	0	0.46016	0	1	0	0	0	0	1	1	Ecuador	38
ECU	2014	-0.02443	0.0293325	0.0515416	9.24799	-0.0674383	0.475562	0.0976811	0.25947	0.506474	1	0.607718	-0.00917	4.71414	-0.0821	-0.0160446	-0.05224	0	205.735	0	1	0	0	0	0.46016	0	1	0	0	1	0	0	0	Ecuador	38
	2019	-0.052235	0.02461	0.00654501	9.33974	-0.0134241	0.441852	0.106331	0.31001	1.05597	1	0.431373	-0.0062475	4.92324																					38
	1994																																		39
	1999																																		39
EGY	2004	-0.0610167	0.0311109	0.0322524	8.75948	-0.146088	0.58305	0.0821399	0.541986	1.93213	7	0.483289	0.02362	4.60063	-0.1725	-0.012934	-0.05762	0.0590282	7.751	0	1	0	0	0	0.461298	1.09861	0	0	0					Egypt	39
EGY	2009	-0.06244	0.023827	0.0604666	9.00278	-0.0692954	0.534655	0.0780918	0.449724	2.28248	7	0.635566	0.009178	4.65138	-0.1561	-0.0631474	-0.06195	0.0206265	2.618	0	1	0	0	0	0.461298	0.693147	0	0	0					Egypt	39
	2014	-0.07355	0.0195297	0.0514723	9.16141	0.0159146	0.519644	0.0765027	0.330723	1.82254	7	0.479364	-0.01877	4.93022																					39
	2019																																		39
	1994																																		40
	1999																																		40
ESP	2004	-0.00314	0.0148458	0.0319217	10.1101	0.0378685	0.208317	0.242269	1.04216	2.33359	1	0.552711	-0.043675	4.50865	-0.6166	-0.0370021	-0.00095	-0.0906357	0	0	0	0	0	0	0.0565413	3.43399	0	1	0	0	0	1	1	Spain	40
ESP	2009	-0.021212	0.0136925	0.0169667	10.3468	0.0295433	0.211385	0.24407	1.61171	2.33359	1	0.54333	-0.077056	4.60472	-0.9741	-0.00871486	-0.11276	0.0544695	0	1	1	0	0	0	0.0565413	3.04452	0	1	0	0	0	1	1	Spain	40
ESP	2014	-0.085908	0.0133402	-0.00732458	10.3811	0.0647377	0.221177	0.262066	1.55029	2.33359	1	0.596857	-0.005114	4.59972	-0.8949	0.0309953	-0.05915	-0.000288103	0	0	0	0	0	0	0.0565413	1.38629	0	1	0	1	0	1	1	Spain	40
	2019	-0.0376075	0.0122383	0.0302731	10.5454	0.0563121	0.222903	0.287249	1.09155	2.33359	1	0.655706	0.0247575	4.56845																					40
	1994																																		41
	1999																																		41
EST	2004	0.02265	0.0169969	0.0676746	9.58338	0.0860051	0.228083	0.243178	0.40312	2.33359	2	1.29994	-0.11924	4.49937	-0.9334	-0.0782051	0.02371	-0.0909938	0	0	0	0	0	0	0.0985097	0	0	0	0	0	0	1	1	Estonia	41
EST	2009	0.001968	0.0161018	0.0145197	9.9126	0.0811788	0.221028	0.252091	0.8141	2.33359	2	1.31878	-0.089184	4.61279	-0.8282	0.0493607	-0.02172	0.052643	0	0	0	0	0	0	0.0985097	0	0	0	0	0	0	1	1	Estonia	41
EST	2014	0.003694	0.0180866	0.0351845	10.1576	0.117689	0.233615	0.27104	0.75524	2.33359	1.2	1.60499	0.004382	4.69548	-0.4232	0.0346661	0.00681	-0.000288103	0	0	0	0	0	0	0.0985097	0	0	0	0	1	0	1	1	Estonia	41
	2019	-0.0042625	0.0201863	0.037466	10.392	0.125503	0.251005	0.297397	0.661083	2.33359	1	1.48459	0.015475	4.72802																					41
	1994																																		42
	1999																																		42
FIN	2004	0.0341675	0.0130404	0.0257822	10.2794	0.0273696	0.264713	0.232308	0.580162	2.33359	1	0.696481	0.063525	4.5828	-0.1099	0.0627055	0.02157	-0.0906357	0	0	0	0	0	0	0.313828	0	0	1	0	1	0	1	1	Finland	42
FIN	2009	0.026954	0.0143294	0.00963096	10.5011	0.013953	0.255322	0.246101	0.770651	2.33359	1	0.795455	0.03075	4.61812	0.0519	0.0203855	-0.02484	0.0544695	0	0	0	0	0	0	0.313828	0	0	1	0	1	0	1	1	Finland	42
FIN	2014	-0.02125	0.0150748	0.00613826	10.6163	0.0531389	0.25284	0.282624	0.910279	2.33359	1	0.768842	-0.010272	4.61633	-0.031	-0.0114985	-0.02987	-0.000288103	0	0	0	0	0	0	0.313828	0	0	1	0	1	0	1	1	Finland	42
	2019	-0.0142475	0.0140652	0.0197783	10.7364	0.0601371	0.25963	0.335095	0.939593	2.33359	1	0.739275	-0.0140625	4.60387																					42
	1994																																		43
	1999																																		43
FRA	2004	-0.030365	0.0206925	0.0169304	10.2504	-0.00716511	0.287775	0.250878	0.763098	2.33359	1	0.526886	0.01023	4.5504	-0.0535	0.0101266	-0.03591	-0.0906357	0	0	0	0	0	0	0.0268007	2.3979	0	1	0	1	0	1	1	France	43
FRA	2009	-0.03775	0.0198031	0.00783782	10.4139	-0.0118079	0.284534	0.254596	0.881633	2.33359	1	0.548729	-0.001982	4.60861	-0.1781	-0.00791356	-0.07175	0.0544695	0	1	1	0	0	0	0.0268007	2.19722	0	1	0	1	1	1	1	France	43
FRA	2014	-0.050026	0.0188895	0.0119756	10.5483	0.0160704	0.28883	0.275031	0.958751	2.33359	1	0.587207	-0.007838	4.57706	-0.1881	-0.0114543	-0.03905	-0.000288103	0	0	0	0	0	0	0.0268007	2.63906	0	1	0	1	1	1	1	France	43
	2019	-0.03109	0.0188775	0.0154836	10.6863	0.015744	0.291273	0.312179	0.996633	2.33359	1	0.625732	-0.00545	4.54302																					43
	1994																																		44
	1999																																		44
GAB	2004	0.070174	0.0173201	0.00588021	9.5532	-0.0768927	0.739092	0.0922782	0.108636	-1.21854	1	0.86434	0.117712	4.63413	-0.4998	0.279314	0.06993	-0.0906357	1142.69	0	1	0	0	0	0	0	1	0	0	0	0	1	1	Gabon	44
	2009	0.08186	0.0126565	-0.000651876	9.58599	-0.0912451	0.695257	0.0827949	0.0900832	-1.21854	1	0.862995	0.193065	4.63272																					44
GAB	2014	0.01986	0.0154055	0.0587728	9.63306	0.0784774	0.623063	0.0659811	0.117189	-1.21854	1	0.872308	0.143288	4.61547	-0.4409	0.131348	0.0598	-0.000288103	2.81	0	1	0	0	0	0	0	1	0	0	0	0	1	1	Gabon	44
	2019	-0.03439	0.0149794	0.0182148	9.60019	-0.0558855	0.614512	0.0602088	0.129305	-1.21854	1	0.728002	-0.0659125	4.62912																					44
	1994																																		45
	1999																																		45
GBR	2004	-0.019655	0.02238	0.0273976	10.2997	-0.0281314	0.282521	0.243772	1.28145	2.33359	11	0.507405	-0.021115	4.5836	-0.1081	-0.0256509	-0.03055	-0.108238	0	0	0	0	0	0	0.155796	1.60944	0	1	1	0	0	1	1	United Kingdom	45
GBR	2009	-0.047608	0.0222654	0.00773926	10.4608	-0.0218737	0.268638	0.245056	1.70236	2.33359	11.4	0.543093	-0.031046	4.51994	-0.1162	-0.0160612	-0.10041	0.180072	0	1	1	0	0	0	0.155796	3.13549	0	1	1	0	0	1	1	United Kingdom	45
GBR	2014	-0.07533	0.0217092	0.0194311	10.5603	0.00569184	0.268352	0.2622	1.60388	2.33359	13	0.603108	-0.036376	4.42523	-0.171	-0.0155303	-0.05532	-0.0499186	0	0	0	0	0	0	0.155796	4.63473	0	1	1	1	0	1	1	United Kingdom	45
	2019	-0.0315275	0.0180076	0.0188786	10.7115	0.0188646	0.27446	0.283662	1.32905	2.33359	13	0.599364	-0.0447725	4.44009																					45
	1994																																		46
GEO	1999	-0.06512	0.0142384	0.0572472	7.86681	-0.0159548	0.327016	0.187168	0.0560963	0.667211	11.3333	0.521384	-0.114507	4.39489	-0.7313	-0.190407	-0.04703	0.456679	113.426	0	1	0	0	0	2.37513	1.94591	0	0	0	0	0	0	0	Georgia	46
GEO	2004	-0.02966	0.00959726	0.0579417	8.22454	0.0361523	0.302583	0.205978	0.0850501	1.26343	8.8	0.708589	-0.068118	4.39032	-0.6658	-0.166266	0.03592	-0.106728	260	0	1	0	0	0	2.37513	1.09861	0	0	0	0	0	0	0	Georgia	46
GEO	2009	-0.047462	0.0636866	0.0607127	8.75533	0.182343	0.274863	0.216268	0.25833	1.12309	8	0.853079	-0.15287	4.61229	-0.9941	-0.191946	-0.06365	0.120537	35.365	0	1	0	0	0	2.37513	3.21888	0	0	0	0	0	0	0	Georgia	46
GEO	2014	-0.035952	0.0310199	0.056099	9.15631	0.249093	0.270992	0.210675	0.377794	1.00274	8	0.90953	-0.098272	4.72203	-1.0647	-0.169056	-0.01813	0.0615124	35.365	0	1	0	0	0	2.37513	0.693147	0	0	0	1	0	1	1	Georgia	46
	2019	-0.03299	0.0210375	0.03875	9.49181	0.320614	0.293689	0.221133	0.576234	2.33359	8	1.02848	-0.09764	4.62042																					46
	1994	-0.03825	0.00361196	0.0433502	7.18896	0.106062	0.826777	0.0533279	0.0459154	-1.92028	12.375	0.469698	-0.0317225	4.87813																					47
GHA	1999	-0.0354	0.00441713	0.0440232	7.37928	0.226546	0.794951	0.0534308	0.0823893	-1.00451	12.7	0.754669	-0.038696	4.7888	-0.5423	-0.0764407	-0.06092	0.15347	107.994	0	1	0	0	0	2.04926	0	0	0	0					Ghana	47
GHA	2004	-0.043	0.00437569	0.046	7.55893	0.23004	0.757689	0.0518455	0.127342	-1.21854	8.75	1.04108	-0.022216	4.44795	-0.415	-0.096277	-0.02175	0.0377617	1640.87	0	1	0	0	0	2.04926	0	0	0	0					Ghana	47
GHA	2009	-0.05296	0.0042031	0.061282	7.83211	0.248465	0.706437	0.0496197	0.145332	-1.21854	7.15	0.741112	-0.060176	4.55804	-0.5023	-0.0986738	-0.05378	0.335171	77.3677	0	1	0	0	0	2.04926	0	0	0	0					Ghana	47
GHA	2014	-0.073164	0.005979	0.0828992	8.3066	0.0970306	0.667479	0.0500084	0.146796	-1.63958	9.63333	0.763398	-0.075418	4.33793	-0.5292	-0.0752836	-0.07975	0.46192	347.833	0	1	0	0	0	2.04926	0	0	0	0					Ghana	47
	2019	-0.0524175	0.00432546	0.0500823	8.53263	0.0736357	0.641934	0.0514486	0.141623	-1.92028	10	0.725676	-0.0439075	4.25122																					47
	1994																																		48
	1999																																		48
	2004																																		48
	2009																																		48
	2014																																		48
	2019	-0.0257275	0.0264629	0.077776	7.69605	0.1564	0.844182	0.055088	0.0940528	-1.92028	7	1.0432	-0.17971	4.97907																					48
	1994																																		49
	1999																																		49
GMB	2004	-0.012082	0.00243009	0.04394	7.59814	0.22952	0.927612	0.0512106	0.0850859	2.33359	8	0.56345	-0.035522	4.77265	-1.3905	-0.0874623	-0.01766	0.0525604	24.0831	0	1	0	0	0	1.44922	0	0	0	0					Gambia	49
	2009	-0.02084	0.00298074	0.00045313	7.65038	0.308326	0.900534	0.0511855	0.0687122	2.33359	8.33333	0.48229	-0.05253	4.54897																					49
	2014																																		49
	2019																																		49
	1994																																		50
	1999																																		50
	2004	-0.0457525	0.018472	0.0179981	6.98654	0.231113	0.864856	0.055271	0.0179826	-1.15466	1	0.468367	-0.0173825	4.53244																					50
GNB	2009	-0.015415	0.0186361	0.0381754	7.11651	0.138282	0.815723	0.0512507	0.0317413	-1.21854	1	0.476951	-0.03514	4.62553	-1.5319	-0.213391	0.02679	0.0544695	472.819	0	1	0	0	0	0	0	0	0	0	0	1	1	1	Guinea-Bissau	50
GNB	2014	-0.01467	0.0204044	0.0304071	7.22608	0.0796674	0.791299	0.0494152	0.112625	-1.21854	1	0.487196	-0.041026	4.59661	-0.3889	-0.134814	-0.02436	-0.000288103	134.311	1	1	0	0	0	0	0	0	0	0	0	1	1	1	Guinea-Bissau	50
	2019	-0.0294833	0.0146202	0.0610536	7.46811	0.104743	0.778671	0.0497372	0.0956649	-1.21854	1	0.594803	0.0114833	4.54914																					50
	1994																																		51
	1999																																		51
	2004																																		51
GNQ	2009	0.08433	0.0181969	0.114749	10.5021	-0.00579341	0.669291	0.052373	0.0424206	-1.21854	1	1.28328	0.04926	4.65547	-0.0687	0.24703	-0.06475	0.0544695	0	0	0	0	0	0	0.0636734	0	1	0	0	0	0	1	1	Equatorial Guinea	51
GNQ	2014	-0.07541	0.00766178	0.00415066	10.4251	-0.12186	0.632121	0.0433531	0.0901012	-1.21854	1	1.04379	-0.04251	4.77221	0.1221	0.173402	-0.07541	-0.000288103	0	0	0	0	0	0	0.0636734	0	1	0	0	0	0	1	1	Equatorial Guinea	51
	2019	-0.070155	0.0111277	-0.0748757	9.99548	-0.15065	0.620774	0.041498	0.160092	-1.21854	1	0.996054	-0.101445	4.70107																					51
	1994																																		52
	1999																																		52
GRC	2004	-0.0702725	0.0285709	0.047275	10.0503	-0.0103068	0.218222	0.254746	0.557169	2.06605	1	0.511444	-0.0629525	4.50591	-0.7402	-0.0848221	-0.08903	-0.0906357	0	0	0	0	0	0	0.208747	1.38629	0	1	0	0	0	1	1	Greece	52
GRC	2009	-0.08829	0.0290144	0.00977883	10.2703	0.0245944	0.222865	0.276122	0.820262	2.33359	1	0.536698	-0.115936	4.60803	-0.9169	-0.0977947	-0.15277	0.0544695	0	1	1	0	0	0	0.208747	4.74493	0	1	0	0	0	1	1	Greece	52
GRC	2014	-0.094014	0.0246058	-0.0488273	10.1845	0.0813048	0.228289	0.302725	1.15972	2.33359	1	0.60632	-0.055176	4.61299	-1.2314	-0.0155414	-0.04101	-0.000288103	0	0	0	0	0	0	0.208747	3.2581	0	1	0	1	0	1	1	Greece	52
	2019	-0.0085625	0.0253775	0.00702671	10.2581	0.115627	0.221836	0.329741	1.01959	1.26343	1	0.65854	-0.025065	4.54251																					52
GTM	1994	-0.00992	0.0138293	0.03912	8.20685	0.127587	0.893088	0.0687114	0.139015	0.261212	8.98333	0.433804	-0.046328	4.18611				0.0205556	447.82	0	1	0	5	5	0	4.43082	0	0	0					Guatemala	53
GTM	1999	-0.012978	0.00823081	0.042222	8.38827	0.0733246	0.861539	0.0738894	0.196078	1.12923	7	0.434837	-0.0447	4.39858			-0.02962	0.154966	492.23	0	1	0	0	0	0	0	0	0	0					Guatemala	53
GTM	2004	-0.017414	0.00805556	0.0309819	8.53601	-0.000955437	0.818665	0.0770815	0.231693	2.09271	7	0.63952	-0.053522	4.44728			-0.01048	0.000711406	548.76	0	1	0	0	0	0	0.693147	0	0	0					Guatemala	53
GTM	2009	-0.019744	0.00406056	0.0375021	8.73843	0.0931112	0.754456	0.0771863	0.269126	2.33359	7	0.643993	-0.03608	4.61821			-0.0312	0.0795668	0	0	0	0	0	0	0	0	0	0	0					Guatemala	53
GTM	2014	-0.02512	0.00430498	0.0357463	8.88837	0.159344	0.662162	0.0757222	0.289346	2.33359	7	0.5977	-0.032814	4.72139		-0.115946	-0.01921	-0.0158564	0	0	0	0	0	0	0	0	0	0	0					Guatemala	53
	2019	-0.0146325	0.00382874	0.0328448	9.02923	0.097255	0.589194	0.0775177	0.337032	2.33359	7	0.473872	0.004145	4.957																					53
	1994																																		54
	1999																																		54
GUY	2004	-0.07616	0.0221725	0.00595894	8.40753	0.200363	0.603511	0.0726515	0.581424	2.33359	7	1.98591	-0.033104	4.58171	-1.1191	-0.0631168	-0.0288	0.0228451	196.642	0	1	0	0	0	0	0	0	0	0					Guyana	54
GUY	2009	-0.061948	0.0145618	0.0314542	8.62196	0.321045	0.572044	0.0758155	0.399005	2.33359	6.1	1.42268	-0.070412	4.60059	-0.6802	-0.197774	-0.02745	0.00155508	174.778	0	1	0	0	0	0	0	0	0	0					Guyana	54
GUY	2014	-0.043082	0.012518	0.047054	8.90399	0.286989	0.483794	0.0786981	0.419041	2.33359	4	1.07375	-0.079916	4.68106	-0.837	-0.197704	-0.04051	0.00513647	313.331	0	1	0	0	0	0	0	0	0	0					Guyana	54
	2019	-0.03631	0.0154173	0.0315452	9.096	0.114677	0.441724	0.0935382	0.460549	1.73141	4	0.835896	-0.09008	4.75465																					54
	1994																																		55
	1999																																		55
HND	2004	-0.03327	0.00808537	0.0490963	7.921	-0.0717144	0.774616	0.0688088	0.36367	-0.148388	7	1.22409	-0.063254	4.58927	-0.625	-0.186158	-0.02475	0.0494012	481.129	0	1	0	0	0	0.273093	0	0	0	0					Honduras	55
HND	2009	-0.029728	0.00827761	0.0412123	8.17661	0.0430437	0.696552	0.0683592	0.474943	0.0924829	2.33333	1.27469	-0.070216	4.63019	-0.3778	-0.178445	-0.04865	-0.000458022	48.2583	0	1	0	0	0	0.273093	2.07944	0	0	0					Honduras	55
HND	2014	-0.054858	0.0130035	0.0350903	8.30908	0.128365	0.603004	0.0684492	0.511714	-1.21854	5.83333	1.16426	-0.076198	4.77316	-0.6699	-0.178498	-0.02897	0.0311185	25.3131	0	1	0	0	0	0.273093	0	0	0	0					Honduras	55
	2019	-0.0264475	0.0167558	0.0406817	8.57946	0.127973	0.520963	0.0717438	0.582111	-1.21854	7	1.02984	-0.0371075	4.79639																					55
	1994																																		56
	1999																																		56
HRV	2004	-0.04351	0.0217903	0.0497218	9.51456	0.0392413	0.244253	0.250522	0.453169	0.654515	4	0.821933	-0.07132	4.53545	-0.507	-0.0860752	-0.04968	-0.10002	0	0	0	0	0	0	0.0330056	0	0	0	0	0	0	0	0	Croatia	56
HRV	2009	-0.035582	0.0174323	0.017963	9.82362	0.0453519	0.231209	0.259122	0.605331	1.05597	4	0.809322	-0.07988	4.61607	-0.9029	-0.0561417	-0.06048	0.0706999	0	0	0	0	0	0	0.0330056	0	0	0	0	0	0	0	1	Croatia	56
HRV	2014	-0.059382	0.0172972	-0.0093924	9.95617	0.141349	0.227293	0.2734	0.694016	1.05597	4	0.809051	-0.012894	4.60711	-0.7913	-0.00384244	-0.0535	0.00758741	0	0	0	0	0	0	0.0330056	0	0	0	0	1	0	1	1	Croatia	56
	2019	-0.008115	0.0166694	0.0292266	10.1472	0.167812	0.220458	0.301981	0.594118	1.05597	4	0.96993	0.0266975	4.57644																					56
	1994																																		57
HUN	1999	-0.062606	0.0135325	0.0233722	9.20032	0.12262	0.258323	0.216035	0.230941	-0.362419	8.2	0.955963	-0.052678	4.17401	-0.6892	-0.0273846	-0.05137	0.106082	0	0	0	0	0	0	0.0707655	0	0	0	0	0	0	0	0	Hungary	57
HUN	2004	-0.059342	0.0155847	0.0444039	9.55886	0.106725	0.237807	0.224199	0.348636	1.32614	9.33333	1.25329	-0.074396	4.37269	-0.9391	-0.0395893	-0.06333	-0.0961221	0	0	0	0	0	0	0.0707655	0	0	0	0	0	0	1	1	Hungary	57
HUN	2009	-0.061496	0.0124352	0.00575111	9.85839	0.100125	0.222043	0.229892	0.526333	2.33359	9.7	1.46954	-0.060224	4.56719	-1.2458	0.0403117	-0.04554	0.17563	9.2	1	1	0	0	0	0.0707655	0	0	0	0	0	0	1	1	Hungary	57
HUN	2014	-0.034874	0.00984373	0.0143393	10.065	0.169364	0.212817	0.241256	0.517584	2.33359	8	1.64759	0.013778	4.57283	-0.6861	0.0633686	-0.0278	0.0398161	0	0	0	0	0	0	0.0707655	0	0	0	0	1	0	1	1	Hungary	57
	2019	-0.0211175	0.0103587	0.0386559	10.2684	0.214645	0.214007	0.272062	0.33688	2.33359	8	1.66507	0.0226975	4.48901																					57
IDN	1994	-0.000492	0.0131623	0.069376	8.18423	-0.166894	0.58252	0.0645587	0.508304	2.33359	7	0.535119	-0.019226	4.70303	-0.5023	0.00165931	5e-05	0.035288	4200	0	1	0	0	0	0.143564	1.60944	1	0	0	0	0	1	0	Indonesia	58
IDN	1999	0.001294	0.0116367	0.0168049	8.45281	-0.093086	0.514405	0.069139	0.487343	1.68219	10.1167	0.642695	-5.99995e-05	4.4734	-0.9671	0.0613947	-0.00959	-0.215554	4351.49	1	1	0	4	4	0.143564	4.09434	1	0	0	0	0	1	0	Indonesia	58
IDN	2004	-0.014156	0.00762479	0.0457485	8.56044	0.00368738	0.46688	0.0736553	0.221636	1.05597	12	0.627375	0.034274	4.39644	-0.4221	0.0400391	-0.0026	0.0421722	0	0	0	0	1	1	0.143564	2.83321	1	0	0	0	0	1	1	Indonesia	58
IDN	2009	-0.007986	0.00654387	0.0563622	8.87568	-0.00411921	0.445791	0.0745142	0.261404	1.05597	10	0.559096	0.012456	4.55558	-0.3735	0.024756	-0.01644	0.0712422	0	0	0	0	0	0	0.143564	2.94444	1	0	0	0	0	1	1	Indonesia	58
IDN	2014	-0.01581	0.00735908	0.0579752	9.16004	-0.0598287	0.424786	0.0768626	0.326502	0.0924829	8	0.486363	-0.016058	4.6766	-0.4329	-0.00748206	-0.02146	0.134207	0	0	0	0	0	0	0.143564	3.55535	1	0	0	0	0	1	1	Indonesia	58
	2019	-0.0235075	0.00816236	0.0503702	9.28884	-0.0379103	0.401456	0.0833149	0.390175	-0.148388	8	0.404291	-0.0209675	4.65936																					58
	1994																																		59
IND	1999	-0.05894	0.0277741	0.0636	7.53387	-0.172562	0.590866	0.0704563	0.242186	-1.21854	7	0.237115	-0.0108267	4.48284	-0.1787		-0.08551	0.043531	0	0	0	1	7	8	0.055238	4.7185	0	0	0	0	0	0	0	India	59
IND	2004	-0.052094	0.0284135	0.0565045	7.75887	-0.02697	0.551989	0.0735758	0.314167	-1.21854	7	0.300998	0.00655	4.51174	-0.1134		-0.09062	-0.0271947	0	0	0	0	7	7	0.055238	4.68213	0	0	0	0	0	1	0	India	59
IND	2009	-0.046	0.0261361	0.0691871	8.1431	-0.0209999	0.507088	0.0773448	0.454015	-1.21854	8.21667	0.466107	-0.01712	4.56828	-0.2525	-0.0475116	-0.09534	0.112632	0	0	0	0	7	7	0.055238	6.51026	0	0	0	0	0	0	0	India	59
IND	2014	-0.048468	0.0257316	0.0659832	8.4685	0.0504298	0.46129	0.081321	0.516002	-1.21854	10.4167	0.526878	-0.029898	4.72588	-0.2837	-0.0292389	-0.07071	0.0414976	0	0	0	0	7	7	0.055238	6.75693	0	0	0	0	0	1	0	India	59
	2019	-0.0354975	0.0245095	0.0753626	8.70275	0.0403533	0.417732	0.0887592	0.499719	-1.21854	11	0.415333	-0.01407	4.82851																					59
	1994																																		60
	1999																																		60
IRL	2004	0.005085	0.00623349	0.0523489	10.4801	-0.0102539	0.299136	0.152221	0.844976	2.33359	1	1.58011	0.00205	4.47618	-0.1901	0.143701	0.01297	-0.0906357	0	0	0	0	0	0	1.40463	0	0	1	0	0	0	1	1	Ireland	60
IRL	2009	-0.032538	0.0054739	0.0130713	10.6784	-0.00457502	0.296052	0.154764	1.5236	2.33359	1	1.56831	-0.052594	4.60322	-0.9674	0.134997	-0.13833	0.0544695	0	1	1	0	0	0	1.40463	0	0	1	0	0	0	1	1	Ireland	60
IRL	2014	-0.125686	0.00519671	0.0245749	10.7495	0.0519514	0.317661	0.174399	1.09173	2.33359	1	1.92045	-0.007194	4.52255	-1.5177	0.180301	-0.0364	-0.000288103	0	0	0	0	0	0	1.40463	3.49651	0	1	0	1	0	1	1	Ireland	60
	2019	-0.0071975	0.00318088	0.112889	11.234	0.0704312	0.333151	0.205026	0.466374	2.33359	1	2.18172	0.0166625	4.44759																					60
IRN	1994	-0.010758	0.0213501	0.0571606	9.01021	-0.242951	0.846756	0.0667837	0.218295	-1.92028	12.3667	0.418645	-0.038262	6.01122	-0.2517	0.144987	-0.03969	0.379389	52.3446	0	1	0	0	0	0.142168	3.7612	1	0	0	0	0	0	0	Iran	61
IRN	1999	-0.011268	0.0238631	0.0219425	9.14026	-0.413521	0.673245	0.0704647	0.169072	-1.92028	12.4667	0.334257	0.017286	5.18057	-0.0057	0.0361249	-0.00624	0.000610035	33.2675	0	1	0	0	0	0.142168	2.07944	1	0	0	0	0	0	0	Iran	61
IRN	2004	-0.022332	0.0242548	0.0540227	9.3457	-0.493758	0.480834	0.0706056	0.305869	-0.636275	9	0.463917	0.026768	5.04063	0.0637	-0.00782876	-0.03007	0.0512702	0	0	0	0	0	0	0.142168	0	1	0	0	0	0	0	0	Iran	61
IRN	2009	-0.0429	0.0300614	0.0352072	9.64432	-0.409669	0.365958	0.0703917	0.449435	-0.0141852	7	0.498848	0.057786	4.64373	0.1783	0.0173791	-0.04061	0.0462187	0	0	0	0	0	0	0.142168	2.70805	1	0	0	0	0	0	0	Iran	61
IRN	2014	-0.008956	0.0251424	0.0108169	9.70094	-0.224209	0.336015	0.0760088	0.516681	-0.435228	9.21667	0.458542	0.057756	4.97334	0.3746	0.0171564	-0.01114	0.408767	0	0	1	0	0	0	0.142168	2.19722	1	0	0	0	1	0	0	Iran	61
	2019	-0.01809	0.0286655	0.060378	9.53231	-0.258217	0.341352	0.0835147	0.62921	-0.715923	7	0.411159	0.017595	4.93359																					61
	1994																																		62
	1999																																		62
ISR	2004	-0.03834	0.0648663	0.0131508	10.1181	0.0604785	0.450586	0.161752	0.768588	1.56701	12	0.70465	-0.000665	4.71335	-0.1696	0.000757808	-0.03496	-0.0158428	0	0	0	0	2	2	0.276168	2.94444	0	1	0	0	0	1	0	Israel	62
ISR	2009	-0.018776	0.0624445	0.0383407	10.1868	0.0708376	0.442685	0.162386	0.715077	2.28248	12	0.772773	0.0291	4.64047	0.0588	0.0249893	-0.06259	0.0959622	0	0	0	0	2	2	0.276168	3.58352	0	1	0	1	0	1	0	Israel	62
ISR	2014	-0.032496	0.0574398	0.0410963	10.3677	0.0782938	0.445853	0.17331	0.675222	2.33359	12	0.677407	0.025174	4.76448	0.2118	0.0172499	-0.02354	-0.0090932	0	0	0	0	2	2	0.276168	5.68017	0	1	0	1	0	1	0	Israel	62
	2019	-0.0232025	0.0546202	0.0331564	10.5476	0.0685054	0.461528	0.191807	0.659864	2.33359	11	0.579659	0.03613	4.82034																					62
	1994																																		63
	1999																																		63
ITA	2004	-0.0319025	0.0169431	0.00941884	10.2703	0.00210502	0.212671	0.284863	0.638684	2.33359	1	0.47918	-0.00403	4.53435	-0.1841	0.00589326	-0.03479	-0.0906357	0	0	0	0	0	0	0.0462151	1.09861	0	1	0	0	0	1	1	Italy	63
ITA	2009	-0.033448	0.0153638	-0.00429478	10.4135	0.00862313	0.214971	0.302942	0.799352	2.33359	1	0.514885	-0.016812	4.60771	-0.2704	-0.00620438	-0.05121	0.0544695	0	1	1	0	0	0	0.0462151	1.38629	0	1	0	0	0	1	1	Italy	63
ITA	2014	-0.03318	0.0142464	-0.00481178	10.4955	0.0549224	0.215163	0.323014	0.920648	2.33359	1	0.545992	-0.006686	4.59498	-0.2688	0.0289554	-0.02954	-0.000288103	0	0	0	0	0	0	0.0462151	1.94591	0	1	0	1	0	1	1	Italy	63
	2019	-0.0239975	0.0131392	0.0113712	10.604	0.0676376	0.211055	0.348768	0.825142	2.33359	1	0.577254	0.0227125	4.5637																					63
JAM	1994	0.026722	0.00831795	0.0435896	8.59365	0.0682872	0.58612	0.125408	0.24813	-0.495927	9.7	1.04256	-0.029792	4.28979	-0.7706		0.02459	0.326167	419.949	0	1	0	0	0	65.9778	0.693147	0	0	0	0	0	0	0	Jamaica	64
JAM	1999	-0.040102	0.00563484	-0.000382227	8.73553	0.0539503	0.554163	0.126594	0.213852	1.35298	7.31667	0.926135	-0.0255	4.58875	-0.5767		-0.03503	0.0682221	285.155	0	1	0	0	0	65.9778	0	0	0	0	0	0	0	0	Jamaica	64
JAM	2004	-0.04492	0.00538735	0.0184219	8.8225	0.0666982	0.516876	0.12903	0.183196	2.33359	7	0.867312	-0.070628	4.62013	-0.7005		-0.04673	0.0598593	355.291	0	1	0	0	0	65.9778	0	0	0	0	0	0	0	0	Jamaica	64
JAM	2009	-0.060284	0.00737923	0.000152981	8.98781	0.136756	0.458841	0.127516	0.261037	2.02696	7	0.985881	-0.129706	4.63367	-1.2715	-0.17926	-0.11125	0.208064	386.965	0	1	0	0	0	65.9778	0	0	0	0	0	0	0	0	Jamaica	64
JAM	2014	-0.033196	0.00900392	0.00168744	9.01719	0.145273	0.395498	0.126922	0.282578	1.10707	7	0.829602	-0.096114	4.73995	-1.4482	-0.222344	-0.00496	0.104949	136.508	0	1	0	0	0	65.9778	0	0	0	0	0	0	1	1	Jamaica	64
	2019	0.0030275	0.0103724	0.0131064	9.14605	0.146199	0.359735	0.128755	0.341551	0.453789	7	0.8129	-0.0189825	4.7272																					64
JOR	1994	-0.04387	0.0763299	0.0621597	8.42488	0.0572618	0.822851	0.0573973	0.606196	-1.21854	8.8	1.33003	-0.092834	4.52613	-0.6947	-0.195776	-0.02274	0.00853479	1321.3	0	1	0	0	0	0.291389	1.79176	0	0	0					Jordan	65
JOR	1999	-0.093402	0.0583391	0.03597	8.58217	0.0528025	0.713488	0.0524601	0.687825	0.934534	4.4	1.16422	-0.002984	4.60147	-0.6549	-0.147397	-0.02697	0	895.797	0	1	0	0	0	0.291389	0.693147	0	0	0					Jordan	65
JOR	2004	-0.109626	0.0574769	0.0560534	8.78363	0.0398469	0.675135	0.0549155	0.721954	2.28248	4	1.15182	0.033712	4.7092	-0.9604	-0.27038	-0.01089	0	320.208	0	1	0	0	0	0.291389	0	0	0	0					Jordan	65
JOR	2009	-0.086028	0.0565093	0.0742492	9.09188	0.0979659	0.647315	0.0590492	0.843979	2.33359	4	1.36921	-0.118116	4.64251	-0.7452	-0.208772	-0.08842	0.000469869	17.423	0	1	0	0	0	0.291389	0	0	0	0					Jordan	65
JOR	2014	-0.089844	0.0496204	0.0269489	9.1285	0.145088	0.624692	0.061778	0.711005	2.33359	4	1.15715	-0.098224	4.72689	-0.9065	-0.247419	-0.08475	0	28.3617	0	1	0	0	0	0.291389	1.09861	0	0	0					Jordan	65
	2019	-0.058305	0.0460823	0.0211286	9.17261	0.105231	0.575716	0.0622105	0.734195	2.33359	4	0.921118	-0.090395	4.88586																					65
	1994																																		66
KAZ	1999	-0.0142375	0.0107107	0.0075	8.7798	-0.0764651	0.444036	0.109589	0.065203	-1.21854	8.58333	0.728541	-0.03431	4.48273	-0.6117	0.023452		0.526414	388.12	0	1	0	0	0	0.423442	0	1	0	0	0	0	0	0	Kazakhstan	66
KAZ	2004	-0.004114	0.00960193	0.104	9.20271	-0.397313	0.393118	0.110048	0.188637	-1.21854	7	0.960906	-0.017068	4.33574	-0.3826	0.0859163	0.03287	-0.0905282	0	0	0	0	0	0	0.423442	0	1	0	0	0	0	0	0	Kazakhstan	66
KAZ	2009	0.01306	0.0111398	0.0676	9.7135	-0.261323	0.35264	0.107871	0.484657	-1.21854	7	0.902877	-0.022318	4.58911	-0.3936	0.0791079	-0.01328	0.226082	0	0	1	0	0	0	0.423442	0	1	0	0	0	0	0	0	Kazakhstan	66
KAZ	2014	-0.010066	0.0102352	0.0594	10.0056	-0.196002	0.365777	0.0995608	0.357434	-1.21854	7	0.702719	0.021796	4.68217	-0.2185	0.137115	0.02482	0.177892	1010.43	0	1	0	0	0	0.423442	0	1	0	0	0	0	1	1	Kazakhstan	66
	2019	-0.0109725	0.00960747	0.02625	10.106	-0.261507	0.422466	0.107968	0.314699	-1.21854	9.41667	0.584287	-0.030795	4.44023																					66
KEN	1994	-0.065018	0.0212444	0.0156338	7.29981	0.134491	0.979266	0.0495198	0.198195	-1.63958	13.0667	0.619348	0.015408	4.21665	-0.6008	0.0175324	-0.05516	-0.033633	1008.95	1	1	0	0	0	0.00752126	1.60944	0	0	0	0	0	0	0	Kenya	67
KEN	1999	-0.023628	0.0136248	0.0292471	7.36784	0.165884	0.896876	0.0457535	0.244768	0.460718	8.8	0.560409	0.015464	4.40953	-0.2459	-0.0468254	0.00638	0.164984	246.778	0	1	0	0	0	0.00752126	0	0	0	0	0	1	1	1	Kenya	67
KEN	2004	-0.027056	0.0154304	0.0259265	7.4282	0.0891017	0.844584	0.0417581	0.258558	1.05597	8	0.556076	-0.008702	4.46188	-0.171	-0.0697387	-0.00046	0.0426455	388.954	0	1	0	0	0	0.00752126	0	0	0	0	0	1	1	1	Kenya	67
KEN	2009	-0.034332	0.0157419	0.0455382	7.63532	0.141724	0.808886	0.0372429	0.245225	1.05597	8	0.564105	-0.032866	4.60448	-0.0974	-0.107984	-0.0434	0.118177	348.826	0	1	0	4	4	0.00752126	0	0	0	0	0	1	1	1	Kenya	67
KEN	2014	-0.073998	0.0153155	0.060626	7.864	0.119178	0.774166	0.0359368	0.306367	1.05597	8	0.553744	-0.085294	4.73772	-0.1634	-0.147043	-0.0739	0.0208906	252.791	0	1	0	0	0	0.00752126	4.74493	0	0	0	0	1	1	1	Kenya	67
	2019	-0.07987	0.0129355	0.0569494	8.24783	0.0912731	0.710756	0.0387936	0.312894	1.05597	8	0.388558	-0.0641575	4.95821																					67
	1994																																		68
KGZ	1999	-0.03584	0.0173497	0.0523093	7.43794	0.229685	0.621038	0.0943317	0.0464154	1.56701	13.8333	0.927286	-0.149903	4.5648	-1.4907	-0.147936	-0.13528	0.871991	32.0281	1	1	0	0	0	0.0921012	1.09861	0	0	0					Kyrgyz Rep.	68
KGZ	2004	-0.007848	0.0166644	0.0495761	7.63221	-0.0523444	0.548928	0.0929951	0.0480589	1.20928	8	0.847694	0.026344	4.43404	-0.8894	-0.0844276	-0.04892	-0.0228745	48.7535	0	1	0	0	0	0.0921012	0	0	0	0					Kyrgyz Rep.	68
KGZ	2009	-0.000994	0.0144823	0.0455163	7.91664	-0.130278	0.469731	0.0809725	0.104715	1.31149	7.06667	1.26476	-0.043666	4.62311	-0.5046	-0.298843	0.00378	0.173058	17.2734	0	1	0	0	0	0.0921012	0	0	0	0					Kyrgyz Rep.	68
KGZ	2014	-0.034524	0.0159387	0.0403694	8.19919	0.0476245	0.466945	0.0672768	0.148437	0.248357	7	1.33648	-0.121306	4.76026	-0.7599	-0.451032	-0.03068	0.107684	408.855	0	1	0	0	0	0.0921012	0.693147	0	0	0					Kyrgyz Rep.	68
	2019	-0.02527	0.0166351	0.041	8.47274	-0.121806	0.502898	0.069182	0.2218	0.0866912	4.75	1.0407	-0.114315	4.73209																					68
	1994																																		69
KHM	1999	-0.01517	0.0272515	0.0713121	6.80221	-0.218165	0.84234	0.058131	0.0585592	-1.92028	5	0.829103	-0.0300433	4.73473	-1.0467	-0.130885	-0.03802	0.0169363	1265.6	0	1	0	0	0	0.166683	2.07944	0	0	0	0	0	0	0	Cambodia	69
KHM	2004	-0.026802	0.016497	0.0871679	7.13691	-0.0846671	0.691018	0.0560824	0.0697458	-0.553109	4	1.20383	-0.023186	4.63058	-0.6618	-0.0729963	-0.03562	0.0108012	1671.6	0	1	0	0	0	0.166683	0	0	0	0	0	0	0	0	Cambodia	69
KHM	2009	-0.019084	0.0103933	0.082024	7.63717	-0.018503	0.581585	0.0577944	0.174456	0.988883	4	1.31635	-0.045338	4.65626	-0.0254	-0.0669695	-0.04781	0.0210072	1956.09	0	1	0	0	0	0.166683	0	0	0	0	0	0	0	0	Cambodia	69
KHM	2014	-0.036468	0.0155951	0.0696905	7.9423	0.0890247	0.511619	0.0608049	0.418456	1.12923	4	1.21488	-0.084846	4.81321	-0.1796	-0.0438554	-0.01643	0.00254516	1991.58	0	1	0	0	0	0.166683	0	0	0	0	0	0	0	0	Cambodia	69
	2019	-0.00867	0.0180162	0.0703609	8.12821	0.07293	0.491644	0.0640832	0.743167	2.33359	4	1.27864	-0.08739	4.944																					69
	1994																																		70
KOR	1999	0.018648	0.0271724	0.0578494	9.62388	-0.0251898	0.310142	0.0897496	0.58435	-1.00451	9.01667	0.581802	0.014298	4.42179	-0.1893	0.0541888	0.01187	-0.152328	0	0	0	0	0	0	0.145543	0	0	1	0					Korea	70
KOR	2004	0.023116	0.0237208	0.0574304	9.95326	-0.0451637	0.274654	0.108628	1.0404	-0.148388	11	0.635725	0.01623	4.40087	-0.0791	0.0349296	0.0009	-0.0380958	0	0	0	0	0	0	0.145543	0	0	1	0					Korea	70
KOR	2009	0.01081	0.0250364	0.0361999	10.2429	-0.0358766	0.24462	0.13175	1.33957	0.00492609	11	0.789002	0.012142	4.4862	-0.1108	0.0423708	0.00017	0.161	0	0	1	0	0	0	0.145543	0	0	1	0					Korea	70
KOR	2014	0.01119	0.0249358	0.0374171	10.4181	0.0138533	0.206337	0.157329	1.36804	0.975916	11	0.981982	0.037638	4.43122	0.0563	0.0504839	0.00397	-0.0384869	0	0	0	0	0	0	0.145543	0	0	1	0					Korea	70
	2019	0.0172975	0.0246977	0.0286266	10.5997	-0.00335943	0.183099	0.186534	1.44541	2.0325	11.9375	0.771294	0.057065	4.54466																					70
	1994																																		71
	1999																																		71
LAO	2004	-0.031608	0.00603695	0.0597873	7.63664	-0.095613	0.780441	0.0668581	0.0813262	-0.997491	8.3	0.657287	-0.091244	4.53365	-1.3474		-0.0181	0.00154579	0	0	0	0	0	0	0	0	0	0	0					Lao Dem. Rep.	71
LAO	2009	-0.0202	0.00307772	0.0773007	8.02192	-0.0045399	0.672454	0.0637363	0.09316	-1.21854	7.4	0.783493	-0.137776	4.64044	-1.3521		-0.03096	-0.0261814	0	0	0	0	0	0	0	0	0	0	0					Lao Dem. Rep.	71
	2014	-0.01469	0.00204567	0.0852691	8.24869	-0.0165715	0.608334	0.0614465	0.209193	-1.21854	7	0.847203	-0.16486	4.78824																					71
	2019																																		71
LBN	1994	-0.172192	0.0673997	0.22258	8.68093	0.0178734	0.592282	0.0873836	0.531693	2.33359	7.38333	0.879656	-0.319368	4.17624	0.0257		-0.29121	-0.0351966	59.595	0	1	0	0	0	0.00304853	4.20469	0	0	0					Lebanon	72
LBN	1999	-0.162414	0.0509453	0.0438598	9.04488	0.0151869	0.513094	0.0859415	0.675584	2.02696	2	0.6177	-0.203556	4.69097	-0.6661		-0.16723	-0.00569322	0	0	0	0	0	0	0.00304853	3.73767	0	0	0					Lebanon	72
LBN	2004	-0.151652	0.0495665	0.0362511	9.12938	0.0429728	0.493385	0.0913465	0.826641	0.893041	2	0.603557	-0.18159	4.83802	-1.0248		-0.09835	0	0	0	0	0	0	0	0.00304853	0	0	0	0					Lebanon	72
LBN	2009	-0.101916	0.0434175	0.0661882	9.36166	0.153681	0.435699	0.093357	0.726535	1.05597	2	0.957647	-0.138956	4.64092	-0.8376		-0.08098	0	0	0	0	0	0	0	0.00304853	2.63906	0	0	0					Lebanon	72
LBN	2014	-0.07523	0.0420363	0.0323571	9.60836	0.152733	0.390753	0.0932013	0.905833	1.05597	2	0.903232	-0.239638	4.74286	-1.4042		-0.06212	0	0	0	0	0	0	0	0.00304853	5.31812	0	0	0					Lebanon	72
	2019	-0.0819733	0.046849	0.00857517	9.64958	0.0938236	0.405647	0.0982146	1.03376	-0.0141852	2	0.692606	-0.23213	4.89559																					72
	1994																																		73
	1999																																		73
	2004																																		73
LBR	2009	0.00626667	0.00295683	0.0732717	6.86601	0.226779	0.804788	0.0630811	0.0644433	2.33359	8	2.00229	-0.25116	4.673	-4.1139	-0.618212	-0.01398	0.080357	3061.03	0	1	0	0	0	8.33268	0	0	0	0	0	0	0	1	Liberia	73
LBR	2014	-0.00894	0.00498118	0.0633992	7.08522	0.159792	0.792904	0.060674	0.108064	2.33359	8	1.23634	-0.351048	4.76012	-3.4459	-0.584434	-0.03163	0.0822046	78.7848	0	1	0	0	0	8.33268	0	0	0	0	0	0	0	1	Liberia	73
	2019	-0.0416425	0.00436281	0.00522898	7.26283	0.138662	0.754639	0.0582304	0.153842	1.43032	8	1.22757	-0.2824	4.91499																					73
	1994																																		74
	1999																																		74
LKA	2004	-0.06592	0.0299736	0.0544506	8.56	0.0223285	0.380973	0.0992724	0.323864	-0.0141852	7	0.794829	-0.02744	4.48199	-0.4957	-0.0771591	-0.06536	0.0484196	0	0	0	0	5	5	0.118624	3.49651	0	0	0	0	0	1	1	Sri Lanka	74
LKA	2009	-0.066036	0.0320595	0.0603917	8.8059	0.112866	0.378465	0.104363	0.314536	-0.0141852	7	0.65198	-0.038732	4.61723	-0.4403	-0.056779	-0.08608	0.0610246	0.032627	0	1	0	5	5	0.118624	3.61092	0	0	0	0	0	1	1	Sri Lanka	74
LKA	2014	-0.05975	0.0242116	0.0678434	9.19585	0.167167	0.377361	0.122957	0.332334	-0.495927	7	0.504698	-0.041424	4.70986	-0.5556	-0.0807335	-0.06231	0.011588	115.161	0	1	0	0	0	0.118624	2.77259	0	0	0	0	0	1	1	Sri Lanka	74
	2019	-0.05928	0.0218099	0.0403082	9.423	0.193184	0.373544	0.151607	0.45908	-1.21854	7	0.508273	-0.02565	4.75245																					74
	1994																																		75
	1999																																		75
	2004																																		75
LSO	2009	0.03747	0.0200342	0.045756	7.62067	-0.0311089	0.600975	0.0767162	0.107475	-1.21854	2	1.59886	0.137013	4.55387	-0.5923	-0.674446	-0.03082	0.0257166	0.001568	0	1	0	0	0	0	0	0	0	0					Lesotho	75
LSO	2014	-0.01571	0.0208343	0.0478652	7.80705	0.151643	0.564763	0.0779461	0.159275	-1.21854	2	1.39234	-0.087176	4.6048	-0.4717	-0.474324	0.03126	0.124039	0.226046	0	1	0	0	0	0	0	0	0	0					Lesotho	75
	2019	-0.028815	0.0180528	0.0119824	7.98444	0.118871	0.533033	0.0782003	0.176138	-1.21854	2	1.35233	-0.036635	4.3585																					75
	1994																																		76
	1999																																		76
	2004																																		76
	2009																																		76
LTU	2014	-0.044498	0.00816371	0.0368151	10.0983	0.168764	0.216364	0.264174	0.477984	1.20928	2	1.4686	-0.006456	4.71683	-0.4245	0.0181921	-0.00664	-0.000275534	0	0	0	0	0	0	0.18616	0	0	0	0	1	0	1	1	Lithuania	76
	2019	0.002535	0.0157838	0.0312036	10.3809	0.198301	0.222512	0.289895	0.41463	1.69478	1	1.41787	-0.0068575	4.71202																					76
	1994																																		77
	1999																																		77
	2004																																		77
	2009																																		77
LVA	2014	-0.034268	0.00985161	0.0203782	9.94875	0.129448	0.215378	0.280458	0.694711	2.33359	1.8	1.20894	-0.019384	4.70414	-0.596	-0.0294296	-0.01682	0	0	0	0	0	0	0	0.185449	0	0	0	0	1	0	1	1	Latvia	77
	2019	-0.00724	0.0154611	0.0336061	10.2222	0.129749	0.239011	0.305322	0.437194	2.33359	1	1.22365	0.00489	4.68978																					77
MAR	1994	-0.022356	0.0434782	0.0367551	7.92193	0.0359653	0.677596	0.0744821	0.214503	-0.790479	11	0.503303	-0.026996	4.53577	-0.4148	-0.0649367	-0.02718	-0.0103234	231.414	0	1	0	0	0	0.0410967	0.693147	0	0	0					Morocco	78
MAR	1999	-0.02831	0.0376919	0.0274532	8.08413	0.0283586	0.6014	0.0833422	0.364088	-1.00451	11	0.50949	-0.025954	4.63589	-0.389	-0.0521928	0.03469	0.0208241	552.369	0	1	0	0	0	0.0410967	0	0	0	0					Morocco	78
MAR	2004	-0.04929	0.0323451	0.0462249	8.30588	0.0212853	0.51906	0.0879107	0.427949	-1.21854	7.66667	0.598076	-0.001524	4.63941	-0.2225	-0.0759271	-0.03586	-0.0737767	22.585	0	1	0	0	0	0.0410967	0	0	0	0					Morocco	78
MAR	2009	-0.016068	0.0317738	0.0491298	8.61086	0.075486	0.463461	0.0921804	0.540153	-1.21854	6.1	0.742972	-0.03341	4.61603	-0.3799	-0.11751	-0.01763	0.0395822	0	0	0	0	0	0	0.0410967	0	0	0	0					Morocco	78
MAR	2014	-0.056588	0.0352694	0.0385526	8.80264	0.121894	0.428239	0.0942724	0.921619	-1.21854	4	0.811184	-0.069596	4.58141	-0.6108	-0.123269	-0.04848	9.90746e-05	0	0	0	0	0	0	0.0410967	0	0	0	0					Morocco	78
	2019	-0.0391475	0.0319279	0.0320532	8.89053	0.149566	0.417952	0.101343	0.860258	-1.21854	4	0.825059	-0.0371875	4.59613																					78
	1994																																		79
MDA	1999	-0.0592125	0.00736405	-0.0353511	8.02141	0.206016	0.383926	0.141734	0.1012	-1.0269	7.95833	1.22782	-0.127755	4.35369	-1.1527		-0.02639	0.957996	238.956	0	1	0	0	0	0.182145	0	0	0	0					Moldova	79
MDA	2004	-0.004374	0.00397416	0.0600154	8.21042	0.103345	0.311985	0.140812	0.172334	-1.21854	8.2	1.30652	-0.03763	4.3184	-0.6063	-0.303115	0.00593	-0.115825	157.154	0	1	0	0	0	0.182145	0	0	0	0					Moldova	79
MDA	2009	-0.013612	0.00493097	0.0342	8.62767	0.18906	0.242287	0.139265	0.320825	-1.21854	8	1.33537	-0.118352	4.62779	-0.7129	-0.366191	-0.06383	0.0690463	210.153	0	1	0	0	0	0.182145	0	0	0	0					Moldova	79
MDA	2014	-0.01862	0.0033007	0.0527438	8.92566	0.214603	0.218381	0.136362	0.319819	-1.21854	8	0.943417	-0.071104	4.7892	-0.7016	-0.308179	-0.01585	0.115111	332.167	1	1	0	0	0	0.182145	0	0	0	0					Moldova	79
	2019	-0.012455	0.00353968	0.0304036	9.30307	0.229738	0.215235	0.145839	0.251739	-1.21854	11.75	0.871178	-0.06427	4.76949																					79
MDG	1994	-0.05674	0.0106932	6.31975e-05	7.05851	0.110496	0.881491	0.0586258	0.16269	-1.21854	12.2667	0.35544	-0.066676	4.56051	-0.628	-0.0351931	-0.07233	0.602761	1402.21	0	1	0	0	0	0	0	0	0	0					Madagascar	80
MDG	1999	-0.045032	0.0122772	0.0322921	7.08821	0.0909281	0.872888	0.0579111	0.0967192	-0.576449	12.3333	0.392775	-0.053682	4.5635	-0.8772	-0.0423117	-0.02421	0.154809	805.109	0	1	0	0	0	0	0	0	0	0					Madagascar	80
MDG	2004	-0.041816	0.013079	0.026292	7.15987	0.134699	0.867105	0.0568493	0.088052	-0.148388	10.6	0.4336	-0.06028	4.65803	-0.6673	-0.0986077	-0.04232	0.509179	1717.27	0	1	0	0	0	0	0	0	0	0					Madagascar	80
MDG	2009	-0.02104	0.0101851	0.0372	7.33007	0.186625	0.839228	0.0546657	0.0973601	-0.148388	10	0.649409	-0.13076	4.58408	-0.5442	-0.2166	-0.02261	0.145071	384.257	0	1	0	0	0	0	0	0	0	0					Madagascar	80
MDG	2014	-0.02431	0.00680489	0.0216968	7.34023	0.188688	0.787304	0.051858	0.107833	-0.569431	10	0.570693	-0.059828	4.7594	-0.9417	-0.0540561	-0.01961	0.0942028	218.943	0	1	0	0	0	0	0	0	0	0					Madagascar	80
	2019	-0.0213325	0.00595625	0.0390589	7.37577	0.231133	0.735465	0.0519603	0.124466	-0.951002	10	0.624751	-0.0021525	4.82051																					80
MEX	1994	0.009452	0.00459911	0.0396277	9.0622	0.0574489	0.665491	0.0777381	0.246129	0.193006	5.58333	0.336795	-0.06735	4.54906	-0.3067	-0.0394426	-0.02365	0.0832901	0	1	1	0	1	1	0.13605	3.73767	0	0	0	0	0	0	0	Mexico	81
MEX	1999	-0.005288	0.00459382	0.0304927	9.16441	0.169356	0.599783	0.0822656	0.190071	1.05597	12.5	0.494263	-0.01598	4.42063	-0.4042	-0.0135267	-0.04721	0.0464485	0	0	0	0	0	0	0.13605	0	0	0	0	0	0	0	0	Mexico	81
MEX	2004	-0.006592	0.00416225	0.0197304	9.34042	0.0642054	0.540387	0.086695	0.145898	0.627906	12	0.509853	-0.016342	4.66076	-0.3283	-0.0180554	-0.0141	0.0460605	0	0	0	0	0	0	0.13605	0	0	0	0	0	0	0	0	Mexico	81
MEX	2009	-0.004656	0.00392073	0.00990434	9.54861	0.0495665	0.488968	0.091988	0.199881	1.05597	12	0.577984	-0.009114	4.5742	-0.3994	-0.0165777	-0.04125	0.21418	0	0	1	0	4	4	0.13605	0	0	0	0	0	0	1	0	Mexico	81
MEX	2014	-0.02651	0.00483325	0.0331638	9.73186	0.0785904	0.442595	0.0978193	0.264406	1.05597	12	0.637451	-0.014844	4.55244	-0.4052	-0.0117848	-0.04535	0.04075	0	0	0	0	4	4	0.13605	1.60944	0	0	0	1	0	1	0	Mexico	81
	2019	-0.02238	0.00470735	0.0261314	9.87469	0.108701	0.411237	0.105651	0.339683	1.05597	12.75	0.762273	-0.02186	4.36294																					81
	1994																																		82
	1999	-0.0105	0.0211324	0.0240936	8.58029	0.0138632	0.359644	0.139661	0.213773	-1.21854	7	0.742109	-0.079115	4.61442																					82
MKD	2004	-0.01688	0.0306372	0.0197452	8.76384	0.0251936	0.31896	0.152647	0.176737	-0.495927	5.2	0.750223	-0.058414	4.58137	-0.4822	-0.194618	0.00374	-0.0904293	25.209	0	1	0	0	0	0.0916143	0	0	0	0					Macedonia FYR	82
MKD	2009	-0.008964	0.0184928	0.0428953	9.13914	0.140187	0.277194	0.161993	0.345355	-0.0141852	4	0.966465	-0.058714	4.61445	-0.6348	-0.215658	-0.02628	0.0533321	0.548	0	1	0	0	0	0.0916143	0	0	0	0					Macedonia FYR	82
MKD	2014	-0.033498	0.0122641	0.0235942	9.40325	0.249188	0.245451	0.16847	0.4736	-0.0141852	4	1.08137	-0.019706	4.62597	-0.5394	-0.172123	-0.04195	0.000900719	0.373943	0	1	0	0	0	0.0916143	1.09861	0	0	0					Macedonia FYR	82
	2019	-0.026685	0.00951136	0.0240229	9.628	0.27763	0.237785	0.186211	0.50326	-0.0141852	4	1.21938	-0.0148	4.60081																					82
MLI	1994	-0.0335133	0.0165277	0.0148324	6.7777	0.0400172	0.945529	0.076064	0.103401	-0.148388	1	0.497547	-0.01323	4.83937	-0.8868	-0.143532		0.960728	715.927	0	1	0	1	1	0	2.56495	0	0	0	0	0	0	0	Mali	83
MLI	1999	-0.02107	0.0146384	0.0521569	6.94393	0.113883	0.937673	0.0708754	0.126465	-1.00451	1	0.531962	-0.055032	4.61917	-0.747	-0.0938735		0.0432604	589.645	0	1	0	0	0	0	0	0	0	0	0	0	0	0	Mali	83
MLI	2004	-0.033016	0.013768	0.0582015	7.18394	0.246011	0.93167	0.0628686	0.147146	-1.21854	1	0.574785	-0.064688	4.56319	-0.8164	-0.0896704	-0.0236	-0.0906357	131.638	0	1	0	0	0	0	0	0	0	0	0	1	1	1	Mali	83
MLI	2009	-0.035564	0.0140303	0.048286	7.40003	0.191452	0.94521	0.0573484	0.150146	-1.21854	1	0.571494	-0.080922	4.63658	-0.3117	-0.0935617	-0.03717	0.0544695	30.7254	0	1	0	0	0	0	1.79176	0	0	0	0	1	1	1	Mali	83
MLI	2014	-0.024768	0.0129786	0.0343289	7.50685	0.183632	0.96487	0.0537028	0.197886	-1.21854	1	0.592948	-0.051126	4.65521	-0.4084	-0.155238	-0.02886	-0.000288103	133.499	0	1	0	1	1	0	4.23411	0	0	0	0	1	1	1	Mali	83
	2019	-0.0333575	0.0269562	0.0551564	7.6956	0.184196	0.96086	0.0506659	0.256999	-1.21854	1	0.613126	-0.0618725	4.631																					83
	1994																																		84
	1999																																		84
	2004																																		84
MLT	2009	-0.029392	0.00682958	0.0209661	10.1062	0.11714	0.236155	0.206471	1.10898	2.02696	4.6	2.62773	-0.057618	4.61103	0.1135	-0.00906091	-0.03176	0	0	0	0	0	0	0	0.072861	0	0	0	0	0	0	1	1	Malta	84
MLT	2014	-0.024912	0.00566603	0.0419165	10.309	0.153131	0.213362	0.246782	1.11688	2.33359	1	3.09019	0.01603	4.5915	0.3945	0.119836	-0.01698	-0.000288103	0	0	0	0	0	0	0.072861	0	0	0	0	1	0	1	1	Malta	84
	2019	0.012995	0.00492834	0.0749763	10.5934	0.19309	0.21518	0.296369	0.817988	2.33359	1	2.84007	0.0315225	4.55608																					84
	1994																																		85
MNG	1999	-0.063682	0.0175555	0.0378371	8.12402	0.00643188	0.629486	0.0641512	0.0770551	0.601065	10.9833	0.959323	-0.01215	4.52766	-0.2995	-0.0974389	-0.08477	0.21531	40.88	0	1	0	0	0	0	0	0	0	0	0	0	0	0	Mongolia	85
MNG	2004	-0.041464	0.0169843	0.0529236	8.34213	0.0372819	0.508	0.058352	0.15669	1.05597	7	1.2157	-0.03685	4.52203	-0.3816	-0.0849598	-0.0139	0.0338016	27.2949	0	1	0	0	0	0	0	0	0	0	0	0	0	0	Mongolia	85
MNG	2009	-0.003182	0.00897044	0.0673794	8.77605	0.133345	0.406135	0.0552938	0.358896	1.06893	7.11667	1.16441	-0.002608	4.63542	-0.389	-0.0725776	-0.05199	0.233307	9.70123	1	1	0	0	0	0	0	0	0	0	0	0	0	0	Mongolia	85
MNG	2014	-0.010712	0.00841322	0.11102	9.16724	-0.04434	0.403012	0.0557784	0.481151	1.47853	8	1.09914	-0.305848	4.87457	-1.9384	-0.0482431	-0.03725	0.19293	8.17209	0	1	0	0	0	0	0	0	0	0	1	0	1	1	Mongolia	85
	2019	-0.091055	0.00864668	0.0177411	9.28312	0.104275	0.43533	0.0581365	0.553874	1.63185	8	0.929492	-0.07171	4.85665																					85
	1994																																		86
MOZ	1999	-0.01415	0.0116261	0.109762	6.06967	0.0205238	0.853824	0.0650531	0.100933	-1.21854	4	0.397309	-0.123207	4.761	-1.6112	-0.263726	-0.00335	0.0758366	1864.7	0	1	0	0	0	0.0312567	0	0	0	0					Mozambique	86
MOZ	2004	-0.040024	0.0128873	0.0748498	6.33821	-0.00519898	0.864132	0.0632682	0.0957387	-1.21854	6.3	0.611176	-0.119954	4.63875	-1.3901	-0.173483	-0.03313	-0.0504967	1003.39	0	1	0	0	0	0.0312567	0	0	0	0					Mozambique	86
MOZ	2009	-0.022884	0.00797837	0.075349	6.70035	0.117812	0.886151	0.0607339	0.128796	-1.21854	10	0.647233	-0.08719	4.65758	-0.8976	-0.105807	-0.04479	0.13241	905.456	0	1	0	0	0	0.0312567	0	0	0	0					Mozambique	86
MOZ	2014	-0.04971	0.00960678	0.0710248	6.95329	0.0908352	0.890266	0.0580851	0.24737	-1.21854	8.6	0.935009	-0.31334	4.73573	-1.815	-0.488971	-0.10262	0.0414753	319.988	0	1	0	0	0	0.0312567	3.09104	0	0	0					Mozambique	86
	2019	-0.073365	0.0103087	0.0442925	7.18104	-0.0377593	0.866106	0.0556868	0.278217	-1.21854	9.875	1.07813	-0.297123	4.59047																					86
	1994																																		87
	1999																																		87
	2004																																		87
MRT	2009	0.0395075	0.0298497	0.069691	8.29909	0.0849075	0.760739	0.0578966	0.235272	-1.21854	8	0.867881	-0.114793	4.61766	-1.4184	-0.0751712	-0.03592	0.101436	1196.9	0	1	0	0	0	0.0363367	1.60944	0	0	0					Mauritania	87
MRT	2014	-0.00798667	0.0265772	0.0582174	8.3768	0.209564	0.728717	0.0558242	0.230039	-1.21854	7.05556	1.01599	-0.194157	4.63342	-1.8182	-0.16832	-0.0264	0.00679567	1052.95	0	1	0	0	0	0.0363367	0	0	0	0					Mauritania	87
	2019	-0.00466	0.0291583	0.0222644	8.46992	0.172187	0.71285	0.0553036	0.288632	-1.21854	7	0.897339	-0.12592	4.63157																					87
MWI	1994	-0.081474	0.0129434	0.0130824	6.21782	-0.0269992	0.867108	0.0622867	0.118299	-1.21854	13.1833	0.630348	-0.062516	5.53512	-1.0114			0.984294	15.9105	0	1	0	0	0	7.1025	0	0	0	0					Malawi	88
MWI	1999	-0.071836	0.00858048	0.0695509	6.45991	0.018204	0.889005	0.0646618	0.0607297	-1.00451	7.66667	0.660585	-0.036374	5.3357	-0.9094			0.418871	71.5451	0	1	0	0	0	7.1025	0	0	0	0					Malawi	88
MWI	2004	-0.04627	0.00575189	0.0188545	6.51536	0.0261308	0.913761	0.0599145	0.0612171	-1.21854	10.6667	0.544533	-0.077436	5.07088	-1.0138		-0.03679	0.117672	93.0523	0	1	0	0	0	7.1025	0	0	0	0					Malawi	88
MWI	2009	-0.0162	0.00873241	0.0670731	6.74853	0.21457	0.914367	0.0549758	0.0826417	-1.77993	7	0.563802	-0.128444	4.66193	-0.3147		-0.0418	0.0046019	1.071	0	1	0	0	0	7.1025	0	0	0	0					Malawi	88
MWI	2014	-0.02688	0.00820294	0.0490278	6.96679	0.17679	0.89441	0.0517118	0.132386	-1.63958	9.33333	0.651825	-0.085866	4.47309	-0.3965		-0.0434	0.165999	17.6949	0	1	0	0	0	7.1025	0	0	0	0					Malawi	88
	2019	-0.062355	0.00638366	0.0264202	6.92949	0.124292	0.855442	0.0503459	0.113627	-1.21854	12.1667	0.714095	-0.178245	4.4485																					88
	1994																																		89
MYS	1999	-0.001944	0.0218886	0.0518655	9.35453	0.131606	0.566346	0.0625003	1.46418	0.618183	7.66667	1.97322	0.016614	4.70595	-0.4282	0.224192	-0.03003	-0.0316929	0	1	1	0	0	0	0.193574	0	0	0	0	0	0	1	1	Malaysia	89
MYS	2004	-0.048032	0.0216332	0.0546789	9.53469	0.0411225	0.5081	0.0649593	1.23368	-0.148388	2	2.05539	0.088628	4.60289	-0.1823	0.182953	-0.03353	0	0	0	0	0	0	0	0.193574	0	0	0	0	0	0	1	1	Malaysia	89
MYS	2009	-0.04018	0.0202093	0.041068	9.81447	0.0505579	0.448594	0.0708332	1.04025	0.0924829	10.1	1.87625	0.149826	4.5836	0.1417	0.188394	-0.0588	0.0565585	0	0	0	0	0	0	0.193574	0	0	0	0	0	0	1	1	Malaysia	89
MYS	2014	-0.04217	0.0149908	0.0577853	10.0262	0.109513	0.393704	0.0783964	1.1403	-1.00451	11	1.48351	0.067076	4.66223	-0.0189	0.0914495	-0.02628	0.0387035	0	0	0	0	0	0	0.193574	2.48491	0	0	0	0	0	1	1	Malaysia	89
	2019	-0.0321475	0.01257	0.0500618	10.176	0.190864	0.354878	0.0914133	1.20675	-0.148388	11.25	1.30498	0.026005	4.56741																					89
NAM	1994	-0.01788	0.0175123	0.0172988	8.34787	-0.00832198	0.820399	0.065188	0.380776	-1.92028	2	0.902284	0.02623	4.56539	0.1342		-0.00603	0.0866215	0	0	0	0	0	0	0	0	0	0	0	0	0	0	0	Namibia	90
NAM	1999	-0.037592	0.0231975	0.0359426	8.44495	-0.00211393	0.797586	0.0629031	0.416386	-1.21854	2	0.943186	0.030076	4.52964	-0.2549		-0.0197	0.105132	0	0	0	0	0	0	0	0	0	0	0	0	0	0	0	Namibia	90
NAM	2004	-0.036818	0.0269716	0.0519363	8.62819	0.159878	0.739095	0.0619836	0.434307	-1.21854	2	0.91199	0.03975	4.53562	-0.2258		-0.0264	-0.14608	0	0	0	0	0	0	0	0	0	0	0	0	0	0	1	Namibia	90
NAM	2009	0.022334	0.028537	0.0358445	8.93021	0.155929	0.669264	0.0679948	0.487476	-1.21854	2	1.04792	0.050292	4.6137	0.6418	-0.209026	-0.00395	0.032851	0	0	0	0	0	0	0	0	0	0	0	0	0	0	1	Namibia	90
NAM	2014	-0.050782	0.035051	0.0563173	9.13838	0.20262	0.631769	0.0675648	0.490928	-1.21854	2	1.0333	-0.05495	4.66278	0.1425	-0.25046	-0.06313	0.112082	0	0	0	0	0	0	0	0	0	0	0	1	0	0	1	Namibia	90
	2019	-0.06279	0.0370307	0.0144883	9.23882	0.168318	0.620878	0.0620618	0.632169	-1.21854	2	0.893443	-0.0907175	4.56369																					90
	1994																																		91
NER	1999	-0.035458	0.00998621	0.0372646	6.65687	-0.0767973	0.973725	0.0491415	0.0398158	-0.748986	1	0.341783	-0.056308	4.55861	-0.697	-0.0606392	-0.04274	0.0432604	151.143	0	1	0	0	0	0.447202	0.693147	0	0	0	0	0	0	0	Niger	91
NER	2004	-0.033712	0.0109421	0.0281879	6.71223	0.11882	0.997041	0.0498894	0.0581178	-1.21854	1	0.338001	-0.054156	4.5484	-0.7108	-0.0844697	-0.02764	-0.0906357	337	0	1	0	0	0	0.447202	0	0	0	0	0	1	1	1	Niger	91
NER	2009	-0.0193833	0.00982708	0.0445834	6.87284	0.0917473	1.03835	0.0516878	0.0936242	-1.21854	1	0.427319	-0.114033	4.68764	-0.4297	-0.195566	-0.03927	0.0544695	80.3991	0	1	0	0	0	0.447202	1.38629	0	0	0	0	1	1	1	Niger	91
NER	2014	-0.03123	0.0155523	0.070589	7.00629	0.0418944	1.06178	0.0536544	0.135037	-1.21854	1	0.481996	-0.130144	4.62223	-0.7351	-0.138499	-0.06125	-0.000288103	132.826	0	1	0	0	0	0.447202	1.60944	0	0	0	0	1	1	1	Niger	91
	2019	-0.05291	0.0237133	0.0543414	7.06924	0.0140887	1.05803	0.0547204	0.152068	-1.21854	1	0.377377	-0.118187	4.58878																					91
	1994																																		92
	1999																																		92
NGA	2004	-0.018464	0.00667978	0.0857211	7.9099	-0.168226	0.815087	0.052302	0.0871706	-0.847078	11.4167	0.439884	0.06341	4.40713	-0.2664	0.131347	0.05488	0.0283672	29341.5	0	1	0	4	4	0.235579	1.79176	1	0	0	0	0	0	0	Nigeria	92
NGA	2009	-0.005878	0.00422219	0.0677809	8.27446	-0.215399	0.821673	0.0516117	0.137222	-0.64266	7	0.383637	0.123912	4.62694	-0.0202	0.0299552	-0.05326	0.255665	0	1	1	0	5	5	0.235579	3.73767	1	0	0	0	0	1	0	Nigeria	92
NGA	2014	-0.015716	0.00501083	0.0610494	8.52929	-0.161305	0.831573	0.051835	0.119939	-0.64266	7	0.40613	0.027512	4.85337	-0.0895	-0.0032725	-0.02434	0.00788864	0.23064	0	1	0	4	4	0.235579	6.57088	1	0	0	0	0	1	0	Nigeria	92
	2019	-0.02183	0.0044705	0.00944745	8.57192	-0.171169	0.82721	0.0515631	0.126894	-0.64266	8.70833	0.253527	0.0030625	4.84994																					92
NIC	1994	-0.05946	0.011895	0.0333773	7.63136	0.224396	0.833256	0.0650568	0.156988	-0.148388	5	0.390812	-0.23591	4.77954	-3.1743	-0.128013		0.196154	6396.9	0	1	0	0	0	0	2.94444	0	0	0					Nicaragua	93
NIC	1999	-0.043896	0.0088041	0.053941	7.78607	0.173265	0.768454	0.0661244	0.181878	1.32614	5	0.540159	-0.179356	4.7012	-1.383	-0.254771		0.115984	2637.82	0	1	0	0	0	0	0	0	0	0					Nicaragua	93
NIC	2004	-0.032778	0.00784594	0.0312986	7.99023	0.110341	0.660882	0.0680937	0.180314	2.33359	5	0.613481	-0.147644	4.67607	-1.3872	-0.210757	0.01695	0.0551224	2781.67	0	1	0	0	0	0	0	0	0	0					Nicaragua	93
NIC	2009	-0.00178	0.00557639	0.0273082	8.21995	0.17581	0.576591	0.0712213	0.283797	2.33359	5	0.871539	-0.134516	4.63188	-0.9098	-0.190306	-0.01476	0.0499479	957.098	0	1	0	0	0	0	0	0	0	0					Nicaragua	93
NIC	2014	-0.00571	0.00612299	0.0538714	8.39685	0.260086	0.515136	0.0727942	0.294902	2.33359	5	1.0901	-0.106208	4.63273	-1.1629	-0.166821	-0.01241	0.0499999	995.311	0	1	0	0	0	0	0.693147	0	0	0					Nicaragua	93
	2019	-0.024275	0.00669652	0.0250886	8.64808	0.181642	0.478105	0.0775144	0.394711	2.33359	5	0.955023	-0.0684325	4.65077																					93
	1994																																		94
	1999																																		94
NLD	2004	-0.01893	0.0143378	0.0117121	10.445	0.00243053	0.271904	0.20452	1.1032	2.33359	1	1.15756	0.043295	4.5553	-0.0224	0.0773986	-0.01825	-0.0906357	0	0	0	0	0	0	0.120383	0	0	1	0	1	1	1	1	Netherlands	94
NLD	2009	-0.01055	0.0136951	0.0155763	10.6593	0.0021994	0.267877	0.216213	1.14281	2.33359	1	1.25797	0.066798	4.60852	-0.016	0.0758448	-0.05086	0.0544695	0	1	1	0	0	0	0.120383	0	0	1	0	1	1	1	1	Netherlands	94
NLD	2014	-0.037358	0.0123501	0.00631359	10.7676	0.025233	0.259386	0.24747	1.15078	2.33359	1	1.44573	0.087172	4.57982	0.4677	0.111021	-0.02152	-0.000288103	0	0	0	0	0	0	0.120383	0	0	1	0	1	1	1	1	Netherlands	94
	2019	0.00155	0.0116743	0.0241481	10.8931	0.0232759	0.253113	0.285804	1.1076	2.33359	1	1.55089	0.090045	4.55611																					94
NOR	1994	-0.001384	0.0280378	0.0329846	9.93097	-0.0360386	0.295024	0.252058	0.559491	0.333354	11	0.695421	0.02917	4.54751	0.0093	0.059461	0.00041	-0.00515144	0	0	0	0	0	0	0.218247	0.693147	0	1	0	0	0	0	0	Norway	95
NOR	1999	0.051572	0.021365	0.0382106	10.2258	-0.0642754	0.305363	0.243684	0.619925	1.82254	11	0.70908	0.04128	4.52495	0.2252	0.0720074	0.05718	0.0336741	0	0	0	0	0	0	0.218247	0	0	1	0	0	0	0	0	Norway	95
NOR	2004	0.110728	0.0186292	0.0232111	10.5638	-0.0994929	0.305551	0.231227	0.950722	2.33359	11	0.702206	0.132776	4.55537	0.4833	0.13173	0.10856	-0.047934	0	0	0	0	0	0	0.218247	0	0	1	0	0	0	1	0	Norway	95
NOR	2009	0.157366	0.0149593	0.0135377	10.9114	-0.0881123	0.2927	0.223888	1.12013	2.33359	11	0.716596	0.14028	4.59922	0.8381	0.114166	0.10239	0.114953	0	0	0	0	0	0	0.218247	0	0	1	0	0	0	1	0	Norway	95
NOR	2014	0.114684	0.0145106	0.01478	11.0598	-0.0799786	0.279529	0.233554	1.26325	2.33359	11	0.6847	0.113962	4.62179	1.42	0.0932943	0.08623	0.0726241	0	0	0	0	0	0	0.218247	0	0	1	0	0	0	1	0	Norway	95
	2019	0.057265	0.0159613	0.0166287	11.0411	-0.0845374	0.270682	0.254671	1.43828	2.33359	11	0.697595	0.0626375	4.4958																					95
	1994																																		96
	1999																																		96
	2004																																		96
	2009	-0.0150233	0.0174189	0.0341845	7.33416	-0.0823942	0.679061	0.07776	0.33053	-1.21854	2	0.444681	0.01164	4.55671																					96
NPL	2014	0.002972	0.0154147	0.0462746	7.69164	0.0376121	0.590817	0.0878746	0.567207	-1.21854	2	0.463745	0.016304	4.67002	0.1165	-0.29245	0.01347	0.0480258	0.56	0	1	0	0	0	1.59413	1.94591	0	0	0					Nepal	96
	2019	-0.0185	0.0163613	0.0469815	7.97056	0.13538	0.510052	0.0901249	0.778743	-1.21854	2	0.520737	0.0060475	4.82118																					96
NZL	1994	-0.006456	0.0207626	0.023334	9.64525	0.00936544	0.352728	0.172489	0.786698	2.33359	12	0.565692	-0.030788	4.39027	-0.9015	0.0305027	0.01966	-0.0886196	0	0	0	0	0	0	0.117454	0	0	1	0	0	0	1	0	New Zealand	97
NZL	1999	0.050738	0.0172316	0.0332697	9.85558	0.0118249	0.351451	0.178472	0.990114	2.33359	12	0.573149	-0.043338	4.47852	-0.8892	0.00122345	-0.0114	0.0114357	0	0	0	0	0	0	0.117454	0	0	1	0	0	0	1	0	New Zealand	97
NZL	2004	0.036304	0.0149787	0.0393	10.0538	0.011765	0.338098	0.18057	1.06746	2.33359	12	0.630242	-0.026734	4.39395	-0.7865	0.00630247	0.04468	-0.123929	0	0	0	0	0	0	0.117454	0	0	1	0	0	0	1	0	New Zealand	97
NZL	2009	0.029548	0.0133057	0.0159118	10.2619	0.0180556	0.317492	0.186485	1.34205	2.33359	12	0.590877	-0.062262	4.54933	-0.9132	0.0230978	-0.01841	0.125218	0	0	0	0	0	0	0.117454	0	0	1	0	0	0	1	0	New Zealand	97
NZL	2014	-0.0204733	0.0125147	0.0261005	10.458	0.0336867	0.307594	0.208763	1.44064	2.33359	12	0.56474	-0.0286667	4.66666	-0.6246	0.0111255	-0.00445	-0.0114602	0	0	0	0	0	0	0.117454	0	0	1	0	0	0	1	0	New Zealand	97
	2019	0.01176	0.0120843	0.0328313	10.6068	0.0272289	0.304164	0.233017	1.55867	2.33359	12	0.542004	-0.03071	4.67139																					97
OMN	1994	-0.079174	0.117862	0.0485525	10.1615	-0.0933474	0.789883	0.0402403	0.221846	2.33359	2	0.783591	-0.02731	4.81618	-0.0981		-0.08557	0	0	0	0	0	0	0	0.184118	0	1	0	0					Oman	98
OMN	1999	-0.058076	0.0956521	0.0331876	10.3648	-0.137243	0.6542	0.0373048	0.362562	1.47746	2	0.86348	-0.062126	4.7513	-0.221	0.104973	0.00347	0	0	0	0	0	0	0	0.184118	0	1	0	0					Oman	98
OMN	2004	-0.009146	0.0896555	0.0148128	10.5258	-0.241126	0.570788	0.0404013	0.375006	1.69149	2	0.820901	0.090006	4.75101	0.1387	0.12508	0.06223	0	0	0	0	0	0	0	0.184118	0	1	0	0					Oman	98
OMN	2009	-0.000442	0.0745754	0.0532547	10.6521	-0.256155	0.429826	0.0389042	0.357503	2.33359	2	0.909185	0.089834	4.64177	0.3502	0.159885	-0.0031	0	0	0	0	0	0	0	0.184118	0	1	0	0					Oman	98
OMN	2014	-0.002826	0.0938504	0.0403046	10.6681	-0.163096	0.320624	0.0337413	0.431072	2.33359	2	1.17505	0.087122	4.71868	0.424	0.236681	-0.0108	0	0	0	0	0	0	0	0.184118	0	1	0	0					Oman	98
	2019	-0.15431	0.105236	0.0293808	10.295	-0.0997672	0.290794	0.0308061	0.721036	2.33359	2	1.02661	-0.139867	4.85484																					98
PAK	1994	-0.05663	0.0642846	0.0454424	7.6578	-0.121712	0.816292	0.0741656	0.237309	-1.21854	8.8	0.363412	-0.029296	4.73605	-0.3703	-0.0276202	-0.04527	0.0875011	0	0	0	0	1	1	0.138715	5.03695	0	0	0	0	0	0	0	Pakistan	99
PAK	1999	-0.052108	0.0561672	0.0340679	7.80595	-0.0998542	0.804174	0.0745379	0.248271	-1.35889	7	0.355294	-0.033394	4.7037	-0.4021	-0.0161296	-0.0383	0.0988758	4920	0	1	1	0	1	0.138715	3.66356	0	0	0	0	0	0	0	Pakistan	99
PAK	2004	-0.03611	0.0400004	0.0435545	7.96121	-0.0344683	0.748285	0.0737241	0.241957	-1.21854	7	0.281525	0.0257425	4.58716	-0.2738	0.0103367	-0.01617	0.00875929	482	0	1	0	5	5	0.138715	4.20469	0	0	0	0	0	0	0	Pakistan	99
PAK	2009	-0.049792	0.0355577	0.0464215	8.20884	0.110874	0.688444	0.0733502	0.269591	-1.21854	7	0.336985	-0.045858	4.57489	-0.356	-0.0728034	-0.05048	0.160562	0	0	1	0	6	6	0.138715	6.50279	0	0	0	0	0	1	1	Pakistan	99
PAK	2014	-0.066654	0.0342826	0.0338666	8.3058	0.190627	0.629093	0.0728101	0.176368	-1.21854	7	0.325698	-0.013172	4.66341	-0.3218	-0.0641608	-0.04852	-0.00520335	0	0	0	0	6	6	0.138715	7.67369	0	0	0	0	0	1	1	Pakistan	99
	2019	-0.0557925	0.0374208	0.054106	8.42238	0.0708931	0.592391	0.0717758	0.169488	-1.21854	7	0.269643	-0.0324625	4.85239																					99
	1994	-0.059255	0.023511	-0.0138165	8.13761	0.0371055	0.680042	0.0707315	0.104992	-1.56941	14	0.280645	-0.04806	4.58282																					100
PER	1999	-0.01461	0.0198135	0.0252673	8.48646	0.0696874	0.594479	0.0779254	0.277162	2.33359	8	0.332094	-0.05003	4.7064	-0.5469	-0.0245917		0.154721	501.263	0	1	0	0	0	0.0994013	1.60944	0	0	0	0	0	0	0	Peru	100
PER	2004	-0.022902	0.0159491	0.035778	8.60532	0.0971626	0.544315	0.0832932	0.2233	2.33359	9.2	0.370825	-0.017872	4.64835	-0.418	0.0383576	-0.01033	-0.0187703	74.328	0	1	0	0	0	0.0994013	1.09861	0	0	0	1	0	1	0	Peru	100
PER	2009	0.01278	0.0142712	0.0651095	8.9732	0.137849	0.495843	0.091635	0.21981	2.33359	11	0.522752	0.00305	4.6363	-0.2951	0.0391852	-0.01389	0.0297838	64.053	0	1	0	0	0	0.0994013	1.38629	0	0	0	1	0	1	0	Peru	100
PER	2014	0.009726	0.0151011	0.0580681	9.28149	0.0920967	0.455862	0.103155	0.330349	2.33359	9.5	0.513843	-0.034294	4.77604	-0.3064	-0.017597	-0.00228	0.0507588	494.407	0	1	0	0	0	0.0994013	2.48491	0	0	0	1	0	1	1	Peru	100
	2019	-0.0239925	0.0136318	0.0342533	9.41582	0.0838179	0.410006	0.117515	0.432755	2.33359	8	0.467447	-0.0264225	4.80585																					100
PHL	1994	-0.012636	0.0210488	0.0186003	7.90726	0.092346	0.718641	0.0553295	0.226522	-0.495927	8.2	0.662538	-0.035764	4.54369	-0.4893	-0.0437517	-0.00445	-0.02591	585	0	1	0	6	6	0.200714	4.27667	0	0	0					Philippines	101
PHL	1999	-0.008286	0.0195801	0.0364303	8.06283	0.254529	0.681823	0.0549103	0.449617	0.199845	8.93333	0.944321	-0.02484	4.65112	-0.5332	-0.00339176	-0.02288	-0.0441167	1004.15	1	1	0	6	6	0.200714	3.43399	0	0	0					Philippines	101
PHL	2004	-0.03978	0.0149299	0.0452382	8.2192	0.19682	0.646483	0.05725	0.34913	-0.0141852	8	0.857197	-0.006354	4.43662	-0.5072	-0.034716	-0.02807	0.0338832	0	0	0	0	3	3	0.200714	3.46574	0	0	0					Philippines	101
PHL	2009	-0.016114	0.0131124	0.0438768	8.49625	0.0806162	0.595638	0.0619965	0.289719	-0.0141852	8	0.733818	0.03472	4.56757	-0.1981	-0.0044754	-0.02569	0.0757254	0	0	0	0	3	3	0.200714	5.43372	0	0	0					Philippines	101
PHL	2014	-0.018826	0.0118372	0.0623703	8.74099	0.165732	0.533978	0.0690932	0.340005	-0.977669	8	0.59607	0.032266	4.75356	-0.1638	-0.0275916	0.00826	0.0459162	0	0	0	0	3	3	0.200714	6.39192	0	0	0					Philippines	101
	2019	-0.020985	0.0109929	0.0646797	8.97617	0.176657	0.498726	0.0764806	0.54528	-0.0141852	8	0.653124	-0.00304	4.80269																					101
	1994																																		102
POL	1999	-0.039358	0.0197499	0.0574492	9.08536	-0.0226565	0.325004	0.170538	0.207092	-1.00451	10.3	0.50062	-0.033086	4.31301	-0.2987	-0.0592783	-0.02298	0.141483	96	0	1	0	0	0	0.0694355	0	0	0	0	0	0	0	1	Poland	102
POL	2004	-0.047442	0.0188358	0.033094	9.37509	0.029987	0.263985	0.180961	0.205234	-0.495927	12	0.640882	-0.04034	4.48173	-0.5082	-0.0297474	-0.05046	-0.0595086	0	0	0	0	0	0	0.0694355	0	0	0	0	0	0	1	1	Poland	102
POL	2009	-0.04045	0.0187934	0.047556	9.71476	0.0768309	0.224927	0.186242	0.379464	-0.0141852	12	0.769422	-0.050244	4.5887	-0.6403	-0.00983291	-0.07254	0.295072	0	0	1	0	0	0	0.0694355	0	0	0	0	0	0	1	1	Poland	102
POL	2014	-0.047694	0.0181685	0.0298848	10.0674	0.125375	0.212443	0.201757	0.507238	-0.0141852	11.6167	0.885815	-0.038818	4.57415	-0.6291	0.00968827	-0.03666	-0.00192209	0	0	0	0	0	0	0.0694355	0	0	0	0	1	0	1	1	Poland	102
	2019	-0.016725	0.0200752	0.0424717	10.2827	0.138569	0.217478	0.242973	0.533142	1.05597	11	1.02056	-0.0083775	4.51173																					102
	1994																																		103
	1999																																		103
PRT	2004	-0.04991	0.019256	0.00893203	9.92974	0.0485329	0.231885	0.248167	1.18979	2.33359	1	0.629359	-0.08356	4.5454	-0.7656	-0.0787049	-0.05975	-0.0906357	0	0	0	0	0	0	0.160017	0	0	1	0	0	0	1	1	Portugal	103
PRT	2009	-0.053564	0.0193654	0.00422126	10.1348	0.0494966	0.229717	0.264953	1.42353	2.33359	1	0.670012	-0.10318	4.60134	-1.1714	-0.0690521	-0.09873	0.0544695	0	1	1	0	0	0	0.160017	0	0	1	0	0	0	1	1	Portugal	103
PRT	2014	-0.075404	0.0195503	-0.00829257	10.2191	0.111569	0.221756	0.295488	1.4753	2.33359	1	0.750661	-0.032106	4.57996	-1.1365	0.00149628	-0.07309	-0.000288103	0	0	0	0	0	0	0.160017	0	0	1	0	1	0	1	1	Portugal	103
	2019	-0.024455	0.0183323	0.0243979	10.3775	0.128849	0.212297	0.329285	1.07822	2.33359	1	0.828002	0.0081275	4.56081																					103
	1994																																		104
PRY	1999	-0.014265	0.0146596	-0.00649021	8.83477	0.0481268	0.694413	0.0764494	0.247885	0.880148	7.75	0.895808	0.01497	4.63313	-1.6858	0.080306	0.02696	0.143989	65.587	0	1	0	0	0	0.38252	0	0	0	0	0	0	0	0	Paraguay	104
PRY	2004	-0.008264	0.00998839	0.0104171	8.82279	0.0378525	0.642085	0.0773548	0.187535	1.26343	10.8	0.783848	0.01113	4.42838	-1.7333	0.112712	0.00852	-0.070009	147.187	0	1	0	0	0	0.38252	0	0	0	0	0	0	0	0	Paraguay	104
PRY	2009	0.007152	0.00738903	0.0369268	9.03411	0.0911127	0.567995	0.0812344	0.156101	1.11012	12	0.784609	0.016994	4.57989	-0.6673	0.0535253	-0.0039	0.138288	7.179	0	1	0	0	0	0.38252	0	0	0	0	0	0	0	0	Paraguay	104
PRY	2014	-0.003608	0.0090242	0.0562654	9.26752	0.154848	0.509668	0.0871864	0.317009	0.139129	11.8	0.730436	0.002788	4.90292	-0.3548	0.018451	-0.00553	0.0367814	0	0	0	0	0	0	0.38252	2.70805	0	0	0	0	0	0	0	Paraguay	104
	2019	-0.0121	0.00960013	0.0400699	9.41705	0.0463701	0.467616	0.0962021	0.422359	-0.0141852	10	0.673145	0.015885	4.93984																					104
	1994																																		105
	1999																																		105
QAT	2004	0.08979	0.0323261	0.100403	11.5766	-0.177238	0.30123	0.0194769	0.292171	2.33359	2	0.89669	0.228923	4.4573	2.7187	0.37964	0.18316	0	0	0	0	0	0	0	0.159453	0	1	0	0					Qatar	105
QAT	2009	0.103196	0.0194121	0.162538	11.6959	-0.149489	0.205976	0.0124922	0.407664	2.33359	2	0.918015	0.157664	4.5952	0.9007	0.221256	0.16136	0	0	0	0	0	0	0	0.159453	0	1	0	0					Qatar	105
	2014	0.01941	0.0149994	0.195923	11.7909	-0.0973165	0.14916	0.00827081	0.447018	2.33359	2	0.860703	0.20009	4.61125																					105
	2019																																		105
	1994																																		106
	1999																																		106
RUS	2004	0.0244025	0.0356845	0.0607499	9.06538	-0.247057	0.236998	0.189927	0.200925	-0.591361	7	0.591166	0.0840175	4.26508	-0.0131	0.113982	0.04575	-0.0611978	0	0	0	0	4	4	0.0417905	3.78419	1	0	0	0	0	0	0	Russia	106
RUS	2009	0.034562	0.033528	0.041	9.69838	-0.218069	0.20793	0.189915	0.362926	-0.0972834	8.33333	0.529941	0.067794	4.57692	0.063	0.0692801	-0.05889	0.27713	0	1	1	0	1	1	0.0417905	5.02388	1	0	0	0	0	0	0	Russia	106
RUS	2014	-0.007678	0.0372874	0.0300001	10.0772	-0.197295	0.219479	0.185258	0.462074	0.822602	11.3333	0.479262	0.032808	4.71927	0.1344	0.0642085	-0.0107	0.205454	0	0	1	0	1	1	0.0417905	3.8712	1	0	0	1	0	0	0	Russia	106
	2019	-0.0116225	0.0456819	0.00476641	10.1533	-0.243303	0.254624	0.20592	0.657147	0.745945	12.5833	0.484718	0.03987	4.50427																					106
RWA	1994	-0.045682	0.0430064	-0.114795	6.31277	0.112148	0.933059	0.0487544	0.0678539	-1.00451	9.2	0.331324	-0.016118	4.92813	-0.6361		-0.11322	-0.0244956	56.4643	0	1	0	10	10	0.100524	3.49651	0	0	0	0	0	0	0	Rwanda	107
RWA	1999	-0.035304	0.0378713	0.150001	6.35661	-0.0205043	0.793072	0.0600945	0.0839928	-1.00451	8	0.312423	-0.023186	4.86425	-0.4682	-0.182867	-0.05235	0.0692503	87.6318	0	1	2	0	2	0.100524	0	0	0	0	0	0	0	0	Rwanda	107
RWA	2004	-0.028626	0.0288025	0.0793952	6.6014	-0.222882	0.823202	0.0622681	0.107291	-1.21854	7.8	0.325132	-0.055084	4.65551	-0.5943	-0.136816	0.02588	0.074014	134.759	0	1	0	0	0	0.100524	0	0	0	0	0	0	0	0	Rwanda	107
RWA	2009	-0.009168	0.015437	0.0903008	7.01425	0.271402	0.758433	0.0484589	0.124529	-1.21854	7	0.377584	-0.040202	4.63183	-0.0061	-0.16098	0.00258	0.0391931	7.45641	0	1	0	0	0	0.100524	0	0	0	0	0	0	0	0	Rwanda	107
RWA	2014	-0.026752	0.0115179	0.069637	7.31996	0.216577	0.732889	0.0463259	0.171662	0.270644	7	0.411361	-0.08357	4.70914	-0.3063	-0.163258	-0.039	0.0553663	5.82672	0	1	0	0	0	0.100524	0.693147	0	0	0	0	0	1	1	Rwanda	107
	2019	-0.04472	0.0126291	0.0739316	7.57612	0.0994293	0.707109	0.0493648	0.21166	1.26343	7	0.456677	-0.119475	4.69464																					107
	1994																																		108
	1999																																		108
	2004																																		108
	2009																																		108
	2014																																		108
	2019	-0.11049	0.100483	0.00464561	10.7448	-0.247389	0.355376	0.0441823	0.560439	1.05597	4	0.630286	-0.010885	4.84301																					108
	1994																																		109
	1999																																		109
	2004																																		109
	2009																																		109
	2014																																		109
	2019	-0.02145	0.0264927	0.0289207	8.41431	-0.131328	0.739402	0.0633137	0.093004	-0.107584	9.75	0.213896	-0.0940775	5.07939																					109
SEN	1994	-0.008946	0.0152809	0.00881257	7.32471	0.14042	0.922341	0.0601247	0.190796	-0.148388	1	0.570309	-0.064298	4.87421	-0.7482	-0.0493922	0.05903	0.960728	677	0	1	0	1	1	0.0284691	0.693147	0	0	0	0	0	0	0	Senegal	110
SEN	1999	-0.002186	0.0122644	0.0454908	7.43026	0.237676	0.884724	0.0614502	0.121106	-1.00451	1	0.627758	-0.051548	4.577	-0.6228	-0.0504785	-0.00615	0.0432604	9.049	0	1	0	1	1	0.0284691	0	0	0	0	0	0	0	0	Senegal	110
SEN	2004	-0.011318	0.0108771	0.0419774	7.60895	0.179321	0.844835	0.0614342	0.132443	-1.21854	1	0.662827	-0.047876	4.53455	-0.7123	-0.0997282	0.00184	-0.0906357	463	0	1	0	0	0	0.0284691	0	0	0	0	0	1	1	1	Senegal	110
SEN	2009	-0.035086	0.0126674	0.0383431	7.82274	0.166673	0.820555	0.0603666	0.169808	-1.21854	1	0.619485	-0.07703	4.59787	-0.5781	-0.132752	-0.03663	0.0544695	4.568	0	1	0	0	0	0.0284691	1.09861	0	0	0	0	1	1	1	Senegal	110
SEN	2014	-0.044616	0.0121197	0.0391474	7.91475	0.148376	0.816	0.0584003	0.245408	-1.21854	1	0.577943	-0.06806	4.56043	-0.72	-0.149362	-0.03896	-0.000288103	0	0	0	0	0	0	0.0284691	0.693147	0	0	0	0	1	1	1	Senegal	110
	2019	-0.03373	0.0147611	0.0664322	8.05743	0.133975	0.806948	0.0572684	0.28218	-1.21854	1	0.576099	-0.0649675	4.50656																					110
SGP	1994	0.07905	0.0379144	0.110976	10.4069	0.0840353	0.281712	0.0789592	0.811902	2.33359	11	3.16217	0.15286	4.68232	0.5634	0.161702	0.07905	-0.054677	0	0	0	0	0	0	0.178478	0	0	1	1	1	0	1	0	Singapore	111
SGP	1999	0.040136	0.0466011	0.0530416	10.5389	0.0614316	0.270185	0.0826927	0.978288	1.90552	11	3.3056	0.17138	4.7179	1.8434	0.170052	0.05204	0.0127599	0	0	0	0	0	0	0.178478	0	0	1	1	1	0	1	0	Singapore	111
SGP	2004	0.02152	0.0471132	0.0524802	10.7549	0.0486041	0.243389	0.0904522	1.02722	2.33359	11	3.68429	0.16799	4.6317	2.6194	0.263797	0.0206	-0.0298218	0	0	0	0	0	0	0.178478	0	0	1	1	1	0	1	0	Singapore	111
SGP	2009	0.030662	0.0393007	0.0547511	11.0806	0.0563561	0.209526	0.0934357	0.907176	2.33359	11	4.0712	0.217544	4.61959	2.3064	0.234971	-0.00094	0.0280267	0	0	0	0	0	0	0.178478	0	0	1	1	1	0	1	0	Singapore	111
SGP	2014	0.063092	0.0319363	0.0679057	11.301	0.0830323	0.171707	0.102108	1.12946	2.33359	11	3.69101	0.192902	4.8067	1.8821	0.234398	0.046	0.0125869	0	0	0	0	0	0	0.178478	0	0	1	1	1	0	1	0	Singapore	111
	2019	0.0388075	0.0313313	0.0317352	11.4371	0.0517873	0.159536	0.13205	1.22785	2.33359	6.1875	3.19093	0.172353	4.84702																					111
SLV	1994	-0.036038	0.0228615	0.047706	8.08884	0.0188623	0.691376	0.079913	0.219775	-1.07117	4.53333	0.50944	-0.019342	4.30727	-0.1555	-0.153032	-0.00943	0.00301541	59.586	0	1	0	0	0	0.142007	3.04452	0	0	0					El Salvador	112
SLV	1999	-0.02513	0.0102015	0.0270045	8.31666	-0.0313403	0.648473	0.0876927	0.429996	1.32614	4	0.600125	-0.017202	4.56836	-0.3377	-0.121977	-0.03082	0	1.476	0	1	0	0	0	0.142007	0	0	0	0					El Salvador	112
SLV	2004	-0.040652	0.00942567	0.0120745	8.45199	-0.0544151	0.617716	0.0999115	0.474824	2.33359	1.6	0.677078	-0.03611	4.63642	-0.4466	-0.179698	-0.02759	0	0	0	0	0	0	0	0.142007	0	0	0	0					El Salvador	112
SLV	2009	-0.03934	0.00961294	0.0187913	8.65241	-0.00550123	0.560427	0.110872	0.505387	2.28248	1	0.735059	-0.052914	4.61702	-0.4947	-0.181688	-0.06646	0	0	0	0	0	0	0	0.142007	0	0	0	0					El Salvador	112
SLV	2014	-0.043424	0.0106854	0.0253594	8.80061	0.125304	0.485314	0.117591	0.467135	1.3626	1	0.778035	-0.052884	4.61997	-0.6354	-0.189987	-0.04017	0	0	0	0	0	0	0	0.142007	0	0	0	0					El Salvador	112
	2019	-0.02993	0.0107318	0.0243788	9.01367	0.159691	0.430962	0.124733	0.510143	1.05597	1	0.752148	-0.0301125	4.65691																					112
	1994																																		113
	1999																																		113
	2004																																		113
SVK	2009	-0.0382625	0.0151429	0.0486114	9.98256	0.126696	0.221388	0.166688	0.391749	0.880148	6.25	1.57317	-0.0540675	4.63813	-0.7024	-0.00168455	-0.08149	-0.966437	0	0	0	0	0	0	0.071872	0	0	0	0	0	0	1	1	Slovak Republic	113
SVK	2014	-0.044518	0.010838	0.0278088	10.2032	0.170345	0.212342	0.181571	0.469824	1.26343	1	1.72133	-0.0113	4.72852	-0.5988	0.0481711	-0.03108	-0.000288103	0	0	0	0	0	0	0.071872	0	0	0	0	1	0	1	1	Slovak Republic	113
	2019	-0.017875	0.011398	0.0350495	10.3334	0.188182	0.219445	0.212366	0.579585	1.26343	1	1.86007	-0.02238	4.7052																					113
	1994																																		114
	1999																																		114
SVN	2004	-0.01962	0.0143065	0.0435919	10.0319	0.0753546	0.201226	0.216217	0.0018617	1.56701	4	1.11557	-0.02692	4.57821	-0.1096	-0.0144696	-0.01941	-0.0711329	0	0	0	0	0	0	0.00866274	0	0	0	0	0	0	1	1	Slovenia	114
SVN	2009	-0.019656	0.0149687	0.0249719	10.1954	0.0854734	0.197451	0.228237	0.685674	2.02696	2.2	1.27006	-0.028348	4.60921	-0.4531	0.0140671	-0.05813	0	0	1	1	0	0	0	0.00866274	0	0	0	0	0	0	1	1	Slovenia	114
SVN	2014	-0.072562	0.0121656	0.00260903	10.2859	0.1013	0.208447	0.24989	0.732045	1.20928	1	1.39692	0.016176	4.61527	-0.4065	0.0675374	-0.05507	0	0	0	0	0	0	0	0.00866274	0	0	0	0	1	0	1	1	Slovenia	114
	2019	-0.0102875	0.00974776	0.0357085	10.4666	0.15765	0.223673	0.283084	0.462818	1.05597	1	1.52858	0.051635	4.58719																					114
SWE	1994	-0.04967	0.0242685	0.000713012	9.94684	0.0574846	0.286608	0.277602	0.439779	1.20928	9.66667	0.559323	-0.014042	4.73455	-0.4269	0.0335498	-0.0873	-0.00866671	0	1	1	0	0	0	0.100633	0	0	1	0	0	0	0	0	Sweden	115
SWE	1999	-0.02041	0.0201051	0.0345694	10.1256	0.0565613	0.294276	0.273206	0.344724	2.18027	10.9	0.712773	0.035018	4.64955	-0.3297	0.053245	0.00633	0.0393164	0	0	0	0	0	0	0.100633	0.693147	0	1	0	1	0	1	1	Sweden	115
SWE	2004	0.004542	0.0164493	0.0302185	10.3477	0.0185587	0.277575	0.266562	0.805892	2.33359	6	0.786242	0.049018	4.57894	-0.2496	0.0679014	0.00349	-0.0911934	0	0	0	0	0	0	0.100633	0	0	1	0	1	0	1	1	Sweden	115
SWE	2009	0.017316	0.0127687	0.0129011	10.57	0.0275699	0.261007	0.269242	1.11469	2.33359	7.33333	0.870364	0.071372	4.57534	-0.0968	0.053991	-0.00717	0.161236	0	1	1	0	0	0	0.100633	0	0	1	0	1	0	1	1	Sweden	115
SWE	2014	-0.00843	0.0113447	0.024891	10.7172	0.0458161	0.259294	0.291809	1.2721	2.33359	11	0.838142	0.05236	4.60788	0.0008	0.0359879	-0.01526	0.0532415	0	0	0	0	0	0	0.100633	1.60944	0	1	0	1	0	1	1	Sweden	115
	2019	0.0080375	0.010444	0.0286773	10.8488	0.0721714	0.278268	0.317269	1.29654	2.33359	11	0.850276	0.0282225	4.51038																					115
SWZ	1994	-0.009566	0.0157187	0.0630228	8.21848	0.372219	0.963085	0.0502516	0.181656	-0.148388	4	1.32289	0.001578	4.53564	0.1108	-0.0858373	-0.03328	0.0866215	0	0	0	0	0	0	3.16326	0	0	0	0					Swaziland	116
SWZ	1999	0.00237	0.0163449	0.0346509	8.37783	0.277584	0.864449	0.051086	0.139828	-1.00451	2.06667	1.41894	-0.02316	4.51945	0.2443	-0.134873	-0.01197	0.105132	0	1	1	0	0	0	3.16326	0	0	0	0					Swaziland	116
SWZ	2004	-0.025958	0.0140826	0.0293983	8.54405	0.000778894	0.771286	0.0551564	0.11623	-1.21854	2	1.62088	0.013812	4.51258	0.2851	-0.0709293	-0.03856	-0.14608	0	0	0	0	0	0	3.16326	0	0	0	0					Swaziland	116
SWZ	2009	0.0097075	0.0192754	0.0449784	8.83651	0.0503818	0.734289	0.0616281	0.195111	-1.21854	2	1.13417	-0.0566625	4.61929	0.0638	-0.0817879	-0.02915	0.0257166	0	0	0	0	0	0	3.16326	0	0	0	0					Swaziland	116
SWZ	2014	-0.00624	0.0195553	0.031035	9.04215	0.161973	0.701081	0.0678308	0.20895	-1.21854	2	0.838946	0.0539925	4.65581	0.2407	-0.00632278	-0.02667	0.124039	0	0	0	0	0	0	3.16326	0	0	0	0					Swaziland	116
	2019	-0.04796	0.0175391	0.0231247	9.08746	0.188332	0.686543	0.0693834	0.203759	-1.21854	2	0.837974	0.12969	4.59431																					116
	1994																																		117
SYC	1999	-0.144365	0.019091	0.0678862	9.46212	0.109769	0.479662	0.116362	0.139425	0.873706	8	0.898911	-0.145932	4.85012	0.1099	-0.164979	-0.10264	0.0152772	24.5	0	1	0	0	0	0	0	0	0	0					Seychelles	117
SYC	2004	-0.046532	0.0175339	-0.0165631	9.55048	0.0669036	0.41119	0.112948	0.212849	0.81299	7.06667	1.67799	-0.109222	4.96896	-0.1203	-0.0528995	0.00437	0.0183834	144.9	0	1	0	0	0	0	0	0	0	0					Seychelles	117
SYC	2009	0.002174	0.0133103	0.0511624	9.78374	0.155525	0.354039	0.103848	0.240775	0.764462	7.33333	1.96837	-0.152386	4.65367	-0.1391	-0.0903463	0.04839	0.439102	483	0	1	0	0	0	0	0	0	0	0					Seychelles	117
SYC	2014	0.01637	0.012079	0.0490196	9.98193	0.224309	0.328271	0.106917	0.233249	2.33359	9.25	2.03194	-0.21647	4.48585	-0.1515	-0.157344	0.03668	0.0571155	0	0	0	0	0	0	0	0	0	0	0					Seychelles	117
	2019	0.0024025	0.0142856	0.0435004	10.1795	0.179578	0.338331	0.106868	0.280395	2.33359	7	1.78149	-0.19405	4.64196																					117
TGO	1994	-0.0773725	0.0316717	-0.0108444	6.65239	0.185354	0.895202	0.0586043	0.239873	-1.21854	1	0.657942	-0.0373775	4.67337	-1.3773	-0.0727998	-0.05372	0.960728	196.997	1	1	0	0	0	0	2.56495	0	0	0	0	0	0	0	Togo	118
	1999	-0.05081	0.0200364	0.0784583	6.73744	0.200135	0.87769	0.0581594	0.200805	-1.21854	1	0.698465	-0.05444	4.51086																					118
TGO	2004	0.01379	0.0168006	0.0287075	6.96281	0.140775	0.789762	0.0516986	0.137017	-1.21854	1	0.799674	-0.062425	4.56834	-1.1733	-0.151403	0.0061	-0.0906357	481.505	0	1	0	0	0	0	0	0	0	0	0	1	1	1	Togo	118
TGO	2009	-0.0224367	0.0170625	0.0164462	6.95951	0.134833	0.786663	0.0506656	0.176414	-1.21854	1	0.857283	-0.05163	4.6623	-0.8215	-0.146569	-0.0272	0.0544695	114.655	0	1	0	0	0	0	0	0	0	0	0	1	1	1	Togo	118
TGO	2014	-0.050286	0.0169001	0.0621478	7.11924	0.117855	0.780284	0.0506053	0.308036	-1.21854	1	1.02789	-0.058952	4.64802	0.0725	-0.180297	-0.05075	-0.000288103	8.02887	0	1	0	0	0	0	0	0	0	0	0	1	1	1	Togo	118
	2019	-0.0587	0.0183596	0.0514238	7.30484	0.098806	0.753588	0.0512123	0.392722	-1.21854	1	0.831948	-0.0436825	4.61535																					118
	1994																																		119
	1999																																		119
THA	2004	-0.016118	0.0138653	0.0550548	9.02157	-0.00497504	0.325967	0.100154	0.968698	-0.148388	11	1.20128	0.039666	4.46587	-0.3015	0.0453185	0.01106	-0.0304258	0	0	0	0	1	1	0.160869	3.78419	0	0	0	0	0	0	0	Thailand	119
THA	2009	-0.017038	0.014374	0.0312516	9.34933	0.0709811	0.285832	0.114744	1.00768	-0.576449	11	1.32304	0.022268	4.56299	-0.027	0.0960781	-0.02214	0.0291917	8.788	0	1	0	1	1	0.160869	5.69709	0	0	0	0	0	0	0	Thailand	119
THA	2014	-0.025178	0.0146923	0.0385363	9.57932	0.115848	0.261038	0.132801	1.34116	-1.21854	11	1.33594	0.01087	4.68435	-0.2551	0.0588279	-0.00801	0.0570809	0	0	0	0	1	1	0.160869	6.04737	0	0	0	0	0	0	0	Thailand	119
	2019	-0.0301025	0.0150033	0.0366092	9.74478	0.0696133	0.245824	0.157724	1.46383	-1.21854	11	1.21801	0.08166	4.72611																					119
	1994																																		120
TJK	1999	-0.025265	0.0155254	0.0450621	6.85095	-0.017246	0.816511	0.0699607	0.153267	-1.21854	9.5	1.20251	-0.041115	4.80187	-1.0914	-0.0143556	-0.04032	0.593809	136.888	0	1	0	0	0	0	1.38629	0	0	0					Tajikistan	120
TJK	2004	0.00027	0.00895585	0.100084	7.1567	0.108399	0.736447	0.0669665	0.150017	-1.21854	10.7333	1.4534	-0.02175	4.62475	-0.5661	-0.108584	-0.02369	-0.029679	273.201	0	1	0	0	0	0	0	0	0	0					Tajikistan	120
TJK	2009	0.00553	0.00985529	0.0590168	7.68778	-0.0243501	0.599491	0.0574866	0.248329	-0.616363	7	1.00229	-0.175175	4.67784	-0.6501	-0.44895	-0.05229	0.207531	0	0	1	0	0	0	0	0	0	0	0					Tajikistan	120
TJK	2014	0.0073275	0.0104352	0.0702837	7.89943	-0.00980766	0.581665	0.0514951	0.166578	-1.21854	7	0.727651	-0.07259	4.63347	-0.5419	-0.363783	-0.00126	0.0363822	0.587549	0	1	0	0	0	0	0	0	0	0					Tajikistan	120
	2019	0.00798	0.0121938	0.0600829	8.00358	-0.0245074	0.585463	0.0481069	0.227189	-1.92028	7	0.527302	-0.06072	4.64957																					120
	1994																																		121
TUN	1999	-0.0434133	0.018195	0.0542645	8.58091	-0.0357197	0.501817	0.100314	0.594416	-1.21854	8	0.794618	-0.02953	4.82452	-0.8061	-0.0194703	-0.03202	0.0417133	0	0	0	0	0	0	0.0908851	0	0	0	0					Tunisia	121
TUN	2004	-0.022466	0.016796	0.0415336	8.78735	0.0169363	0.42839	0.107949	0.607003	-1.21854	7.28333	0.853376	-0.042594	4.76297	-1.0078	-0.0252919	-0.02203	-0.0333668	0	0	0	0	0	0	0.0908851	0	0	0	0					Tunisia	121
TUN	2009	-0.014536	0.013489	0.0454432	9.0915	0.0827962	0.358897	0.109339	0.591217	-1.21854	7	0.991273	-0.031912	4.61714	-0.9515	-0.0293726	-0.02713	0.0958764	0	0	0	0	0	0	0.0908851	0	0	0	0					Tunisia	121
TUN	2014	-0.030316	0.0158401	0.0228761	9.23238	0.177684	0.338921	0.108637	0.753735	-1.21854	7	1.03897	-0.085352	4.56991	-1.0874	-0.109776	-0.03287	0.0449428	2.4197	0	1	0	0	0	0.0908851	3.13549	0	0	0					Tunisia	121
	2019	-0.0502575	0.0222059	0.0169114	9.26325	0.285533	0.353135	0.117136	0.788778	-1.21854	7	0.992091	-0.100935	4.50444																					121
TUR	1994	-0.032438	0.0382508	0.0360104	9.13272	-0.0311521	0.573948	0.0796745	0.171697	-0.148388	14	0.335839	-0.004788	4.1651	-0.3062	0.00978175		1.69546	0	0	1	0	3	3	0.26938	5.70378	0	0	0					Turkey	122
TUR	1999	-0.054582	0.0384371	0.043509	9.22937	-0.0846458	0.513546	0.0892734	0.201251	-1.00451	12.4667	0.452516	-0.005234	4.16389	-0.3532	-0.000430969		0.606229	48280	0	1	0	3	3	0.26938	4.69135	0	0	0					Turkey	122
TUR	2004	-0.0859	0.034109	0.0447212	9.18009	-0.0594999	0.466696	0.0992795	0.154797	-1.21854	12.7833	0.465162	-0.015776	4.32046	-0.328	-0.0157633	-0.04122	-0.0502023	0	0	0	0	2	2	0.26938	3.29584	0	0	0					Turkey	122
TUR	2009	-0.020614	0.0233508	0.0345816	9.56811	-0.00380516	0.427667	0.105616	0.291194	-0.736798	12.7333	0.473433	-0.044112	4.56652	-0.4532	-0.000466687	-0.05839	0.190883	0	0	1	0	2	2	0.26938	2.56495	0	0	0					Turkey	122
TUR	2014	-0.017588	0.020348	0.0760976	9.93633	0.0402634	0.398688	0.112502	0.541615	-0.0141852	12	0.505144	-0.06008	4.58483	-0.5781	-0.0335522	-0.01423	0.149584	0	0	0	0	2	2	0.26938	4.54329	0	0	0					Turkey	122
	2019	-0.0141025	0.0212478	0.0489184	10.2031	0.0815695	0.377032	0.122415	0.688905	-0.315274	12.2083	0.525828	-0.0345325	4.39405																					122
TZA	1994	-0.0222	0.0180154	0.0249497	6.88118	0.0424113	0.882267	0.0507293	0.116347	-1.15784	11.6333	0.551404	-0.129566	4.65641	-2.1381		-0.03737	0.257497	2179.76	0	1	0	0	0	0.026366	0	0	0	0	0	0	0	0	Tanzania	123
TZA	1999	-0.0042	0.0156315	0.0404239	6.9774	0.0728664	0.86366	0.0500421	0.0388536	-1.11802	8	0.420639	-0.063754	4.91632	-0.4927		-0.01139	0.120492	2088.5	0	1	0	0	0	0.026366	0	0	0	0	0	0	0	0	Tanzania	123
TZA	2004	-0.0122	0.0126208	0.0637228	7.19685	0.133916	0.849583	0.0490189	0.0514935	-1.21854	8	0.287055	-0.022664	4.92368	-0.5202		-0.02434	0.049032	1697.71	0	1	0	0	0	0.026366	0	0	0	0	0	0	0	0	Tanzania	123
TZA	2009	-0.032702	0.00773105	0.0634652	7.50959	0.202092	0.851743	0.0478673	0.104526	-1.21854	8	0.44069	-0.071938	4.66181	-0.3455		-0.04418	0.103653	1362.15	0	1	0	0	0	0.026366	0	0	0	0	0	0	0	0	Tanzania	123
TZA	2014	-0.040584	0.00960931	0.0640458	7.68247	0.17201	0.852187	0.0477096	0.125465	-1.21854	8	0.504326	-0.100008	4.75344	-0.5321	-0.092176	-0.02911	0.0348501	1635.66	0	1	0	0	0	0.026366	2.3979	0	0	0	0	0	1	1	Tanzania	123
	2019	-0.0243167	0.0115166	0.0660447	7.80446	0.0865784	0.840686	0.0483926	0.13783	-1.21854	7.16667	0.36139	-0.0487133	4.84071																					123
UGA	1994	-0.0686667	0.0186878	0.0604943	6.64691	0.0897112	0.999322	0.0516619	0.0426468	-1.09574	11.3333	0.297104	-0.0316433	4.61337	-0.5188	-0.0881713		-0.180392	318.949	1	1	0	2	2	0.141875	2.56495	0	0	0	0	0	0	0	Uganda	124
UGA	1999	-0.0214	0.0230544	0.0773091	6.91109	0.1663	1.02289	0.0501132	0.0533643	0.639982	10	0.336472	-0.036862	4.81533	-0.4756	-0.0835297	-0.01237	0.172958	189.957	0	1	1	2	3	0.141875	2.94444	0	0	0	0	0	0	0	Uganda	124
UGA	2004	-0.036282	0.0228807	0.0606775	7.13823	0.0634486	1.03414	0.0451118	0.0754898	2.28248	10	0.352805	-0.02121	4.59792	-0.4911	-0.0904254	0.00343	-0.0781249	349.723	0	1	0	2	2	0.141875	2.30259	0	0	0	0	0	0	0	Uganda	124
UGA	2009	-0.012482	0.0190458	0.08208	7.47501	0.337713	1.01884	0.0398187	0.108502	2.33359	10	0.466223	-0.029476	4.60723	-0.2228	-0.0730459	-0.0161	0.180212	77.0245	0	1	0	0	0	0.141875	0.693147	0	0	0	0	0	0	0	Uganda	124
UGA	2014	-0.035478	0.0193034	0.0551199	7.63728	0.323183	0.985611	0.0379611	0.147287	2.33359	10	0.404579	-0.063406	4.58314	-0.4134	-0.0826296	-0.0274	0.00498615	85.0612	0	1	0	0	0	0.141875	1.79176	0	0	0	0	0	1	1	Uganda	124
	2019	-0.0460075	0.0130071	0.0499606	7.65357	0.237193	0.938213	0.0377622	0.163313	2.33359	8.625	0.357916	-0.0484025	4.55003																					124
	1994																																		125
UKR	1999	-0.0286867	0.0206584	-0.0403333	8.2175	0.0178238	0.272245	0.201212	0.0593184	-1.21854	11.1667	0.939527	-0.00161667	4.49882	-0.4247	0.0516654	0.04954	0.68621	4326.96	1	1	0	0	0	0.00875523	1.79176	0	0	0					Ukraine	125
UKR	2004	-0.004042	0.0202277	0.0839554	8.53908	-0.050903	0.231335	0.212967	0.183366	-1.21854	4	1.09149	0.064438	4.40976	-0.1808	0.0767488	-0.04415	-0.00253299	473.349	0	1	0	0	0	0.00875523	0	0	0	0					Ukraine	125
UKR	2009	-0.01633	0.0187317	0.0111524	8.98993	0.040959	0.204209	0.228191	0.627973	-1.35889	4	0.932531	-0.02151	4.58097	-0.339	-0.0161851	-0.06272	0.479194	3301.36	1	1	0	0	0	0.00875523	0.693147	0	0	0					Ukraine	125
	2014	-0.038	0.0165715	0.0237797	9.13299	0.0866783	0.206743	0.22391	0.73191	-1.92028	4	1.00906	-0.06461	4.56166																					125
	2019																																		125
	1994																																		126
	1999																																		126
	2004																																		126
	2009																																		126
URY	2014	-0.0282933	0.0180922	0.0380484	9.85864	0.114071	0.334491	0.2225	0.254946	2.33359	11	0.512889	-0.0328	5.07109	-0.1768		-0.02611	0.134971	0	0	0	0	0	0	0.0075345	0	0	0	0	0	0	1	0	Uruguay	126
	2019	-0.0325925	0.019461	0.0156799	9.95543	0.0801742	0.323306	0.227089	0.279025	2.33359	10	0.415987	-6.25e-05	5.164																					126
USA	1994	-0.038568	0.0485574	0.0241637	10.1468	-0.00608633	0.334342	0.193726	1.18678	2.33359	13	0.201304	-0.00995	4.54861	-0.0288	-0.0126916		0	0	0	0	0	0	0	0.005918	4.00733	0	1	0	1	0	0	0	United States	127
USA	1999	-0.00339	0.0342161	0.0402773	10.3555	-0.0301633	0.335252	0.191425	1.48768	2.33359	13	0.229336	-0.020046	4.6347	-0.1116	-0.0265645		0	0	0	0	0	0	0	0.005918	3.97029	0	1	0	1	0	0	0	United States	127
USA	2004	-0.00936	0.0350543	0.0270552	10.5583	-0.0573321	0.322772	0.185519	1.71595	2.33359	13	0.233741	-0.043158	4.73518	-0.2018	-0.0506868	-0.04238	0	0	0	0	2	0	2	0.005918	2.19722	0	1	0	0	0	0	0	United States	127
USA	2009	-0.036658	0.0431215	0.011142	10.7526	-0.0452651	0.309011	0.187076	1.93939	2.33359	13	0.269881	-0.048234	4.61999	-0.2019	-0.0274381	-0.13197	0	0	1	1	3	0	3	0.005918	2.3979	0	1	0	0	0	0	0	United States	127
USA	2014	-0.06162	0.0439656	0.0213164	10.8508	-0.0417961	0.297595	0.204155	1.80566	2.33359	13	0.298795	-0.024996	4.57681	-0.4179	-0.0289639	-0.04054	0	0	0	0	1	0	1	0.005918	3.3673	0	1	0	1	0	0	0	United States	127
	2019	-0.0321625	0.033816	0.0239811	10.9917	-0.0436068	0.287953	0.231352	1.82992	2.33359	13	0.272222	-0.0209775	4.76463																					127
	1994																																		128
VEN	1999	-0.01873	0.0151288	-0.028382	9.3653	-0.122263	0.567604	0.0715914	0.138362	1.9503	6	0.428348	-0.0133	4.71135	-0.1364	0.037527	0.00743	0.106212	183.9	0	1	0	0	0	0.471677	1.60944	1	0	0					Venezuela	128
VEN	2004	0.002948	0.0134121	0.0175137	9.34693	-0.165097	0.531216	0.0749978	0.108773	0.815567	10.6667	0.489037	0.095176	4.63468	0.1117	0.170293	0.0247	0.176965	16.05	0	1	0	0	0	0.471677	0	1	0	0					Venezuela	128
VEN	2009	-0.02164	0.0174476	0.0620384	9.68092	-0.190034	0.484563	0.0813394	0.197207	-1.11557	14	0.530684	0.097432	4.68943	0.501	-0.0237789	-0.08686	0	1.473	0	1	0	0	0	0.471677	1.09861	1	0	0					Venezuela	128
	2014	-0.108975	0.0107195	0.0134382	9.74855	-0.203896	0.460494	0.0872939	0.196526	-1.92028	14	0.478875	0.031955	4.96303																					128
	2019																																		128
	1994	-0.030745	0.0281664	0.0835939	7.0174	-0.691695	0.633365	0.10102	0.150932	-1.56941	7	0.698946	-0.041985	4.40078																					129
	1999																																		129
VNM	2004	-0.02591	0.0207151	0.0721774	7.85394	-0.239937	0.436971	0.100641	0.535474	-1.21854	7	1.28672	-0.03187	4.52549	-0.5288		-0.0015	0.0152433	1406.67	0	1	0	0	0	0.114634	0	0	0	0	0	0	0	0	Vietnam	129
VNM	2009	-0.055004	0.0208913	0.0654287	8.15105	-0.0997976	0.377475	0.0961679	0.795322	-0.790479	7	1.42532	-0.043656	4.65288	-0.575		-0.04824	0.0467931	0	0	0	0	0	0	0.114634	0	0	0	0	0	0	0	0	Vietnam	129
	2014	-0.069155	0.0214357	0.0633177	8.38149	-0.0177814	0.335178	0.0926016	1.08261	-0.148388	7	1.57566	-0.014245	4.73091																					129
	2019																																		129
	1994																																		130
ZAF	1999	-0.036362	0.0162222	0.0258	8.86485	-0.0082224	0.60493	0.0738534	1.18459	-1.00451	12	0.465764	-0.012796	4.73722	-0.2177			0.105132	0	0	0	0	0	0	0.159139	2.83321	0	0	0					South Africa	130
ZAF	2004	-0.015724	0.0144486	0.036208	9.02843	-0.0269748	0.519894	0.072817	1.24524	-1.21854	13	0.536968	-0.005084	4.54283	-0.169		-0.01168	-0.14608	0	0	0	0	0	0	0.159139	0	0	0	0					South Africa	130
ZAF	2009	-0.009124	0.0124238	0.0357886	9.2966	0.000517804	0.465768	0.072145	1.4831	-1.21854	13	0.610786	-0.042508	4.60358	-0.208		-0.05202	0.0257166	0	0	0	0	0	0	0.159139	0	0	0	0					South Africa	130
ZAF	2014	-0.046622	0.0111691	0.0257389	9.40764	0.0675453	0.449777	0.0738707	1.47054	-1.21854	13	0.611355	-0.039414	4.63319	-0.0887	-0.0149721	-0.04263	0.124039	0	0	0	0	0	0	0.159139	2.99573	0	0	0					South Africa	130
	2019	-0.0433625	0.0105397	0.00948597	9.44884	0.0804776	0.444571	0.0787923	1.44397	-1.21854	13	0.599249	-0.033945	4.49488																					130
ZMB	1994	0.03911	0.0171925	-0.0862544	7.25636	-0.0550185	0.929301	0.049525	0.0573553	-1.92028	14	0.666506	0.0129	3.97199	-2.4529	-0.0467865		0.478414	4257.21	0	1	0	0	0	0.13712	0	0	0	0					Zambia	131
ZMB	1999	0.008665	0.0128987	0.043951	7.33617	0.0210532	0.918918	0.0484359	0.0760018	0.583638	14	0.627722	-0.0569775	4.04466	-2.7077	-0.13658		0.282455	1100.59	0	1	0	0	0	0.13712	1.94591	0	0	0					Zambia	131
ZMB	2004	-0.02509	0.015809	0.070324	7.61539	0.159917	0.924114	0.0450122	0.0704626	2.33359	10	0.708131	-0.03016	4.18996	-1.8507	-0.15387	-0.02508	0.00963485	881.67	0	1	0	0	0	0.13712	0	0	0	0					Zambia	131
ZMB	2009	0.02156	0.0158688	0.0809719	7.84168	0.142778	0.932318	0.0431942	0.0935033	2.33359	10	0.60281	0.006482	4.61083	-0.3079	-0.00777756	-0.02057	0.347129	477.064	0	1	0	0	0	0.13712	0	0	0	0					Zambia	131
ZMB	2014	-0.038108	0.0141033	0.0664313	8.13317	0.170685	0.920315	0.0406966	0.143309	2.33359	10	0.775754	0.036884	4.69746	-0.0159	-0.024187	-0.05799	0.140403	501.474	0	1	0	0	0	0.13712	0	0	0	0					Zambia	131
	2019	-0.078185	0.0159127	0.0333853	8.13667	0.134193	0.886135	0.0397442	0.176035	2.33359	12.3333	0.791371	-0.02976	4.59383																					131
	1994
	1999
	2004
	2009
	2014
	2019
